# Supplementary material for: Sin3a associated protein 130 kDa, sap130, plays an evolutionary conserved role in zebrafish heart development
Source: Front Cell Dev Biol. 2023 Aug 30;11:1197109. doi: 10.3389/fcell.2023.1197109 (PMC10498550; doi:10.3389/fcell.2023.1197109)
Supplement: Supplementary file 1 [file Table2.XLSX]

## Sheet: WTvsNV_DEGs_MZsap130a
genes	ENSMBL_IDs	logFC	PValue	FDR
per1b	ENSDARG00000012499	3.17548	8.0937e-11	1.67637e-06
serpinb14	ENSDARG00000091801	2.48206	1.21686e-09	1.15661e-05
si:ch211-214b16.2	ENSDARG00000102593	-8.55183	1.67528e-09	1.15661e-05
si:ch211-64i20.3_2	ENSDARG00000089934	-3.65428	4.88187e-09	1.40486e-05
si:dkey-253d23.4	ENSDARG00000079762	2.14506	5.29028e-09	1.40486e-05
trpc2a	ENSDARG00000039065	5.4507	6.27488e-09	1.40486e-05
ms4a17a.9	ENSDARG00000043802	4.68661	6.32856e-09	1.40486e-05
ces3	ENSDARG00000041595	2.19564	6.43709e-09	1.40486e-05
si:dkey-24p1.6_2	ENSDARG00000028784	3.49567	7.68528e-09	1.40486e-05
si:ch211-236p5.3	ENSDARG00000086418	-7.25081	8.16045e-09	1.40486e-05
BX469930.1	ENSDARG00000092358	4.69897	8.35015e-09	1.40486e-05
si:dkey-23a23.1	ENSDARG00000094824	-7.21492	8.51595e-09	1.40486e-05
si:ch211-222e20.4	ENSDARG00000092578	6.76048	9.46328e-09	1.40486e-05
si:ch211-195h23.3	ENSDARG00000068431	3.32583	9.69616e-09	1.40486e-05
si:dkeyp-104f11.9	ENSDARG00000096715	-5.77721	1.01742e-08	1.40486e-05
anapc5	ENSDARG00000008461	1.79084	1.3149e-08	1.55266e-05
BX322555.3	ENSDARG00000097247	-2.35752	1.34457e-08	1.55266e-05
si:ch1073-190k2.1	ENSDARG00000097973	11.2288	1.34935e-08	1.55266e-05
mllt11	ENSDARG00000071026	1.6741	1.46581e-08	1.59789e-05
si:ch211-214b16.4	ENSDARG00000074345	-4.03471	1.67082e-08	1.7303e-05
cp	ENSDARG00000010312	2.66196	1.8287e-08	1.80362e-05
CR450780.3	ENSDARG00000117644	7.03813	1.96669e-08	1.85155e-05
CU467837.1	ENSDARG00000100065	5.19024	2.28869e-08	1.8994e-05
CR352226.5	ENSDARG00000100000	-7.39258	2.28973e-08	1.8994e-05
BX927130.4	ENSDARG00000103306	5.45192	2.31231e-08	1.8994e-05
CR388228.1	ENSDARG00000117809	5.75584	2.46431e-08	1.8994e-05
zgc:158846	ENSDARG00000058462	2.92814	2.47604e-08	1.8994e-05
si:ch73-14h1.2	ENSDARG00000060622	4.32534	2.62508e-08	1.90805e-05
nek12	ENSDARG00000037174	3.26696	2.7106e-08	1.90805e-05
BX548073.3	ENSDARG00000093054	-5.73138	2.76369e-08	1.90805e-05
ctbs	ENSDARG00000100002	3.75856	2.88628e-08	1.92841e-05
kcnj1a.4	ENSDARG00000090635	2.97946	3.40563e-08	2.20429e-05
ddit4	ENSDARG00000037618	-2.12587	3.66393e-08	2.29962e-05
fabp7b	ENSDARG00000034650	-2.97293	3.9425e-08	2.39804e-05
si:dkey-286j17.4	ENSDARG00000093402	5.25714	4.0523e-08	2.39804e-05
ugt2a6	ENSDARG00000039501	4.09715	4.36525e-08	2.42575e-05
zgc:172014	ENSDARG00000101775	-2.94936	4.4347e-08	2.42575e-05
rc3h2	ENSDARG00000063050	-2.88194	4.55873e-08	2.42575e-05
mamdc2b	ENSDARG00000073695	4.03248	4.62941e-08	2.42575e-05
pfkfb4b	ENSDARG00000029075	1.32831	4.68472e-08	2.42575e-05
ptk2ba	ENSDARG00000022841	-3.01349	5.00816e-08	2.52998e-05
zgc:162608	ENSDARG00000069375	2.22672	5.47982e-08	2.70234e-05
CR749163.2	ENSDARG00000096736	-5.34672	6.91689e-08	3.33169e-05
CR405715.1	ENSDARG00000092510	3.30553	7.24928e-08	3.41243e-05
znf1048	ENSDARG00000091994	3.22016	7.565e-08	3.48192e-05
zgc:113364	ENSDARG00000037192	3.66524	8.55548e-08	3.8522e-05
si:ch211-241n15.3	ENSDARG00000088915	4.19748	8.85764e-08	3.90339e-05
f10	ENSDARG00000088581	1.9477	9.52356e-08	4.01378e-05
BX640512.3	ENSDARG00000103480	6.23588	9.59431e-08	4.01378e-05
BX901918.1	ENSDARG00000094331	3.61595	9.68949e-08	4.01378e-05
znf1094	ENSDARG00000102370	-2.32569	1.00117e-07	4.06591e-05
adgre9	ENSDARG00000096577	-7.33649	1.02312e-07	4.07515e-05
LO017829.1	ENSDARG00000053520	-2.72394	1.11929e-07	4.3741e-05
adgrg4b	ENSDARG00000094386	-6.57432	1.2357e-07	4.67175e-05
BX511089.2	ENSDARG00000094523	-3.07966	1.24057e-07	4.67175e-05
mucms1	ENSDARG00000069566	8.11977	1.41531e-07	5.17313e-05
slc5a9	ENSDARG00000005518	1.91574	1.42366e-07	5.17313e-05
kcnj1a.3	ENSDARG00000086248	3.15709	1.56173e-07	5.57698e-05
mylka	ENSDARG00000034801	2.02912	1.6165e-07	5.67475e-05
si:ch211-162i8.2	ENSDARG00000096041	3.45917	1.70934e-07	5.90066e-05
FO904898.4	ENSDARG00000090869	-6.04842	1.79704e-07	6.10168e-05
CR749167.2	ENSDARG00000108525	-10.1161	1.84762e-07	6.17225e-05
BX908731.1	ENSDARG00000099201	-2.07499	1.90726e-07	6.18127e-05
BX927244.1	ENSDARG00000096950	4.42265	1.91001e-07	6.18127e-05
si:ch211-256e16.11_1	ENSDARG00000100690	-3.19306	1.9915e-07	6.34585e-05
cbln11	ENSDARG00000086654	4.31881	2.22357e-07	6.97798e-05
zgc:158494	ENSDARG00000091558	5.4669	2.26392e-07	6.99855e-05
si:ch211-251f6.6	ENSDARG00000053448	3.17131	2.32226e-07	7.07334e-05
FP016106.1	ENSDARG00000098397	-6.05848	2.63056e-07	7.78561e-05
BX548015.2	ENSDARG00000096527	-3.6321	2.66648e-07	7.78561e-05
BX469925.3	ENSDARG00000094103	3.35221	2.66888e-07	7.78561e-05
serpinh1b	ENSDARG00000019949	-2.45934	2.85592e-07	8.10566e-05
map4k6	ENSDARG00000033444	1.96027	2.91642e-07	8.10566e-05
tcn2	ENSDARG00000036481	1.29899	2.93329e-07	8.10566e-05
si:dkey-9c18.3	ENSDARG00000096579	-9.34182	2.95169e-07	8.10566e-05
si:dkey-31g6.6	ENSDARG00000101393	1.56944	3.00949e-07	8.10566e-05
si:dkey-63j12.4_1	ENSDARG00000089556	-1.86633	3.03708e-07	8.10566e-05
si:ch211-155m12.1	ENSDARG00000101642	3.05934	3.06665e-07	8.10566e-05
ptgdsb.1	ENSDARG00000027088	1.77889	3.09167e-07	8.10566e-05
pdxka	ENSDARG00000088959	1.33653	3.1799e-07	8.23275e-05
pde6b	ENSDARG00000011671	-2.70026	3.25752e-07	8.32959e-05
uroc1	ENSDARG00000070394	1.33797	3.68325e-07	9.30336e-05
CR318588.3	ENSDARG00000094719	2.69937	3.9645e-07	9.82071e-05
BX511067.1	ENSDARG00000111788	-6.62395	3.98291e-07	9.82071e-05
slc22a5	ENSDARG00000101021	6.39387	4.17992e-07	0.00010119
CU914157.1	ENSDARG00000096825	5.50696	4.24533e-07	0.00010119
pimr141	ENSDARG00000057253	6.60597	4.25278e-07	0.00010119
cmc4	ENSDARG00000100774	-6.53975	4.36105e-07	0.00010119
pcdh1g32	ENSDARG00000100829	1.14494	4.39366e-07	0.00010119
zgc:114104	ENSDARG00000058679	-2.2279	4.41797e-07	0.00010119
clk4a	ENSDARG00000089372	-1.24316	4.46927e-07	0.00010119
tsc22d3	ENSDARG00000075666	1.1542	4.52904e-07	0.00010119
ela2l	ENSDARG00000056765	-4.70821	4.54359e-07	0.00010119
znf1068	ENSDARG00000078728	4.21962	4.91323e-07	0.000108258
si:dkey-23a13.2	ENSDARG00000105470	-2.83917	5.08856e-07	0.000109587
grin3bb	ENSDARG00000098667	-2.12282	5.12739e-07	0.000109587
znf1141	ENSDARG00000116625	2.26237	5.13228e-07	0.000109587
kcnj1a.5	ENSDARG00000089060	2.57444	5.19866e-07	0.000109872
znf1110	ENSDARG00000110946	2.95048	5.37456e-07	0.000112442
MFAP4 (1 of many)_9	ENSDARG00000092806	-3.56341	5.71764e-07	0.000117917
c3a.3	ENSDARG00000052207	2.41403	5.75012e-07	0.000117917
zgc:112265	ENSDARG00000100406	2.09104	5.90117e-07	0.000119828
znf973	ENSDARG00000100896	3.8847	6.20151e-07	0.000124705
kcnj1a.6	ENSDARG00000088484	2.82822	6.36633e-07	0.000126788
si:dkey-242h9.3	ENSDARG00000069189	8.94182	6.73768e-07	0.000132905
lgals9l3	ENSDARG00000041060	1.6172	6.93486e-07	0.000135504
zgc:173709	ENSDARG00000090160	1.57049	7.17515e-07	0.000137949
BX537263.3	ENSDARG00000112702	4.71141	7.22243e-07	0.000137949
klf3	ENSDARG00000015495	1.24323	7.30875e-07	0.000137949
ACTC1	ENSDARG00000057911	-1.26418	7.36709e-07	0.000137949
rbp4	ENSDARG00000101199	1.88459	7.393e-07	0.000137949
CABZ01059403.1	ENSDARG00000088906	-3.37452	8.26099e-07	0.000152769
si:ch211-125e6.8	ENSDARG00000094518	-2.0033	8.36698e-07	0.00015336
si:dkey-110g7.8	ENSDARG00000074773	-2.32363	8.51482e-07	0.000154701
CU896691.1	ENSDARG00000087901	-2.13381	8.62245e-07	0.000155294
si:rp71-1i20.2	ENSDARG00000043198	-2.11696	8.88326e-07	0.000158612
si:dkey-247i3.5	ENSDARG00000096186	4.40078	9.1793e-07	0.000162497
si:rp71-46j2.7	ENSDARG00000105424	-1.48334	9.52748e-07	0.000167232
si:ch211-127b11.1	ENSDARG00000077090	-5.32309	9.66253e-07	0.000168177
zgc:174904	ENSDARG00000059049	1.64323	1.02943e-06	0.000176661
snap29	ENSDARG00000038518	-1.32765	1.04608e-06	0.000176661
rbm5	ENSDARG00000098280	-1.11884	1.04785e-06	0.000176661
CR936442.1	ENSDARG00000105592	2.43595	1.04911e-06	0.000176661
ambp	ENSDARG00000004296	1.09518	1.13694e-06	0.000189905
ces2	ENSDARG00000041569	1.43338	1.16054e-06	0.000191346
kif16bb	ENSDARG00000080018	-3.36882	1.16404e-06	0.000191346
ccdc90b	ENSDARG00000044626	3.96373	1.21173e-06	0.000196494
BX005254.2	ENSDARG00000094560	3.6044	1.21433e-06	0.000196494
comtd1	ENSDARG00000078918	1.35003	1.23138e-06	0.000197203
mpp1	ENSDARG00000105287	1.09527	1.23775e-06	0.000197203
si:dkey-57k17.1	ENSDARG00000104697	1.64681	1.26249e-06	0.000199157
CR589947.1	ENSDARG00000079269	3.74435	1.26925e-06	0.000199157
CR847936.1	ENSDARG00000039063	1.91366	1.27979e-06	0.000199301
BX548073.1	ENSDARG00000091918	-3.92514	1.29777e-06	0.0001995
BX294100.1	ENSDARG00000097158	2.33118	1.30034e-06	0.0001995
si:ch211-209l18.2	ENSDARG00000093111	2.8869	1.35604e-06	0.000206517
cnot7	ENSDARG00000032116	-1.75749	1.41702e-06	0.000211877
hdac10	ENSDARG00000086458	1.10211	1.42027e-06	0.000211877
si:ch211-191a16.5	ENSDARG00000096545	-2.53423	1.42192e-06	0.000211877
akr1a1a	ENSDARG00000035257	1.46915	1.45456e-06	0.000215192
smu1b	ENSDARG00000051970	-1.06579	1.48447e-06	0.000216886
nr1d2b	ENSDARG00000009594	0.987644	1.48696e-06	0.000216886
si:ch211-253p18.2	ENSDARG00000092770	2.48629	1.51652e-06	0.000219652
xiap	ENSDARG00000016143	1.35936	1.52821e-06	0.000219808
camk4	ENSDARG00000005372	-1.72944	1.54357e-06	0.000220486
FO681314.1	ENSDARG00000104258	-8.13345	1.57059e-06	0.000221615
trim25	ENSDARG00000104396	-1.50217	1.57287e-06	0.000221615
BX465228.2	ENSDARG00000115830	-9.71438	1.60227e-06	0.000224231
BX571954.2	ENSDARG00000103538	-1.78802	1.64378e-06	0.000228496
cyp2x10.2_1	ENSDARG00000006501	3.50911	1.65961e-06	0.000229159
CR384061.1	ENSDARG00000070661	-2.77886	1.79789e-06	0.000246609
LO018124.1	ENSDARG00000105746	-5.8188	1.83344e-06	0.000249223
si:ch211-133h13.1	ENSDARG00000116915	2.88854	1.84101e-06	0.000249223
myzap	ENSDARG00000075017	1.16864	1.8977e-06	0.000255228
si:dkey-102c8.3	ENSDARG00000113572	1.13266	1.96091e-06	0.000260485
ndr2	ENSDARG00000101279	4.14303	1.97144e-06	0.000260485
si:dkey-69o16.5	ENSDARG00000070057	1.43339	1.97451e-06	0.000260485
thbs4b	ENSDARG00000020072	0.994682	1.99174e-06	0.000261095
znf1084	ENSDARG00000076255	2.03662	2.03489e-06	0.000265073
per3	ENSDARG00000010519	1.5708	2.09657e-06	0.000271401
clcn2a	ENSDARG00000062427	-2.81043	2.11776e-06	0.000272442
sult1st7	ENSDARG00000079079	-3.81645	2.23382e-06	0.000283929
si:ch211-235f1.3	ENSDARG00000095179	-4.79882	2.23447e-06	0.000283929
epd	ENSDARG00000103498	-2.87149	2.25765e-06	0.000285124
si:ch211-212k5.1	ENSDARG00000110637	2.01883	2.30431e-06	0.000287849
si:ch211-209l18.4	ENSDARG00000090847	2.27949	2.30702e-06	0.000287849
BX855590.1	ENSDARG00000117424	3.2874	2.32718e-06	0.000288626
dnaja1	ENSDARG00000030972	-1.25936	2.39592e-06	0.000295382
hspa13	ENSDARG00000040984	-1.30014	2.52537e-06	0.0003095
angptl4	ENSDARG00000035859	1.02689	2.55161e-06	0.000310269
im:7150988	ENSDARG00000109310	1.94352	2.56161e-06	0.000310269
si:ch211-113a14.12	ENSDARG00000077456	4.14971	2.6086e-06	0.000312561
AL935153.1	ENSDARG00000092042	2.51492	2.61071e-06	0.000312561
si:ch211-281l24.3	ENSDARG00000068637	-3.86529	2.65384e-06	0.000315898
rtn2a	ENSDARG00000016088	-1.5803	2.70081e-06	0.000319652
si:dkey-146c18.2	ENSDARG00000104004	-1.85473	2.76925e-06	0.000325891
chp2	ENSDARG00000025788	1.39752	2.79253e-06	0.000326774
si:dkey-58f10.6	ENSDARG00000094489	2.74037	2.84846e-06	0.000331446
slc46a1	ENSDARG00000026149	-1.3541	2.8647e-06	0.000331473
si:dkey-201i6.8	ENSDARG00000090670	4.1053	2.89833e-06	0.000332156
map1lc3b	ENSDARG00000101127	1.20405	2.90874e-06	0.000332156
ciarta	ENSDARG00000058094	0.941937	2.92507e-06	0.000332156
he1.2	ENSDARG00000019122	3.08217	2.9431e-06	0.000332156
leap2	ENSDARG00000104654	-2.02996	2.95785e-06	0.000332156
gucy2g	ENSDARG00000076776	-2.34821	2.9778e-06	0.000332156
si:dkey-106c17.2_1	ENSDARG00000094994	-2.3713	2.98286e-06	0.000332156
FO904903.1	ENSDARG00000059039	-8.88452	3.047e-06	0.000337483
tmc1	ENSDARG00000056386	-2.4354	3.1292e-06	0.000344745
insig1	ENSDARG00000010658	0.852546	3.17096e-06	0.000345925
si:dkey-34l15.1	ENSDARG00000071567	1.31108	3.19923e-06	0.000345925
mhc1uma	ENSDARG00000039164	-8.33255	3.20344e-06	0.000345925
c3a.2	ENSDARG00000087359	3.12429	3.20672e-06	0.000345925
CR749168.2	ENSDARG00000099160	4.69171	3.2355e-06	0.000347221
mapk8ip3	ENSDARG00000062531	0.993337	3.25827e-06	0.000347862
apobb.2	ENSDARG00000075016	1.145	3.30114e-06	0.000350632
crhr2_2	ENSDARG00000092918	-3.27847	3.38378e-06	0.000357575
pon1	ENSDARG00000032496	1.94316	3.43667e-06	0.000361321
frem2a	ENSDARG00000076856	0.930806	3.47479e-06	0.000363484
nlrc9	ENSDARG00000078101	3.43389	3.53796e-06	0.000368233
zgc:92630	ENSDARG00000004141	1.64042	3.58925e-06	0.000370877
naxe	ENSDARG00000058806	1.08464	3.59919e-06	0.000370877
dhrs13a.2	ENSDARG00000111240	1.25057	3.63952e-06	0.000373177
si:dkey-50i6.5	ENSDARG00000101320	-1.67131	3.70809e-06	0.000378335
rsrp1	ENSDARG00000030440	-1.45833	3.81389e-06	0.00038704
crcp	ENSDARG00000069373	1.56283	3.83079e-06	0.00038704
si:dkey-33b17.3	ENSDARG00000104730	7.93987	3.92851e-06	0.000393176
BX890559.1	ENSDARG00000093309	3.63768	3.92948e-06	0.000393176
c3b.1	ENSDARG00000093068	0.965662	3.97901e-06	0.000396214
si:ch211-271g18.1_1	ENSDARG00000104704	-2.30169	3.99811e-06	0.000396214
myl4	ENSDARG00000011519	-1.81295	4.12957e-06	0.000407294
BX511034.1	ENSDARG00000071629	9.09	4.26526e-06	0.000418683
oga	ENSDARG00000074686	0.967623	4.38303e-06	0.000419644
pkd1l2b	ENSDARG00000101214	2.29478	4.41096e-06	0.000419644
nlrc5	ENSDARG00000024631	-2.23578	4.42468e-06	0.000419644
znf1124	ENSDARG00000069796	1.18841	4.44423e-06	0.000419644
BX005065.1	ENSDARG00000092243	-1.98278	4.44432e-06	0.000419644
GRB14	ENSDARG00000068280	-2.36339	4.44658e-06	0.000419644
si:dkey-230i18.2	ENSDARG00000093532	3.30635	4.45162e-06	0.000419644
mylipb	ENSDARG00000055118	1.64788	4.45354e-06	0.000419644
zgc:173443	ENSDARG00000034403	3.23638	4.4574e-06	0.000419644
ncanb	ENSDARG00000005783	-1.66173	4.53276e-06	0.000421016
CABZ01019904.1	ENSDARG00000104193	5.86417	4.54226e-06	0.000421016
cavin1a	ENSDARG00000076411	-1.26519	4.54737e-06	0.000421016
CU459186.7	ENSDARG00000105407	-1.88096	4.55329e-06	0.000421016
znf1046	ENSDARG00000116216	3.57006	4.6709e-06	0.000429972
zgc:172106	ENSDARG00000017984	2.74296	4.71948e-06	0.000432522
col28a2a	ENSDARG00000076321	-1.70456	4.80644e-06	0.000437147
rfesd	ENSDARG00000058725	3.61236	4.82628e-06	0.000437147
CU137717.1	ENSDARG00000093153	7.75454	4.83327e-06	0.000437147
AL929114.2	ENSDARG00000101825	2.27103	4.89183e-06	0.00044052
si:ch211-191j22.3	ENSDARG00000095459	1.15628	5.01732e-06	0.000449864
or102-2	ENSDARG00000004598	4.08834	5.05365e-06	0.000451169
si:dkey-156m2.3	ENSDARG00000078620	-2.82136	5.2342e-06	0.000465282
klhl43	ENSDARG00000053803	-0.876588	5.30601e-06	0.00046965
si:ch1073-165f9.2	ENSDARG00000073876	3.09762	5.35598e-06	0.000470728
zgc:174862	ENSDARG00000077571	-1.31873	5.36838e-06	0.000470728
pafah1b2	ENSDARG00000035352	-1.37625	5.38637e-06	0.000470728
BX510301.2	ENSDARG00000117694	2.04749	5.45591e-06	0.000474802
si:dkey-105i14.1	ENSDARG00000077697	2.1618	5.52019e-06	0.000478
b3gnt2b	ENSDARG00000091902	1.04715	5.53882e-06	0.000478
BX322618.1	ENSDARG00000096508	1.38376	5.56348e-06	0.000478136
fn1b	ENSDARG00000006526	1.2334	5.75679e-06	0.000492705
phkg1a	ENSDARG00000030604	1.62073	5.82516e-06	0.000496505
BX088583.2	ENSDARG00000101555	2.63273	5.9283e-06	0.000503225
mtdhb	ENSDARG00000004939	-0.990319	6.06275e-06	0.000512538
znf1079	ENSDARG00000099346	3.41315	6.23575e-06	0.00052481
si:dkey-35h6.1	ENSDARG00000104572	-1.30852	6.27396e-06	0.00052481
fkbp5	ENSDARG00000028396	3.70287	6.30039e-06	0.00052481
CABZ01070527.1	ENSDARG00000104600	-2.04367	6.30928e-06	0.00052481
ftr02	ENSDARG00000079412	2.31723	6.34748e-06	0.000524943
si:dkey-7j22.4	ENSDARG00000117156	2.60404	6.36156e-06	0.000524943
si:ch1073-358c10.1	ENSDARG00000055270	-1.6933	6.53771e-06	0.000537338
si:ch211-223a21.3	ENSDARG00000104737	-2.06339	6.66813e-06	0.000545891
zgc:174461_2	ENSDARG00000114738	-5.73839	6.71584e-06	0.000547632
si:ch73-367f21.5	ENSDARG00000089503	4.21437	6.74684e-06	0.000548002
BX927336.3	ENSDARG00000102848	3.17166	6.99456e-06	0.000565904
COQ8A (1 of many)	ENSDARG00000032426	1.10377	7.03129e-06	0.000566662
si:dkeyp-75b4.9	ENSDARG00000015678	7.99719	7.10222e-06	0.000568766
BX324227.3	ENSDARG00000110949	-2.91186	7.13974e-06	0.000568766
cfd	ENSDARG00000039579	1.49358	7.13978e-06	0.000568766
si:dkey-22i16.9	ENSDARG00000095949	-1.77821	7.25893e-06	0.000576042
si:dkey-9p20.18	ENSDARG00000094615	4.00461	7.29883e-06	0.000576997
parietopsin_1	ENSDARG00000101725	1.19172	7.34023e-06	0.000577013
si:ch211-93g21.1	ENSDARG00000093602	7.92139	7.36858e-06	0.000577013
her4.4	ENSDARG00000009822	1.17549	7.3826e-06	0.000577013
ucp1	ENSDARG00000023151	1.2101	7.50003e-06	0.000583987
sycp3	ENSDARG00000013438	3.48632	7.85291e-06	0.000608719
CT583651.1	ENSDARG00000093392	-4.31058	7.87643e-06	0.000608719
CR749752.1	ENSDARG00000097168	-5.80481	7.93598e-06	0.000611041
lancl1	ENSDARG00000013741	1.52518	8.15425e-06	0.000625521
si:dkey-286j15.3	ENSDARG00000071036	-2.66892	8.25907e-06	0.000631224
adam8b	ENSDARG00000057644	1.39236	8.29744e-06	0.000631589
apoa4b.2	ENSDARG00000020866	1.08908	8.32483e-06	0.000631589
zgc:158417	ENSDARG00000101671	2.61905	8.40413e-06	0.000635278
sccpdha	ENSDARG00000075766	-1.53851	8.47644e-06	0.000638415
hapln1b	ENSDARG00000068516	1.15046	8.52908e-06	0.000639988
e2f7	ENSDARG00000008986	0.880659	8.55913e-06	0.000639988
cry1aa	ENSDARG00000045768	2.22444	8.8216e-06	0.000657241
BX465228.1	ENSDARG00000040200	-6.39662	8.85402e-06	0.000657279
unc119a	ENSDARG00000034453	1.52081	8.88558e-06	0.000657279
hbbe1.2	ENSDARG00000115405	1.37238	9.0434e-06	0.000664587
kcnj1a.2	ENSDARG00000090866	1.5516	9.04854e-06	0.000664587
si:dkey-24p1.1	ENSDARG00000039096	7.43751	9.1119e-06	0.000666661
BX511018.2	ENSDARG00000100221	2.86321	9.14116e-06	0.000666661
dedd1	ENSDARG00000002758	-0.857143	9.33194e-06	0.000678187
wdr21_1	ENSDARG00000003197	2.23141	9.43444e-06	0.000683238
rtn2b	ENSDARG00000057027	-1.09331	9.58821e-06	0.000691955
znf1147	ENSDARG00000100652	7.35489	9.72429e-06	0.00069624
dhx40	ENSDARG00000041586	0.982182	9.74458e-06	0.00069624
ms4a17a.8	ENSDARG00000094854	-0.967456	9.74843e-06	0.00069624
zgc:113210	ENSDARG00000002872	-0.938043	9.82349e-06	0.000699189
si:busm1-105l16.2_1	ENSDARG00000070858	-1.81715	9.8694e-06	0.000700052
crestin	ENSDARG00000105570	1.33922	9.94601e-06	0.000702413
BX649453.1	ENSDARG00000104407	-3.18282	1.00037e-05	0.000702413
BX677668.2	ENSDARG00000092425	-7.29989	1.00285e-05	0.000702413
msrb2	ENSDARG00000018459	-1.5848	1.00384e-05	0.000702413
serpine3	ENSDARG00000057108	2.09115	1.02066e-05	0.000711782
CU929312.1	ENSDARG00000097608	2.97483	1.02734e-05	0.000714037
angptl1b	ENSDARG00000100159	-3.48616	1.04175e-05	0.000721183
dbpb	ENSDARG00000057652	1.54502	1.04459e-05	0.000721183
aldob	ENSDARG00000053684	1.28511	1.05477e-05	0.000725797
fam129bb	ENSDARG00000008026	-0.779545	1.07932e-05	0.000738409
si:dkey-27n6.4	ENSDARG00000101757	-2.23901	1.08023e-05	0.000738409
nfybb	ENSDARG00000045611	0.943285	1.08633e-05	0.000740137
si:ch211-235m3.10	ENSDARG00000097665	-1.71118	1.11833e-05	0.00075944
ddx4	ENSDARG00000014373	2.10854	1.12673e-05	0.000761543
slc10a1	ENSDARG00000030588	1.45526	1.13184e-05	0.000761543
limch1b	ENSDARG00000103774	0.902997	1.13246e-05	0.000761543
aldh2.1	ENSDARG00000089924	1.06387	1.15615e-05	0.000772266
pla2g15	ENSDARG00000103271	1.05951	1.15652e-05	0.000772266
fgfr1bl_2	ENSDARG00000104015	-1.44608	1.15959e-05	0.000772266
si:ch73-44m9.3_1	ENSDARG00000040640	-1.8209	1.16636e-05	0.000774281
tcirg1b	ENSDARG00000105142	0.914326	1.17939e-05	0.000780433
rnf121	ENSDARG00000060282	1.52776	1.18363e-05	0.000780746
slc25a10	ENSDARG00000025074	0.964477	1.18846e-05	0.000781443
bzw1b	ENSDARG00000099148	1.17562	1.19374e-05	0.000782425
BX927122.1	ENSDARG00000100571	5.7311	1.2078e-05	0.000788841
mibp	ENSDARG00000101362	0.770286	1.21114e-05	0.000788841
h1fx	ENSDARG00000054058	0.741012	1.21576e-05	0.000789367
CR925723.1	ENSDARG00000098403	-5.8069	1.22525e-05	0.000793043
tgm1	ENSDARG00000017799	1.18882	1.23601e-05	0.000796403
CR936371.1	ENSDARG00000094195	3.65044	1.23813e-05	0.000796403
haus4	ENSDARG00000016594	0.948942	1.25297e-05	0.000803453
arsh	ENSDARG00000002299	-1.77216	1.27439e-05	0.000812825
zgc:77517	ENSDARG00000028618	0.86541	1.27544e-05	0.000812825
cipca	ENSDARG00000075397	1.64886	1.28054e-05	0.000813573
si:ch211-197e7.1	ENSDARG00000095200	3.22411	1.3065e-05	0.000825372
itgae.1	ENSDARG00000098012	2.87256	1.30992e-05	0.000825372
rdh12l	ENSDARG00000045277	1.96374	1.31148e-05	0.000825372
si:ch73-334d15.1	ENSDARG00000061672	1.10349	1.31738e-05	0.000825372
si:ch211-258f1.3	ENSDARG00000105119	1.98165	1.31903e-05	0.000825372
tgm2a	ENSDARG00000070157	-0.888661	1.32854e-05	0.000828816
si:rp71-36a1.5_1	ENSDARG00000077252	1.90297	1.33901e-05	0.000832838
rnf44	ENSDARG00000068582	-1.34438	1.35844e-05	0.000842393
CU682811.2	ENSDARG00000095280	2.01459	1.39612e-05	0.000860791
si:dkeyp-104f11.6	ENSDARG00000089158	1.48112	1.39791e-05	0.000860791
FP067440.1	ENSDARG00000100154	4.15522	1.40057e-05	0.000860791
si:ch1073-406l10.2	ENSDARG00000089645	1.24105	1.45258e-05	0.000890115
NC_002333.17	ENSDARG00000082753	0.910366	1.45701e-05	0.000890192
BX511034.7	ENSDARG00000104640	8.74435	1.47722e-05	0.00089753
si:dkeyp-97a10.1	ENSDARG00000100886	1.88864	1.47768e-05	0.00089753
si:dkey-23k10.3	ENSDARG00000097653	-5.09203	1.50372e-05	0.000910675
pcdh1gc6	ENSDARG00000103950	1.30351	1.52448e-05	0.000920553
fam169ab	ENSDARG00000004177	1.52413	1.53146e-05	0.00092102
tmem106ba	ENSDARG00000101936	0.981226	1.53414e-05	0.00092102
nlrb5	ENSDARG00000090699	-2.13979	1.57024e-05	0.000939964
CU570881.2	ENSDARG00000112301	1.90104	1.58101e-05	0.000943685
zgc:66024	ENSDARG00000068840	-4.02624	1.61104e-05	0.000958849
si:dkey-16p6.1_6	ENSDARG00000090033	2.88173	1.61957e-05	0.000961159
stmn3	ENSDARG00000038465	-0.913438	1.6385e-05	0.000969619
znf1042	ENSDARG00000089814	1.54166	1.64689e-05	0.000971808
ern1	ENSDARG00000013997	-1.19837	1.65387e-05	0.00097315
CR450817.1	ENSDARG00000094093	1.7145	1.66171e-05	0.000974994
si:dkey-68o6.8	ENSDARG00000104144	-7.17309	1.66932e-05	0.000975677
znf1109	ENSDARG00000092784	2.2611	1.68008e-05	0.000975677
zgc:174461_1	ENSDARG00000114181	-4.38578	1.68109e-05	0.000975677
ifrd1	ENSDARG00000068708	0.695083	1.68171e-05	0.000975677
MFAP4 (1 of many)_2	ENSDARG00000089667	2.05104	1.76202e-05	0.00101941
AL935126.1	ENSDARG00000102528	-3.15204	1.77085e-05	0.00102167
nfil3	ENSDARG00000042977	0.716165	1.7843e-05	0.00102657
rasd1	ENSDARG00000019274	1.30211	1.8467e-05	0.00105952
zgc:136908	ENSDARG00000011983	1.87061	1.89974e-05	0.00108695
b4gat1	ENSDARG00000077583	-1.06752	1.91022e-05	0.00108986
adob	ENSDARG00000053571	-0.943638	1.91883e-05	0.00108986
syt15	ENSDARG00000079926	-3.09847	1.92347e-05	0.00108986
psmb10	ENSDARG00000043781	-2.05881	1.93029e-05	0.00108986
aldh8a1	ENSDARG00000036776	1.19689	1.93521e-05	0.00108986
si:dkey-185e18.7	ENSDARG00000088924	1.15289	1.9364e-05	0.00108986
FQ323156.1	ENSDARG00000100697	0.892049	1.94494e-05	0.00109078
dgcr8	ENSDARG00000035564	0.851119	1.94858e-05	0.00109078
acta1a	ENSDARG00000036371	-1.10308	1.97147e-05	0.00110062
zgc:153913	ENSDARG00000063518	0.882961	2.02539e-05	0.00112271
tgm2b	ENSDARG00000074094	-1.07016	2.03652e-05	0.00112271
dyrk4	ENSDARG00000070734	-1.24485	2.03714e-05	0.00112271
si:ch1073-110a20.7_1	ENSDARG00000090557	1.34124	2.03837e-05	0.00112271
BX294165.1	ENSDARG00000093545	3.37108	2.04171e-05	0.00112271
sqstm1	ENSDARG00000075014	1.17444	2.04355e-05	0.00112271
cpa2	ENSDARG00000010146	1.82327	2.0824e-05	0.00114103
clic5a	ENSDARG00000075993	-0.969966	2.09979e-05	0.00114517
si:ch211-225p5.8	ENSDARG00000070170	-1.22133	2.10102e-05	0.00114517
si:dkey-222h21.2_1	ENSDARG00000094297	-3.54174	2.15307e-05	0.00117046
scrt1a	ENSDARG00000100821	-0.912391	2.16097e-05	0.00117168
selenol	ENSDARG00000088444	-5.16371	2.17003e-05	0.00117352
si:ch1073-340i21.3	ENSDARG00000088885	1.03704	2.18368e-05	0.00117782
renbp	ENSDARG00000008931	2.20042	2.19353e-05	0.00118006
BX005380.2	ENSDARG00000110454	4.56075	2.2116e-05	0.0011867
si:dkey-4i23.5	ENSDARG00000092137	3.58339	2.22403e-05	0.00119029
CR854838.1	ENSDARG00000092422	1.36897	2.23506e-05	0.00119311
si:dkey-11d20.1_1	ENSDARG00000114743	-3.36588	2.24225e-05	0.00119336
AL935186.1	ENSDARG00000025046	1.65974	2.24706e-05	0.00119336
BX284666.1	ENSDARG00000092477	-2.69314	2.26295e-05	0.00119873
svbp	ENSDARG00000102305	1.00798	2.28644e-05	0.00120808
BX511034.5	ENSDARG00000099364	8.51391	2.30415e-05	0.0012084
si:dkey-93n13.1	ENSDARG00000094328	1.97494	2.30465e-05	0.0012084
cyp2r1	ENSDARG00000056587	1.23118	2.30489e-05	0.0012084
hmha1a	ENSDARG00000052496	-1.61381	2.31038e-05	0.0012084
cish	ENSDARG00000060316	1.05075	2.32432e-05	0.00121263
BX323060.3	ENSDARG00000105651	1.98276	2.34081e-05	0.00121816
si:dkey-217f16.6	ENSDARG00000076389	-2.41844	2.34976e-05	0.00121863
CT027718.1	ENSDARG00000097433	-2.34799	2.35347e-05	0.00121863
btr04	ENSDARG00000060962	-1.25183	2.36306e-05	0.00122054
fam171a2a	ENSDARG00000075249	0.716912	2.37655e-05	0.00122445
CR354610.2	ENSDARG00000117341	4.84285	2.41534e-05	0.00124135
cyp2x6	ENSDARG00000079653	-2.41368	2.44033e-05	0.00124809
tmprss15	ENSDARG00000079393	2.33124	2.44049e-05	0.00124809
mars2	ENSDARG00000009218	-1.28351	2.45058e-05	0.00125016
znf710a	ENSDARG00000014680	-1.01126	2.46649e-05	0.0012528
papss2a	ENSDARG00000071021	1.36807	2.46786e-05	0.0012528
epc1b	ENSDARG00000060054	0.814072	2.47982e-05	0.00125346
smad9	ENSDARG00000021938	0.949791	2.48127e-05	0.00125346
nos1apa_1	ENSDARG00000078725	1.03642	2.50316e-05	0.00126145
zgc:153031	ENSDARG00000068876	-1.21701	2.53014e-05	0.00126951
srsf1b	ENSDARG00000017843	-0.68949	2.53141e-05	0.00126951
znf1040	ENSDARG00000098986	1.19004	2.57741e-05	0.00128945
rbm15	ENSDARG00000073847	-0.975689	2.58718e-05	0.00129122
si:dkey-114c15.5	ENSDARG00000095150	3.39295	2.59529e-05	0.00129215
atic	ENSDARG00000016706	1.07515	2.61872e-05	0.0013007
ugt2a4	ENSDARG00000051940	1.44583	2.63228e-05	0.0013043
riok3	ENSDARG00000042751	-0.723212	2.65067e-05	0.00131028
tsnaxip1	ENSDARG00000030512	1.4535	2.70312e-05	0.00133302
h2afy	ENSDARG00000099329	0.867084	2.74024e-05	0.00134758
cmbl	ENSDARG00000073786	1.24921	2.74564e-05	0.00134758
fbxo36b	ENSDARG00000039152	-2.37467	2.77691e-05	0.0013597
dicp3.3	ENSDARG00000087706	4.10742	2.78753e-05	0.00136168
top1l	ENSDARG00000070545	-0.876196	2.7972e-05	0.00136319
si:dkey-145c18.5	ENSDARG00000093764	2.66718	2.83779e-05	0.00137973
BX901974.1	ENSDARG00000067592	3.72447	2.91752e-05	0.00141517
ftr29	ENSDARG00000075355	2.99699	2.98741e-05	0.00144568
tlr4ba	ENSDARG00000019742	1.59001	3.01863e-05	0.00144687
ecrg4a	ENSDARG00000056087	1.63166	3.02453e-05	0.00144687
CR396583.1	ENSDARG00000093732	1.88334	3.0257e-05	0.00144687
ppp1r3ca	ENSDARG00000071005	0.974921	3.028e-05	0.00144687
sall1a	ENSDARG00000074319	-0.715421	3.03016e-05	0.00144687
si:ch211-215p11.3	ENSDARG00000101450	2.19836	3.03472e-05	0.00144687
rnf165b	ENSDARG00000078817	-2.36047	3.03876e-05	0.00144687
AL928650.3	ENSDARG00000096599	-1.39662	3.0761e-05	0.00146129
CR628341.1	ENSDARG00000097018	-2.30284	3.10218e-05	0.00146801
ftr72	ENSDARG00000026704	3.9398	3.11101e-05	0.00146801
CR450808.1	ENSDARG00000100484	2.53985	3.11151e-05	0.00146801
ppat	ENSDARG00000004517	0.80511	3.1674e-05	0.00148772
anxa3b	ENSDARG00000044254	1.77136	3.17095e-05	0.00148772
ppp1r1b	ENSDARG00000076280	1.00358	3.1761e-05	0.00148772
cyt1	ENSDARG00000092947	1.24915	3.18201e-05	0.00148772
acad8	ENSDARG00000042658	-0.952218	3.19161e-05	0.00148866
selenom	ENSDARG00000051957	0.728038	3.20169e-05	0.00148866
dbi	ENSDARG00000026369	1.24542	3.2056e-05	0.00148866
CR318589.2	ENSDARG00000116023	7.01962	3.22443e-05	0.00149043
si:dkey-29p23.1	ENSDARG00000113896	2.37275	3.22799e-05	0.00149043
si:dkey-46g23.2	ENSDARG00000115817	2.06809	3.23099e-05	0.00149043
rpia	ENSDARG00000056640	0.76527	3.29649e-05	0.00151726
CU302321.1	ENSDARG00000117510	-7.74874	3.35479e-05	0.00154067
CU234171.1	ENSDARG00000056910	2.76437	3.36594e-05	0.00154102
proca_1	ENSDARG00000038258	0.878692	3.37195e-05	0.00154102
zgc:110269	ENSDARG00000012325	0.952025	3.37786e-05	0.00154102
tmem106a	ENSDARG00000045075	1.14808	3.39912e-05	0.00154731
zgc:194839	ENSDARG00000078550	1.398	3.45132e-05	0.00156762
ndufaf6	ENSDARG00000053652	-1.14007	3.56748e-05	0.00161684
ubtf	ENSDARG00000035066	0.925079	3.5904e-05	0.00162084
ms4a17a.10_2	ENSDARG00000093546	-2.09265	3.59196e-05	0.00162084
BX936337.1	ENSDARG00000092870	0.962743	3.64836e-05	0.00164271
LO018315.8	ENSDARG00000117514	4.66974	3.67451e-05	0.00164863
si:dkey-253d23.3	ENSDARG00000095643	1.69329	3.68257e-05	0.00164863
hmox1a	ENSDARG00000027529	1.67849	3.68902e-05	0.00164863
si:dkey-217g21.3	ENSDARG00000100460	-2.51951	3.69334e-05	0.00164863
zgc:158291	ENSDARG00000044375	-0.871717	3.71751e-05	0.00165585
pomt1	ENSDARG00000067670	-0.886878	3.75207e-05	0.00166766
uqcc3	ENSDARG00000093382	1.12904	3.76187e-05	0.00166843
cenpv	ENSDARG00000092285	1.92464	3.81968e-05	0.00169045
zgc:91968	ENSDARG00000011076	0.841772	3.8529e-05	0.00170152
FP016205.1	ENSDARG00000114704	-1.88836	3.86454e-05	0.00170303
si:dkey-71b5.3	ENSDARG00000095522	-6.3461	3.89788e-05	0.00171298
fbp1b	ENSDARG00000020364	1.57231	3.90366e-05	0.00171298
raf1a_1	ENSDARG00000096415	0.900215	3.93131e-05	0.00172147
lonrf1l	ENSDARG00000078567	1.69604	3.94315e-05	0.00172216
pigp	ENSDARG00000038805	1.01249	3.95748e-05	0.00172216
BX927081.4	ENSDARG00000117309	1.38041	3.96039e-05	0.00172216
si:rp71-77l1.2	ENSDARG00000097752	4.90671	3.96642e-05	0.00172216
si:ch211-15j1.5	ENSDARG00000091912	-3.82936	3.97447e-05	0.00172216
si:ch211-133l11.10	ENSDARG00000005626	-1.1531	3.98571e-05	0.00172342
fam129aa	ENSDARG00000042055	0.849281	4.00999e-05	0.00173031
BX571665.1	ENSDARG00000111789	-3.4835	4.09405e-05	0.00176049
schip1	ENSDARG00000035175	-0.852236	4.09692e-05	0.00176049
CR392042.1	ENSDARG00000097197	2.57337	4.1234e-05	0.00176511
si:busm1-194e12.11	ENSDARG00000103716	-4.88313	4.12473e-05	0.00176511
crygn1	ENSDARG00000102129	-2.38839	4.13988e-05	0.00176794
ccdc114	ENSDARG00000015010	1.29181	4.1601e-05	0.00177292
krt1-19d	ENSDARG00000023082	-1.21439	4.19684e-05	0.00178491
si:dkey-22h13.2	ENSDARG00000112725	1.57506	4.20967e-05	0.00178547
pcdh1g1	ENSDARG00000104007	-1.65698	4.22135e-05	0.00178547
zgc:162780	ENSDARG00000069548	-1.24402	4.22403e-05	0.00178547
si:ch73-40i7.5	ENSDARG00000090675	-0.739049	4.2348e-05	0.00178638
mtmr12	ENSDARG00000059817	-0.871519	4.24683e-05	0.00178781
ccl39.3	ENSDARG00000100295	-4.81294	4.33146e-05	0.00181974
BX324227.2	ENSDARG00000109743	-2.38646	4.35447e-05	0.0018257
CR450780.2	ENSDARG00000112928	2.08646	4.36835e-05	0.00182782
si:dkey-159n16.2_2	ENSDARG00000114577	2.76929	4.38782e-05	0.00183227
CU466287.2	ENSDARG00000097526	2.83937	4.47948e-05	0.00186547
zgc:110712	ENSDARG00000019365	1.34764	4.48534e-05	0.00186547
jph1a	ENSDARG00000058603	-1.53147	4.58002e-05	0.00189856
gdpd2	ENSDARG00000073870	-0.743713	4.58959e-05	0.00189856
si:ch211-121a2.4	ENSDARG00000028541	-1.5964	4.5924e-05	0.00189856
si:dkeyp-4f2.1_2	ENSDARG00000114142	-2.0067	4.63654e-05	0.00191254
zgc:171490	ENSDARG00000071643	-1.38223	4.64468e-05	0.00191254
cluha	ENSDARG00000030913	-0.765262	4.65418e-05	0.00191265
jund	ENSDARG00000067850	-0.810519	4.75212e-05	0.00194903
klf11b	ENSDARG00000013794	0.945612	4.7673e-05	0.00195139
spata2l	ENSDARG00000068814	1.09701	4.79668e-05	0.00195954
si:ch211-152l15.2	ENSDARG00000088616	2.15488	4.87354e-05	0.00198367
sc:d217	ENSDARG00000079645	-1.63419	4.87488e-05	0.00198367
CU681836.1	ENSDARG00000093244	0.857448	4.89937e-05	0.00198857
si:dkeyp-35e5.9	ENSDARG00000103527	1.74131	4.90615e-05	0.00198857
BX248122.1	ENSDARG00000112449	1.36284	4.96919e-05	0.00200973
lypla1	ENSDARG00000104228	-1.64207	4.98552e-05	0.00200973
epb41b	ENSDARG00000029019	1.07408	4.99198e-05	0.00200973
zgc:136254	ENSDARG00000068465	3.31611	4.99717e-05	0.00200973
h1f0	ENSDARG00000038559	0.957695	5.02881e-05	0.00201687
si:dkey-149m13.4	ENSDARG00000114536	1.44396	5.03438e-05	0.00201687
grk7a	ENSDARG00000020602	-2.18938	5.04693e-05	0.00201799
myod1	ENSDARG00000030110	-0.8556	5.08073e-05	0.00202759
noxred1	ENSDARG00000027538	-2.46789	5.14871e-05	0.00205077
mhc1uba	ENSDARG00000075963	2.90588	5.17264e-05	0.00205635
zgc:194285	ENSDARG00000078423	-1.09658	5.23671e-05	0.00207783
si:dkeyp-2e4.6	ENSDARG00000093656	1.59276	5.31149e-05	0.00209996
tm4sf18	ENSDARG00000060668	-1.66091	5.31276e-05	0.00209996
znf569l	ENSDARG00000093254	-1.32902	5.32292e-05	0.00209997
si:ch211-205a14.1	ENSDARG00000102713	-2.03625	5.3519e-05	0.00210739
coq7	ENSDARG00000062594	1.26178	5.55179e-05	0.00218195
ccdc171	ENSDARG00000027381	-0.995847	5.59629e-05	0.00219408
card9	ENSDARG00000067672	1.67429	5.60385e-05	0.00219408
si:ch211-159i8.4	ENSDARG00000076332	-1.47776	5.62004e-05	0.00219627
bcdin3d	ENSDARG00000074111	2.22067	5.63732e-05	0.00219887
KRT18 (1 of many)	ENSDARG00000058332	-2.11605	5.64975e-05	0.00219958
tmem245	ENSDARG00000070455	0.840816	5.67132e-05	0.00220383
si:ch211-76m11.3	ENSDARG00000104890	-1.81108	5.68335e-05	0.00220437
CR847563.1	ENSDARG00000095163	-7.4248	5.72091e-05	0.00221474
si:ch211-117n7.7	ENSDARG00000069828	1.11537	5.73145e-05	0.00221474
CABZ01061495.1	ENSDARG00000074844	-1.12723	5.76148e-05	0.00222219
si:ch211-59h6.1	ENSDARG00000013022	7.78662	5.79946e-05	0.00223268
si:ch1073-126c3.2	ENSDARG00000092858	2.43498	5.87219e-05	0.00225225
BX323793.1	ENSDARG00000104134	-3.29073	5.88887e-05	0.00225225
si:ch73-95l15.3	ENSDARG00000068846	-6.54613	5.90054e-05	0.00225225
FP017295.1	ENSDARG00000091185	-2.5521	5.90393e-05	0.00225225
si:dkey-156k2.3	ENSDARG00000100842	1.81853	5.90466e-05	0.00225225
ugt5g1	ENSDARG00000032862	1.22702	5.93856e-05	0.00226102
cyp4v8	ENSDARG00000062132	-2.56339	5.96605e-05	0.0022668
apip	ENSDARG00000003132	0.819644	5.97911e-05	0.0022668
znf1099_2	ENSDARG00000111998	1.28468	5.99464e-05	0.0022668
cacna2d4b	ENSDARG00000023886	2.18455	5.9999e-05	0.0022668
si:dkeyp-52c3.7	ENSDARG00000002097	-4.53411	6.00846e-05	0.0022668
slc16a9b	ENSDARG00000104687	1.26755	6.02589e-05	0.00226924
si:dkey-188i13.6	ENSDARG00000074217	-1.95023	6.07232e-05	0.00228258
si:ch73-103b2.1_2	ENSDARG00000099867	1.20714	6.08787e-05	0.00228428
si:dkey-149m13.5	ENSDARG00000094653	1.05861	6.0993e-05	0.00228443
si:dkey-147f3.4_1	ENSDARG00000071029	3.10872	6.12413e-05	0.00228959
AL773558.1	ENSDARG00000098223	2.08447	6.18762e-05	0.00230915
btr21	ENSDARG00000100450	3.76109	6.19943e-05	0.0023094
BX908386.1	ENSDARG00000098316	1.92856	6.21456e-05	0.00231088
nabp1a	ENSDARG00000004692	-0.629834	6.25458e-05	0.00231976
ttbk2a	ENSDARG00000005670	-1.84536	6.26085e-05	0.00231976
CT956002.2	ENSDARG00000102873	1.55989	6.28113e-05	0.00232312
si:ch211-207l14.1	ENSDARG00000098376	2.17359	6.30725e-05	0.00232862
cyp1b1	ENSDARG00000068934	-1.04956	6.36615e-05	0.00234279
zgc:152938	ENSDARG00000102586	-1.01228	6.36824e-05	0.00234279
si:dkey-6n21.13	ENSDARG00000069459	-1.3265	6.41591e-05	0.00235614
CU104709.1	ENSDARG00000100925	-1.28257	6.44725e-05	0.00236346
grm2b	ENSDARG00000007195	-1.01871	6.45899e-05	0.00236358
rhcgl1	ENSDARG00000007080	-5.33066	6.47156e-05	0.002364
si:dkey-74k8.4	ENSDARG00000104037	1.45452	6.53393e-05	0.00238258
slc5a12	ENSDARG00000005004	-2.09065	6.67457e-05	0.00242959
zgc:171679	ENSDARG00000071024	1.18007	6.71761e-05	0.00244097
cry-dash	ENSDARG00000002396	1.5702	6.73799e-05	0.00244408
si:dkey-192d15.2	ENSDARG00000043770	1.44799	6.76186e-05	0.00244555
mgat4a	ENSDARG00000063330	-1.82018	6.76565e-05	0.00244555
slc45a4	ENSDARG00000077326	0.670546	6.79113e-05	0.00244822
si:dkeyp-106c3.2_2	ENSDARG00000096816	-1.78451	6.79667e-05	0.00244822
rbm12b	ENSDARG00000079717	-0.660755	6.88353e-05	0.0024752
acot19	ENSDARG00000040427	-4.59069	6.95088e-05	0.00249509
si:ch211-209j12.1	ENSDARG00000101634	3.35478	7.02945e-05	0.00251893
mrpl21	ENSDARG00000003846	0.817481	7.08116e-05	0.00253307
ftr34	ENSDARG00000079614	2.24474	7.13305e-05	0.00254724
htra1b	ENSDARG00000014907	-1.08979	7.1659e-05	0.00255456
CT583728.7	ENSDARG00000103635	0.820718	7.27766e-05	0.00258995
brinp3b	ENSDARG00000075352	2.38667	7.29091e-05	0.00259021
txlnba	ENSDARG00000020594	0.649838	7.32351e-05	0.00259734
si:dkey-40c23.1	ENSDARG00000097592	2.70844	7.34116e-05	0.00259801
cabp2a	ENSDARG00000052016	1.78488	7.35048e-05	0.00259801
oxct1b	ENSDARG00000054319	0.802954	7.41604e-05	0.00261671
lcn15	ENSDARG00000067851	-1.25259	7.43332e-05	0.00261703
ahsa1b	ENSDARG00000100317	-0.63144	7.4422e-05	0.00261703
ptgdsa	ENSDARG00000069439	1.39262	7.48369e-05	0.00262716
cdh26.1	ENSDARG00000078404	0.836985	7.52975e-05	0.00263822
il17rc	ENSDARG00000099902	0.74862	7.54068e-05	0.00263822
jph1b	ENSDARG00000038826	-0.868475	7.57577e-05	0.00264603
ch25hl1.1	ENSDARG00000039381	1.02099	7.63936e-05	0.00266374
bcan	ENSDARG00000099412	-1.63403	7.69444e-05	0.00267422
golim4b	ENSDARG00000014545	-0.973108	7.70037e-05	0.00267422
fgg	ENSDARG00000037281	0.78864	7.71573e-05	0.00267422
BX640537.3	ENSDARG00000109263	-1.37419	7.72106e-05	0.00267422
sult1st1	ENSDARG00000028275	-0.681608	7.73904e-05	0.00267598
slc9a2	ENSDARG00000058780	-0.983413	7.80979e-05	0.00269594
cry2	ENSDARG00000102403	0.719806	7.85026e-05	0.0027054
si:ch211-216l23.2	ENSDARG00000069122	-0.735688	7.8774e-05	0.00271024
F7 (1 of many)	ENSDARG00000100782	1.04685	8.01598e-05	0.00275335
plp1b	ENSDARG00000011929	-1.89326	8.03233e-05	0.0027544
slc29a1b	ENSDARG00000054447	1.08064	8.04634e-05	0.00275464
ctdsp2	ENSDARG00000036102	0.734717	8.07831e-05	0.00275716
per2	ENSDARG00000034503	1.61574	8.08031e-05	0.00275716
zgc:85932	ENSDARG00000098239	0.881616	8.10859e-05	0.00276226
abhd2b	ENSDARG00000045804	-1.54514	8.18005e-05	0.00277762
scinla	ENSDARG00000102415	0.605315	8.18052e-05	0.00277762
sh3gl3b	ENSDARG00000007302	1.17559	8.28118e-05	0.00280606
sgca	ENSDARG00000074156	-0.688693	8.29136e-05	0.00280606
kyat1	ENSDARG00000023645	0.876807	8.30631e-05	0.00280653
nr1d2a	ENSDARG00000003820	1.8951	8.32661e-05	0.00280881
casp7	ENSDARG00000091836	-0.901138	8.39412e-05	0.00282368
CABZ01102109.1	ENSDARG00000114226	-1.03622	8.40852e-05	0.00282368
plpp1a	ENSDARG00000053381	0.655833	8.4116e-05	0.00282368
wu:fj16a03	ENSDARG00000100952	1.24267	8.4845e-05	0.00283944
hbbe1.3	ENSDARG00000087390	1.07846	8.48597e-05	0.00283944
FQ378016.1	ENSDARG00000108939	-1.629	8.51725e-05	0.00284531
taok3a	ENSDARG00000060751	0.841266	8.54072e-05	0.00284823
si:cabz01054394.5	ENSDARG00000089092	-1.55294	8.55349e-05	0.00284823
myot	ENSDARG00000076312	-0.920885	8.58902e-05	0.00285547
AL928685.2	ENSDARG00000095907	1.50031	8.61331e-05	0.00285896
cyp2aa9	ENSDARG00000098890	0.836963	8.62731e-05	0.00285902
CU467110.1	ENSDARG00000093438	1.69741	8.74902e-05	0.00289472
sqor	ENSDARG00000017034	0.996592	8.77671e-05	0.00289926
dmgdh	ENSDARG00000025703	0.856537	8.8068e-05	0.00290283
ankle2	ENSDARG00000035607	-1.1084	8.81557e-05	0.00290283
si:ch211-68a17.7	ENSDARG00000045797	1.14908	8.83026e-05	0.00290305
mtx1b	ENSDARG00000036109	0.995549	8.92958e-05	0.00293105
pon2	ENSDARG00000016856	0.709787	8.97168e-05	0.00294021
cplx2	ENSDARG00000061918	-0.785262	9.00042e-05	0.00294497
CR931813.2	ENSDARG00000104899	-1.55529	9.07861e-05	0.00296587
BX664618.1	ENSDARG00000087740	1.8469	9.10015e-05	0.00296822
cpne3	ENSDARG00000104177	0.722084	9.15915e-05	0.00298277
si:ch211-276c2.4	ENSDARG00000053800	-0.664808	9.19576e-05	0.00298999
alp3	ENSDARG00000098063	-2.82848	9.24561e-05	0.00300149
galnt8a.2	ENSDARG00000011869	-2.59852	9.29299e-05	0.00300656
alas2	ENSDARG00000038643	1.32797	9.30922e-05	0.00300656
si:dkeyp-44d3.5	ENSDARG00000101916	-2.04081	9.31677e-05	0.00300656
si:zfos-741a10.3	ENSDARG00000098774	1.95956	9.31928e-05	0.00300656
znf1076	ENSDARG00000101327	1.85127	9.40023e-05	0.00302647
CR933734.3	ENSDARG00000095479	3.57517	9.42052e-05	0.00302647
si:dkey-188i13.7	ENSDARG00000078389	2.44321	9.42485e-05	0.00302647
zgc:66433	ENSDARG00000071697	0.649432	9.45094e-05	0.00303015
zgc:174314	ENSDARG00000100257	1.34047	9.47942e-05	0.00303459
haus1	ENSDARG00000058968	1.00594	9.52374e-05	0.00304407
ctsa	ENSDARG00000098114	1.02462	9.71321e-05	0.00309985
znf993_1	ENSDARG00000113582	2.06612	9.79166e-05	0.00311726
anxa4	ENSDARG00000036456	0.692658	9.81135e-05	0.00311726
tuba1a	ENSDARG00000001889	0.801264	9.82191e-05	0.00311726
si:dkey-264f17.2	ENSDARG00000101484	-2.86675	9.82798e-05	0.00311726
hagh	ENSDARG00000025338	1.49339	9.85971e-05	0.00312226
zgc:63882	ENSDARG00000004525	0.776068	9.88009e-05	0.00312226
si:ch211-226h8.15	ENSDARG00000097229	9.68283	9.88896e-05	0.00312226
si:ch211-235e9.8	ENSDARG00000071353	-0.639336	9.9262e-05	0.00312512
vclb	ENSDARG00000098695	-1.04965	9.93634e-05	0.00312512
eif4ebp3	ENSDARG00000054916	1.16567	9.94329e-05	0.00312512
paics	ENSDARG00000033539	0.960829	9.96889e-05	0.00312842
zgc:103678	ENSDARG00000037679	0.894546	9.99638e-05	0.0031323
CABZ01085140.1	ENSDARG00000098070	-1.37089	0.000100249	0.00313387
nme3	ENSDARG00000100990	0.867029	0.000100336	0.00313387
zgc:195075	ENSDARG00000060049	-2.13673	0.000100468	0.00313387
znf703	ENSDARG00000035563	0.558693	0.000101423	0.00315554
dhrs11b	ENSDARG00000031299	0.96667	0.000101467	0.00315554
zgc:171426	ENSDARG00000074764	3.7468	0.000101856	0.00316289
wfs1a	ENSDARG00000062341	-1.09651	0.000102451	0.00317658
FP016239.1	ENSDARG00000104870	2.1923	0.000102718	0.0031801
zgc:113423	ENSDARG00000058978	-0.91741	0.000102984	0.0031836
khdc4	ENSDARG00000035023	-1.08061	0.000104423	0.00321888
abcf2b	ENSDARG00000052331	-1.20968	0.000104436	0.00321888
tial1	ENSDARG00000009525	-0.583893	0.000104664	0.00322111
gas2a	ENSDARG00000001259	-1.71501	0.000105959	0.0032561
thyn1	ENSDARG00000042659	-1.28243	0.000106196	0.00325857
si:dkey-221h15.4	ENSDARG00000041873	1.80863	0.000106358	0.00325869
si:dkey-61p9.9_1	ENSDARG00000100386	-2.00183	0.0001077	0.00329495
CU468730.1	ENSDARG00000095396	-1.81207	0.0001079	0.00329619
tas1r1	ENSDARG00000056739	-3.35179	0.000108183	0.00329997
zbtb24	ENSDARG00000075533	-1.01728	0.000108935	0.00331792
si:dkey-19a16.2	ENSDARG00000058794	1.58735	0.000109092	0.00331792
myoz3a	ENSDARG00000067701	1.06015	0.000110129	0.00334243
serpina1l	ENSDARG00000090850	0.871225	0.00011022	0.00334243
si:dkey-179k24.5	ENSDARG00000102262	-1.94915	0.000110691	0.00335179
zgc:194125	ENSDARG00000113977	-1.81761	0.000111385	0.00336698
CR589947.2	ENSDARG00000101189	-3.29543	0.000111517	0.00336698
hmgb3a	ENSDARG00000056725	0.743422	0.000111711	0.00336791
c6_1	ENSDARG00000093052	1.48325	0.000112028	0.00337255
si:dkey-40c23.3	ENSDARG00000104649	-1.78334	0.000112411	0.00337917
si:ch211-160d14.15	ENSDARG00000100771	-1.66213	0.000112664	0.00338187
si:ch211-76m11.8_1	ENSDARG00000104341	-2.80516	0.000112985	0.00338661
si:ch211-167j6.4	ENSDARG00000070011	-2.34037	0.000113512	0.00339749
si:cabz01021426.2	ENSDARG00000103850	-0.908225	0.000114079	0.00340606
gsta.2_1	ENSDARG00000039832	0.963433	0.000114127	0.00340606
si:ch211-230g14.3	ENSDARG00000068011	2.11035	0.000114695	0.00341807
elovl8b	ENSDARG00000057365	1.06261	0.000115305	0.00342597
CABZ01080568.1	ENSDARG00000051762	-0.840661	0.000115309	0.00342597
FP565451.1	ENSDARG00000096700	-2.71232	0.000115456	0.00342597
map3k14b	ENSDARG00000056582	-0.756813	0.000116266	0.00344272
vhl	ENSDARG00000070617	-1.00246	0.000116353	0.00344272
rbm4.2	ENSDARG00000055080	-0.548542	0.000116914	0.00345204
sgcg	ENSDARG00000038107	-0.990243	0.000117001	0.00345204
mhc1zfa	ENSDARG00000088022	-3.48737	0.000117372	0.00345512
tdo2b	ENSDARG00000023176	3.40555	0.000117439	0.00345512
bpgm	ENSDARG00000070826	0.857368	0.000118018	0.00346351
gusb	ENSDARG00000063126	-0.729728	0.000118059	0.00346351
taf13	ENSDARG00000070834	0.770463	0.000118362	0.00346361
tmc2b	ENSDARG00000030311	-1.98306	0.000118515	0.00346361
tent5ba	ENSDARG00000039943	0.858062	0.000118813	0.00346361
si:dkeyp-85d8.5	ENSDARG00000103346	2.04047	0.000118853	0.00346361
CABZ01044746.1	ENSDARG00000117312	-0.744434	0.000118898	0.00346361
arg2	ENSDARG00000039269	1.13056	0.000119389	0.00347301
cxcl12b	ENSDARG00000055100	0.757864	0.000120178	0.00349106
zgc:153921_1	ENSDARG00000038405	1.99042	0.000121174	0.00350545
AL954191.1	ENSDARG00000117407	1.42387	0.000121423	0.00350545
jmjd6	ENSDARG00000102896	-0.678598	0.000121477	0.00350545
fabp11b	ENSDARG00000002311	-1.16101	0.000121484	0.00350545
pdgfaa_1	ENSDARG00000110069	0.925545	0.00012152	0.00350545
si:ch211-79g12.2	ENSDARG00000100110	-2.55392	0.000123371	0.00354911
abhd3	ENSDARG00000018809	-1.47164	0.000123376	0.00354911
si:dkey-4e4.1_1	ENSDARG00000109251	-1.40048	0.000123786	0.00354938
si:dkey-165e24.1	ENSDARG00000100311	1.93948	0.000123897	0.00354938
si:dkeyp-121d2.7	ENSDARG00000086245	-1.19132	0.000123899	0.00354938
hbae3	ENSDARG00000079305	1.14115	0.000124467	0.00356014
lsp1	ENSDARG00000027310	0.594031	0.000124619	0.00356014
snx10a	ENSDARG00000004405	1.8963	0.000125415	0.003575
NPFFR2	ENSDARG00000033635	1.87977	0.000125626	0.003575
si:dkey-19c16.12_2	ENSDARG00000101469	-1.95538	0.000125817	0.003575
tuba1b	ENSDARG00000045367	-0.653263	0.000125829	0.003575
BX248324.1	ENSDARG00000096489	1.16452	0.000126263	0.0035824
CABZ01034698.2	ENSDARG00000099511	-1.85595	0.000126609	0.00358709
jak1	ENSDARG00000020625	-0.623761	0.000126774	0.00358709
CABZ01079870.1	ENSDARG00000117260	-2.49337	0.000127117	0.00359037
cacng4a	ENSDARG00000115540	1.74876	0.000127237	0.00359037
zmp:0000001114	ENSDARG00000100088	-0.554574	0.000129343	0.00364483
rida	ENSDARG00000035882	0.828809	0.000130231	0.00366487
si:ch211-15j1.1	ENSDARG00000093177	-1.99188	0.000130706	0.00367326
nhej1	ENSDARG00000058893	0.905161	0.000131526	0.00369129
znf1179	ENSDARG00000104613	-1.33357	0.000131705	0.0036913
A2ML1 (1 of many)_2	ENSDARG00000008835	3.0182	0.000132191	0.00369993
mcm3l	ENSDARG00000037532	-1.92194	0.000134632	0.00376315
bcas3	ENSDARG00000090764	0.821185	0.000135381	0.003779
si:dkey-27n14.1	ENSDARG00000040816	-1.1845	0.000136291	0.00379928
CU855688.1	ENSDARG00000117491	3.5589	0.000136922	0.00381174
si:dkeyp-69b9.3	ENSDARG00000088881	-0.786984	0.000138515	0.00384935
krt94	ENSDARG00000044975	0.91092	0.000138919	0.00384935
cad	ENSDARG00000041895	0.67947	0.000138991	0.00384935
hbae1.3_1	ENSDARG00000088330	1.14881	0.000139017	0.00384935
BX927081.1	ENSDARG00000105300	1.27329	0.000140184	0.00387648
rbm6	ENSDARG00000077060	-0.704825	0.000140911	0.0038914
FP074867.1	ENSDARG00000099070	3.6389	0.000141225	0.00389489
sox13	ENSDARG00000030297	0.596924	0.000142097	0.003909
CU694532.1	ENSDARG00000097878	-1.55887	0.00014216	0.003909
gnpda2	ENSDARG00000024443	0.971107	0.000142303	0.003909
rhd	ENSDARG00000002194	0.934872	0.000142585	0.00391155
si:dkey-90l23.1	ENSDARG00000092057	1.6322	0.000144573	0.00396085
tfip11	ENSDARG00000056932	0.642433	0.000145936	0.0039929
plaub	ENSDARG00000039145	1.70819	0.000146183	0.00399439
sardh	ENSDARG00000058102	0.642509	0.00014753	0.00402348
si:ch211-224l10.4	ENSDARG00000088762	-1.96935	0.000147657	0.00402348
znf1135	ENSDARG00000093424	1.36136	0.000147831	0.00402348
si:ch211-285c6.5	ENSDARG00000105375	-2.25852	0.000149153	0.00405317
wfs1b	ENSDARG00000074617	-0.772872	0.000149313	0.00405317
ftr95	ENSDARG00000073735	2.74546	0.000149928	0.00405718
PCMTD2 (1 of many)	ENSDARG00000104883	-1.54561	0.000150078	0.00405718
tppp	ENSDARG00000104399	1.67162	0.000150572	0.00405718
ftr30	ENSDARG00000095448	-2.04693	0.000150588	0.00405718
sdr16c5a	ENSDARG00000016233	0.798879	0.000150629	0.00405718
pdk2a	ENSDARG00000020876	0.870974	0.000150636	0.00405718
slc7a3a	ENSDARG00000020645	0.737656	0.000150881	0.00405851
znf993_2	ENSDARG00000109840	-1.838	0.000152145	0.0040872
serpinb1l2	ENSDARG00000070396	1.88409	0.000152623	0.00409472
si:ch211-162i8.5	ENSDARG00000111716	1.51009	0.000153857	0.00412251
AL954149.2	ENSDARG00000094185	1.96373	0.000154664	0.00413875
si:dkey-91f15.1	ENSDARG00000094990	-1.97818	0.000155592	0.00415823
per1a	ENSDARG00000056885	1.70996	0.000156	0.00416219
manf	ENSDARG00000063177	-0.595302	0.000156216	0.00416219
mpeg1.2	ENSDARG00000043093	-1.21449	0.000156687	0.00416219
si:dkey-71b5.7	ENSDARG00000080675	-1.83545	0.00015673	0.00416219
si:ch211-24o10.6	ENSDARG00000088251	9.20015	0.000156864	0.00416219
cyp46a1.2	ENSDARG00000004262	1.72928	0.000156946	0.00416219
msl1a	ENSDARG00000074734	0.960879	0.000157253	0.00416499
si:dkey-14o6.4	ENSDARG00000098604	2.49389	0.000157664	0.00416623
adgrf7	ENSDARG00000086445	-1.60582	0.000157702	0.00416623
mmp13b	ENSDARG00000100794	2.55114	0.000158692	0.00417836
pcdh1gc5	ENSDARG00000104826	-1.61224	0.00015874	0.00417836
slc16a4	ENSDARG00000042807	0.88892	0.000158918	0.00417836
CABZ01072242.1	ENSDARG00000109859	-1.42013	0.000158988	0.00417836
wu:fi42e03	ENSDARG00000070709	-1.89307	0.00015917	0.00417836
CR855311.1	ENSDARG00000090352	1.09961	0.000159665	0.00418422
ctsla	ENSDARG00000007836	0.937024	0.000159872	0.00418422
si:dkey-15h8.17	ENSDARG00000099428	-1.44656	0.000160071	0.00418422
klhl40a	ENSDARG00000039052	-0.607907	0.000160201	0.00418422
slu7	ENSDARG00000038870	0.533884	0.000160702	0.00419132
si:ch211-196f5.9	ENSDARG00000096451	-1.21092	0.000160878	0.00419132
si:dkey-191j3.2_1	ENSDARG00000090192	1.65493	0.000161129	0.00419167
BX901918.2	ENSDARG00000095190	1.385	0.000161296	0.00419167
dnase1l1	ENSDARG00000005464	0.818696	0.000162061	0.00420628
polr2l	ENSDARG00000058349	0.8981	0.000163771	0.00424535
memo1	ENSDARG00000010823	-0.56119	0.000164339	0.00425473
AL935184.2	ENSDARG00000095408	2.48926	0.000164875	0.00426329
myadml2	ENSDARG00000053953	-1.94193	0.000165254	0.00426518
cox7a1	ENSDARG00000069464	1.46125	0.000165509	0.00426518
zgc:174888	ENSDARG00000077176	0.97776	0.000165566	0.00426518
dap1b_2	ENSDARG00000109678	0.95483	0.000166026	0.00426933
si:dkey-83k24.5	ENSDARG00000093019	1.03111	0.000166139	0.00426933
ten1	ENSDARG00000097346	-1.22448	0.000166574	0.00427143
ago3a	ENSDARG00000059888	-1.40618	0.000166634	0.00427143
myrfl	ENSDARG00000101645	1.69276	0.000166876	0.00427235
si:dkey-92i15.4	ENSDARG00000078387	1.13544	0.000167423	0.00428106
setd3	ENSDARG00000016513	-0.708307	0.000167873	0.00428584
si:ch73-74h11.1	ENSDARG00000062750	0.667953	0.000168023	0.00428584
BX511111.1	ENSDARG00000100491	1.82688	0.000171621	0.00437222
znf1053_1	ENSDARG00000098270	2.64877	0.000173045	0.00440309
CU137681.1	ENSDARG00000097605	1.67341	0.000173464	0.00440832
si:ch211-217k17.10	ENSDARG00000079345	-2.03592	0.000174863	0.00443843
rgs2	ENSDARG00000098761	1.03904	0.00017543	0.00444738
si:dkey-247i3.6_2	ENSDARG00000100214	2.45269	0.000176725	0.00447029
lim2.5	ENSDARG00000041295	-2.48091	0.000176807	0.00447029
si:ch1073-396h14.1	ENSDARG00000057590	1.55034	0.00017704	0.00447029
elovl6l	ENSDARG00000038639	0.948539	0.000177197	0.00447029
tm9sf1	ENSDARG00000022970	-0.614982	0.000177687	0.00447719
fam20a	ENSDARG00000079486	0.766475	0.000179544	0.0045185
kansl1b	ENSDARG00000088238	0.547292	0.000180345	0.00453315
mmp13a_2	ENSDARG00000114451	1.64898	0.00018104	0.00454156
pgghg	ENSDARG00000014311	0.88759	0.000181118	0.00454156
si:ch211-226l4.6	ENSDARG00000105573	1.74166	0.000181776	0.00455084
slc26a2	ENSDARG00000011618	0.610045	0.000181928	0.00455084
btg3	ENSDARG00000069065	0.627709	0.000183363	0.0045812
ap5m1	ENSDARG00000031533	-0.949753	0.000183941	0.00459011
TSC22D3	ENSDARG00000105498	1.89592	0.000184196	0.00459094
ptprsa_1	ENSDARG00000110940	-1.38778	0.000185561	0.00461939
ddb2	ENSDARG00000041140	1.29601	0.000186116	0.00462766
kcnj11	ENSDARG00000051880	-0.90735	0.000186499	0.00463162
slc36a4	ENSDARG00000039661	-0.71504	0.000187334	0.00464156
fabp2	ENSDARG00000006427	1.61584	0.000187348	0.00464156
tmem86b	ENSDARG00000038296	-2.73172	0.000188177	0.00465654
BX510922.3	ENSDARG00000113380	-1.78532	0.000188402	0.00465654
AL590151.1	ENSDARG00000053570	-1.51059	0.000188765	0.00465995
ttll1	ENSDARG00000090778	-1.14455	0.000189671	0.00467384
CR848791.1	ENSDARG00000096838	-2.48101	0.000189877	0.00467384
smc1a	ENSDARG00000055754	-1.83813	0.000190005	0.00467384
ppdpfb	ENSDARG00000031317	0.624626	0.000190355	0.00467691
cd82b	ENSDARG00000026070	0.675483	0.000190975	0.00468659
mid1ip1l	ENSDARG00000018145	1.0539	0.000191362	0.00469053
BX005392.3	ENSDARG00000097929	-3.22613	0.000191766	0.00469459
epas1a	ENSDARG00000008697	0.710107	0.000191981	0.00469459
hsp90aa1.1	ENSDARG00000010478	-0.821409	0.000193256	0.00472018
amdhd2	ENSDARG00000100376	0.748429	0.000193716	0.00472096
si:dkey-19f4.2	ENSDARG00000096556	-2.16769	0.000193883	0.00472096
CR848844.1	ENSDARG00000097536	1.6052	0.000193971	0.00472096
gata6	ENSDARG00000103589	1.13699	0.000194717	0.00473354
hao2	ENSDARG00000027992	0.696704	0.000195129	0.00473799
cyp2k6_1	ENSDARG00000009874	-2.18174	0.000195369	0.00473828
safb	ENSDARG00000020467	-0.820024	0.000198098	0.00479884
sdad1	ENSDARG00000105117	0.560027	0.000198452	0.0048018
lyve1a	ENSDARG00000075833	1.98605	0.000198721	0.00480269
si:ch73-213k20.5	ENSDARG00000058753	-1.69784	0.000199777	0.00481778
map7d2a	ENSDARG00000068480	-1.42772	0.00019981	0.00481778
mfng	ENSDARG00000042925	1.09394	0.000200058	0.00481814
si:dkey-234h16.7	ENSDARG00000095754	0.797223	0.000201848	0.00485389
si:dkey-7j22.2	ENSDARG00000097091	1.9232	0.000202011	0.00485389
zgc:101716	ENSDARG00000010738	1.77768	0.000203709	0.00488901
si:ch211-220f21.2	ENSDARG00000015607	-1.38332	0.000203986	0.00489
cox6b1	ENSDARG00000045230	0.810123	0.000204306	0.004892
cnot6l	ENSDARG00000054597	0.571835	0.00020487	0.00489943
CABZ01015815.1	ENSDARG00000099099	-1.10484	0.000205565	0.00489943
plg	ENSDARG00000023111	0.519424	0.000205768	0.00489943
znf740b	ENSDARG00000061174	-0.669261	0.00020577	0.00489943
si:ch73-44m9.2	ENSDARG00000094821	2.05141	0.000205799	0.00489943
CABZ01073834.1	ENSDARG00000117781	1.74008	0.000206547	0.00491159
si:ch211-63p21.1	ENSDARG00000105450	-1.08655	0.000207788	0.00493545
ywhag2	ENSDARG00000071658	-0.635615	0.00020875	0.00494853
si:dkey-95h12.1	ENSDARG00000040100	-1.05226	0.000208817	0.00494853
zmp:0000000846	ENSDARG00000078362	0.582262	0.000209995	0.00497076
nt5c3a	ENSDARG00000058597	1.1418	0.000210992	0.00498865
carf	ENSDARG00000019950	-0.843571	0.000211685	0.00499427
wnt10b	ENSDARG00000040925	-1.0701	0.000211711	0.00499427
nfkbiab	ENSDARG00000007693	0.575605	0.000212312	0.00500274
ncf1	ENSDARG00000033735	1.25217	0.000212743	0.0050072
SAMD8	ENSDARG00000074663	-0.812539	0.000212994	0.00500741
zgc:174704	ENSDARG00000102791	3.48127	0.000215037	0.0050497
ca15c	ENSDARG00000002259	-2.1771	0.000216248	0.00507241
tpi1a	ENSDARG00000025012	0.820818	0.000217957	0.0051067
CABZ01114053.1	ENSDARG00000116725	1.52936	0.000218467	0.00511287
zgc:114174	ENSDARG00000057884	1.50713	0.000219161	0.00512333
sult2st3	ENSDARG00000028367	-0.864095	0.000219418	0.00512355
si:ch1073-220m6.1	ENSDARG00000105438	2.84246	0.000220383	0.00514028
notum1a	ENSDARG00000031126	0.779492	0.000222803	0.00519089
rbmx	ENSDARG00000014244	-0.554028	0.000224509	0.0052168
CT027623.1	ENSDARG00000094538	-2.46175	0.00022493	0.0052168
pdzd3b	ENSDARG00000055656	2.45575	0.000224981	0.0052168
lurap1	ENSDARG00000115301	-0.711189	0.000225341	0.0052168
tmem30ab	ENSDARG00000043555	0.579581	0.000225374	0.0052168
si:ch211-89o9.4	ENSDARG00000093237	1.13411	0.000225661	0.0052168
mlh3	ENSDARG00000056334	-0.969795	0.000226072	0.0052168
si:ch73-138e16.5	ENSDARG00000040141	3.40138	0.000226097	0.0052168
CR356223.1	ENSDARG00000093865	-2.37087	0.000226379	0.0052168
znf1027_1	ENSDARG00000111465	2.62401	0.000226434	0.0052168
pold2	ENSDARG00000095046	0.802067	0.000226818	0.00521983
znf1115_2	ENSDARG00000096012	1.14221	0.000229209	0.00526394
zgc:91999	ENSDARG00000105001	0.739673	0.000229373	0.00526394
aplp2	ENSDARG00000054864	-0.502848	0.000229497	0.00526394
si:dkey-9i5.2	ENSDARG00000110860	3.26541	0.000229847	0.00526515
C4B	ENSDARG00000038424	0.849889	0.000230058	0.00526515
si:dkey-22n8.3	ENSDARG00000089853	1.89883	0.000230595	0.00527161
afp4_1	ENSDARG00000041490	1.44934	0.000231594	0.0052837
si:dkeyp-82b4.2	ENSDARG00000112648	-1.02495	0.000231634	0.0052837
zgc:153760	ENSDARG00000074666	-1.86063	0.000232334	0.00529385
CABZ01030107.1	ENSDARG00000058631	1.46623	0.000233038	0.00530404
myha	ENSDARG00000095930	-1.40845	0.000236297	0.00537233
si:zfos-464b6.2	ENSDARG00000054363	0.913582	0.000237788	0.00540028
zgc:91890	ENSDARG00000018980	1.01203	0.000238721	0.0054106
si:ch211-199i15.5	ENSDARG00000103231	-0.811899	0.000239141	0.0054106
ndufa4	ENSDARG00000056108	0.621376	0.00023923	0.0054106
znf1026_2	ENSDARG00000114894	1.00307	0.000239287	0.0054106
FP015862.2	ENSDARG00000097470	3.30289	0.000240081	0.00542263
AL954322.3	ENSDARG00000097266	1.29328	0.000240435	0.00542471
chrna2b	ENSDARG00000057025	-1.08674	0.000243196	0.00547623
si:dkey-237g15.2	ENSDARG00000100302	-1.59948	0.000243247	0.00547623
rab1ba	ENSDARG00000058044	-0.64285	0.000246164	0.00553589
a1cf	ENSDARG00000002968	0.88255	0.000247481	0.00555705
znf1133	ENSDARG00000102455	0.844887	0.000247642	0.00555705
tmem189	ENSDARG00000042732	0.53054	0.000249606	0.00559164
med16	ENSDARG00000040779	-0.655842	0.000249723	0.00559164
CR847936.6	ENSDARG00000110922	0.883793	0.000251008	0.00561435
rpp14	ENSDARG00000011152	0.844588	0.000251619	0.00562192
si:ch211-214j24.10	ENSDARG00000045847	0.810824	0.000252312	0.00563135
tefb	ENSDARG00000098103	0.945035	0.00025527	0.00569123
ugt5f1	ENSDARG00000054835	1.08561	0.000256536	0.00571039
vwa3a	ENSDARG00000087210	-1.58909	0.000256681	0.00571039
abca3b	ENSDARG00000100524	-0.588907	0.000258439	0.00574333
znf395b	ENSDARG00000024195	0.91078	0.000258991	0.00574943
onecutl	ENSDARG00000040253	-0.660503	0.000259308	0.00575031
krt17	ENSDARG00000094041	-0.770262	0.000260461	0.00576971
si:ch211-234c11.2_2	ENSDARG00000109255	1.91183	0.000261616	0.00578479
si:ch211-76m11.8_2	ENSDARG00000098305	-3.17648	0.000261701	0.00578479
CR388132.2	ENSDARG00000104041	0.732514	0.000262238	0.00579048
cremb	ENSDARG00000102899	2.33988	0.000262827	0.00579731
cd151	ENSDARG00000038288	0.908115	0.000263809	0.00580795
shmt1	ENSDARG00000052816	0.879837	0.00026387	0.00580795
hbae1.1	ENSDARG00000089475	1.03059	0.000265692	0.00584183
ergic1	ENSDARG00000100047	-0.841451	0.000266022	0.0058429
fam189a2	ENSDARG00000099946	-0.826381	0.000267162	0.00586171
hexa	ENSDARG00000052113	0.7635	0.000268365	0.00588187
cdx1a	ENSDARG00000114554	-3.20127	0.00027088	0.00592625
tdp1	ENSDARG00000073866	0.677142	0.000271184	0.00592625
galcb	ENSDARG00000016474	0.656507	0.000271248	0.00592625
BX276103.2	ENSDARG00000093921	-1.25713	0.000272597	0.00594945
fbxl15	ENSDARG00000005284	-0.903186	0.000272949	0.00595085
smcr8b	ENSDARG00000015803	0.961007	0.000273267	0.00595152
p2rx1	ENSDARG00000016695	1.09255	0.000273696	0.00595461
si:ch211-139d20.3	ENSDARG00000097372	-2.62602	0.000275294	0.00598309
fam167b	ENSDARG00000100426	-0.935609	0.000276456	0.00600206
slc16a3	ENSDARG00000045051	-0.781459	0.000278337	0.00603657
pmaip1	ENSDARG00000089307	1.11166	0.000281188	0.00608759
cldn7a	ENSDARG00000036376	1.5714	0.000281568	0.00608759
plk2a	ENSDARG00000090752	0.752138	0.000281705	0.00608759
cxcr4b	ENSDARG00000041959	-0.718385	0.000281866	0.00608759
hes2.1	ENSDARG00000074897	-1.07684	0.000282658	0.00609834
si:dkey-4p15.3	ENSDARG00000037403	-1.27861	0.000283412	0.00610134
tmem101	ENSDARG00000114508	-0.680812	0.000283573	0.00610134
ERC1	ENSDARG00000076014	-1.09479	0.00028368	0.00610134
slc38a4	ENSDARG00000018149	-0.574484	0.000284116	0.00610436
CR388052.1	ENSDARG00000095998	-1.70605	0.000284921	0.00611532
slc22a31	ENSDARG00000078882	0.568409	0.000285588	0.0061233
zgc:77056	ENSDARG00000029615	0.743598	0.000287514	0.0061582
tmem14cb	ENSDARG00000114991	-1.83948	0.000288518	0.00617334
gla	ENSDARG00000036155	1.37023	0.000290172	0.0061964
dhrs12	ENSDARG00000011770	0.901127	0.000290194	0.0061964
rorcb	ENSDARG00000017780	-1.00332	0.000291098	0.0062093
metap2a	ENSDARG00000069261	-0.860234	0.000292202	0.00622644
igf2a	ENSDARG00000018643	0.744652	0.000295821	0.00628109
si:dkey-237m9.2	ENSDARG00000102316	1.68039	0.000296067	0.00628109
atp1a1a.5	ENSDARG00000040252	0.989454	0.00029615	0.00628109
CU929145.2	ENSDARG00000097268	-1.29145	0.000296188	0.00628109
si:ch211-215a10.4	ENSDARG00000056165	-0.988703	0.000296648	0.00628109
znf750	ENSDARG00000102267	0.871371	0.000296686	0.00628109
zgc:110171	ENSDARG00000101653	-1.99848	0.00029689	0.00628109
upf3b	ENSDARG00000000489	0.612112	0.000297835	0.00629465
ppt2	ENSDARG00000104542	-0.704474	0.000298679	0.00630606
timp4.1	ENSDARG00000111805	1.61181	0.00030012	0.00632439
noc3l	ENSDARG00000002487	-0.627614	0.000300158	0.00632439
si:cabz01054394.7	ENSDARG00000089715	-1.45952	0.000302388	0.00636491
CABZ01073265.1	ENSDARG00000099425	0.624684	0.000303055	0.00637246
msrb1a	ENSDARG00000025436	0.908766	0.000304171	0.00638943
ak3	ENSDARG00000058226	0.944615	0.000304668	0.0063934
si:dkey-16l2.20	ENSDARG00000098191	0.840041	0.000305999	0.00641483
leng8	ENSDARG00000076805	-0.617703	0.000306823	0.00642442
atp13a2	ENSDARG00000061890	-0.937515	0.000307077	0.00642442
rbl1	ENSDARG00000008141	0.642908	0.000309699	0.00647273
AL954694.1	ENSDARG00000092131	-2.23159	0.000311426	0.00650228
bhlhe22	ENSDARG00000058039	-0.735307	0.000312042	0.00650856
zgc:171452	ENSDARG00000074069	-1.99628	0.000313362	0.00652952
pbx2	ENSDARG00000019717	-0.594831	0.000314845	0.00654848
tspan13b	ENSDARG00000070479	-0.753134	0.000314904	0.00654848
b4galnt3a	ENSDARG00000078749	2.09367	0.00031543	0.00655285
carnmt1	ENSDARG00000102865	-0.795499	0.0003163	0.00656106
tsfm	ENSDARG00000060748	-0.748937	0.000316459	0.00656106
gdf3	ENSDARG00000037995	-1.60344	0.000317642	0.006579
si:dkey-58f10.12	ENSDARG00000092680	-2.59166	0.000319456	0.00660765
znf1077	ENSDARG00000098196	1.66905	0.000319663	0.00660765
CR759836.1	ENSDARG00000115573	1.14198	0.000320594	0.00662028
tmprss9	ENSDARG00000029841	0.901139	0.000322482	0.00664826
parietopsin_2	ENSDARG00000052056	-2.13819	0.000322591	0.00664826
mctp2b	ENSDARG00000073970	1.12699	0.000323415	0.00665862
esr1	ENSDARG00000004111	-1.65521	0.000323943	0.00665956
itm2bb	ENSDARG00000041505	0.776614	0.000324104	0.00665956
si:dkey-95h12.2	ENSDARG00000092923	-0.999838	0.000324849	0.00666364
SVIP	ENSDARG00000097236	0.687482	0.000324946	0.00666364
mlc1	ENSDARG00000063026	-1.49781	0.000325884	0.00667276
BX510319.1	ENSDARG00000096772	-3.08634	0.000326035	0.00667276
arglu1a	ENSDARG00000019223	-0.62712	0.000326841	0.00668265
si:dkey-126g1.9	ENSDARG00000093702	1.15878	0.000327389	0.00668726
cep162	ENSDARG00000087369	-0.911425	0.000327725	0.00668753
rcn3	ENSDARG00000037961	-0.486074	0.000328114	0.00668887
trim35-1	ENSDARG00000052037	-1.58823	0.000328473	0.00668954
rnd2	ENSDARG00000070735	-0.89291	0.000328793	0.00668954
orc4	ENSDARG00000101161	0.710872	0.00032957	0.00669878
si:ch211-209j12.6	ENSDARG00000098220	-2.28299	0.000330153	0.00670405
usp48	ENSDARG00000090301	-0.595308	0.000330589	0.00670632
znf1117	ENSDARG00000114716	1.1798	0.000331494	0.0067181
ehbp1l1b	ENSDARG00000079895	-0.67272	0.000332476	0.00673141
tmem151a	ENSDARG00000079908	-1.38235	0.000333701	0.00674449
glula	ENSDARG00000099776	1.08801	0.000334008	0.00674449
cyt1l	ENSDARG00000036832	0.927063	0.000334407	0.00674449
asb16	ENSDARG00000056468	-1.2314	0.000334431	0.00674449
popdc2	ENSDARG00000069922	-0.577702	0.00033475	0.00674449
rcn2	ENSDARG00000039378	-0.616322	0.000336145	0.00676602
stard14	ENSDARG00000031929	0.782753	0.000336999	0.00677663
kcnab1b	ENSDARG00000040741	1.05917	0.000337521	0.00678054
raraa	ENSDARG00000056783	0.607321	0.000338238	0.00678837
thnsl2	ENSDARG00000032584	-1.29648	0.00033922	0.00680148
gadd45ab	ENSDARG00000104571	0.80814	0.000340174	0.00681255
pip4p1a	ENSDARG00000038615	0.588695	0.00034043	0.00681255
znf1081	ENSDARG00000104561	2.4799	0.000341356	0.00682448
si:ch73-44m9.1	ENSDARG00000077115	-1.39951	0.000343359	0.0068579
zgc:173552_7	ENSDARG00000114334	-2.61731	0.000344579	0.00687565
nccrp1	ENSDARG00000035326	0.803293	0.000345432	0.00688603
si:ch73-147f11.1	ENSDARG00000061747	1.39492	0.000346307	0.00689035
BX323458.2	ENSDARG00000094614	-1.16578	0.000346436	0.00689035
porcn	ENSDARG00000052558	-1.58402	0.000347045	0.00689035
nfkbiaa	ENSDARG00000005481	0.761743	0.000347269	0.00689035
sox12	ENSDARG00000025847	-1.0561	0.000347312	0.00689035
SLC5A10	ENSDARG00000074212	-1.65984	0.000348714	0.00691154
ezh2	ENSDARG00000010571	0.533568	0.000350056	0.00693152
hpgd	ENSDARG00000012016	0.863237	0.000350531	0.00693429
hsh2d	ENSDARG00000042908	-1.43195	0.000352456	0.00696196
CU929403.2	ENSDARG00000117439	-2.57744	0.000352732	0.00696196
AL929493.2	ENSDARG00000117535	-1.21467	0.000352938	0.00696196
tm6sf2	ENSDARG00000029057	-0.795061	0.000354419	0.00698452
si:dkey-6d5.1	ENSDARG00000099121	-2.81593	0.000356303	0.00701497
dcakd	ENSDARG00000061638	-1.2344	0.000356716	0.00701544
si:dkey-79f11.7	ENSDARG00000092361	2.24717	0.000357114	0.00701544
BX005399.2	ENSDARG00000117375	1.16373	0.000357343	0.00701544
coro1a	ENSDARG00000054610	0.689608	0.000359163	0.00703891
deptor	ENSDARG00000040930	0.698621	0.000359218	0.00703891
slc47a3	ENSDARG00000074561	2.94669	0.000362518	0.00709365
prg4b	ENSDARG00000028163	1.19155	0.000362697	0.00709365
zgc:158862	ENSDARG00000068991	1.36593	0.000364066	0.00711171
slc25a38a	ENSDARG00000059805	2.26407	0.000364307	0.00711171
spina	ENSDARG00000058949	-1.09134	0.000365871	0.00713551
socs9	ENSDARG00000101985	-1.33182	0.000366467	0.00713936
epdl2	ENSDARG00000055539	1.11927	0.000367095	0.00713936
mvb12a	ENSDARG00000099741	0.75857	0.000367102	0.00713936
si:dkey-248g15.3	ENSDARG00000097959	1.16811	0.000367762	0.00714549
dkk3b	ENSDARG00000070683	1.74748	0.000369426	0.00717109
pigr	ENSDARG00000101890	1.51681	0.000370048	0.00717644
arl1	ENSDARG00000101680	0.550689	0.000370733	0.007183
gtpbp4	ENSDARG00000018961	0.59303	0.000371752	0.007196
slc15a2	ENSDARG00000032010	0.78367	0.000372317	0.0072002
acyp1	ENSDARG00000060126	0.948025	0.000372834	0.00720348
hsp90aa1.2	ENSDARG00000024746	-1.53104	0.000373479	0.00720923
ubb	ENSDARG00000093313	-0.622894	0.000374113	0.00721398
znf1102_1	ENSDARG00000103405	2.23881	0.000374422	0.00721398
si:ch73-390p7.2	ENSDARG00000097489	-0.943103	0.000374941	0.00721726
calcoco1a	ENSDARG00000036695	-0.649045	0.00037559	0.00722305
zgc:153247	ENSDARG00000103099	-1.10498	0.000377847	0.00725641
loxhd1b	ENSDARG00000074638	1.83994	0.000378026	0.00725641
cnot6b	ENSDARG00000101072	-0.571611	0.000378571	0.00725906
si:dkeyp-97a10.2	ENSDARG00000098129	0.826457	0.000378865	0.00725906
fbln2	ENSDARG00000015156	0.535456	0.00037941	0.00726278
abca4a	ENSDARG00000057169	1.09812	0.000380876	0.0072769
si:ch211-76m11.5	ENSDARG00000100006	-2.20997	0.000380989	0.0072769
TBC1D8B	ENSDARG00000062192	-0.625178	0.000381201	0.0072769
lgals1l1	ENSDARG00000088711	-1.10729	0.000383103	0.00730458
dao.3	ENSDARG00000035601	1.63192	0.000383356	0.00730458
ftr90_2	ENSDARG00000097373	1.50368	0.000383949	0.00730915
serpinc1	ENSDARG00000042684	0.656971	0.000384308	0.00730926
e2f8	ENSDARG00000057323	0.55534	0.00038559	0.00732693
entpd1	ENSDARG00000045066	0.555984	0.000386662	0.00734055
grid2ipa	ENSDARG00000076103	1.8828	0.000388858	0.0073734
cfb	ENSDARG00000055278	0.642851	0.000389104	0.0073734
odc1	ENSDARG00000007377	1.02228	0.000389565	0.00737538
slc25a25a	ENSDARG00000010572	0.732155	0.00039074	0.00739019
ube3b	ENSDARG00000061960	-0.968699	0.000391061	0.00739019
MFAP4 (1 of many)_11	ENSDARG00000094408	-1.42267	0.00039187	0.00739874
slc43a2b	ENSDARG00000061120	0.724579	0.000394245	0.00743679
leng9	ENSDARG00000062374	-1.01248	0.000394704	0.00743867
TOM1L2	ENSDARG00000056394	-0.560168	0.000395849	0.00745029
tnfrsf1a	ENSDARG00000018569	0.868217	0.00039604	0.00745029
CR848025.1	ENSDARG00000100501	1.41402	0.000400408	0.00752564
cacng5a	ENSDARG00000003326	2.60129	0.000400815	0.00752646
ckmt1	ENSDARG00000016598	0.767323	0.000401559	0.0075336
tubb1	ENSDARG00000053066	0.940366	0.000403798	0.00756875
cox15	ENSDARG00000075933	-0.656974	0.00040456	0.00756998
stc1l	ENSDARG00000058476	0.915341	0.000405257	0.00756998
grhprb	ENSDARG00000019986	0.597646	0.000405288	0.00756998
il10ra	ENSDARG00000100383	-2.09534	0.000406296	0.00756998
tank	ENSDARG00000067723	0.89168	0.000406529	0.00756998
CR388166.2	ENSDARG00000095025	1.42243	0.000406571	0.00756998
AL929057.1	ENSDARG00000103165	1.68526	0.000406612	0.00756998
paox1	ENSDARG00000043403	0.86239	0.000406788	0.00756998
colq	ENSDARG00000019692	-0.87132	0.000407841	0.00758276
fbxo25	ENSDARG00000075172	-0.818238	0.000409327	0.00760356
lrrk2	ENSDARG00000006169	-1.07511	0.000413028	0.00766544
ccdc9	ENSDARG00000004636	-0.519759	0.000413694	0.00767073
FITM1 (1 of many)	ENSDARG00000108683	-1.82911	0.000414054	0.00767073
chordc1a	ENSDARG00000003973	-1.16543	0.000416487	0.00770887
BX950188.1	ENSDARG00000044326	1.34755	0.000416857	0.00770887
zgc:113054	ENSDARG00000053483	0.636644	0.000418698	0.00773601
cenpj	ENSDARG00000018121	0.711838	0.000420528	0.00775832
si:ch73-236c18.8_2	ENSDARG00000093157	-0.609512	0.000420655	0.00775832
si:dkey-240n22.6_2	ENSDARG00000089296	-1.53022	0.000421096	0.00775955
FP074874.1	ENSDARG00000101883	-0.935497	0.000423853	0.00780342
tp53inp1	ENSDARG00000028017	-0.585568	0.000425116	0.00781971
znf1095	ENSDARG00000098991	-1.00359	0.00042608	0.0078305
mst1	ENSDARG00000103308	0.62581	0.000428157	0.0078617
swi5	ENSDARG00000078492	1.04884	0.000429338	0.00787623
cdc6	ENSDARG00000009942	0.865088	0.00042971	0.00787623
kdm7aa	ENSDARG00000018111	-0.879132	0.000430537	0.00788443
rell2	ENSDARG00000071876	1.20022	0.000432198	0.00790785
slc47a1	ENSDARG00000046012	1.22881	0.000435382	0.0079576
znf1139	ENSDARG00000113769	2.02631	0.000435686	0.0079576
zgc:110239	ENSDARG00000077664	0.766637	0.000437033	0.00797196
gmnn	ENSDARG00000035957	0.739043	0.000437242	0.00797196
ogt.1_2	ENSDARG00000105243	-0.739003	0.000439336	0.00800311
zmp:0000000758	ENSDARG00000074684	1.31477	0.000442011	0.00804476
cfhl1	ENSDARG00000105212	-0.808688	0.000442688	0.00804999
ms4a17a.7	ENSDARG00000043796	0.913558	0.00044582	0.00809943
FP016248.1	ENSDARG00000117621	-0.862049	0.000446402	0.00809943
znf1102_2	ENSDARG00000110787	1.03169	0.000446579	0.00809943
zgc:153935	ENSDARG00000036888	-1.28263	0.000448351	0.00812446
CABZ01083943.1	ENSDARG00000117240	0.619102	0.000451365	0.00817192
usp43a	ENSDARG00000103494	-1.60106	0.000453379	0.00820121
ifnlr1	ENSDARG00000087131	-2.12704	0.000453878	0.00820307
zgc:174945	ENSDARG00000062057	2.4522	0.000454389	0.00820516
zgc:171779	ENSDARG00000016908	1.70945	0.00045554	0.00821877
si:dkey-228a15.1	ENSDARG00000095698	1.36544	0.000456793	0.0082342
FO907089.1	ENSDARG00000101522	1.95322	0.000458711	0.00826158
mfap5	ENSDARG00000090560	1.74455	0.000459385	0.00826653
CABZ01079873.1	ENSDARG00000117527	-2.27896	0.000460159	0.00827327
nipsnap1	ENSDARG00000005320	1.30312	0.000461935	0.00828227
nphs2	ENSDARG00000042850	-1.28391	0.000462024	0.00828227
pex11g	ENSDARG00000025559	-1.09386	0.000462137	0.00828227
slc35d1a	ENSDARG00000011973	0.820353	0.000462259	0.00828227
CT573204.1	ENSDARG00000093518	1.00275	0.000463327	0.00828564
cart3	ENSDARG00000035852	1.24398	0.00046343	0.00828564
ppdpfa	ENSDARG00000007682	0.770726	0.00046367	0.00828564
ctps1b	ENSDARG00000098386	0.810363	0.000464442	0.00828564
si:dkey-42l23.7	ENSDARG00000076710	1.42946	0.000464447	0.00828564
ppp1r3db	ENSDARG00000076248	-1.88033	0.000465032	0.00828598
eif2ak2	ENSDARG00000068729	1.86823	0.00046559	0.00828598
CR450727.1	ENSDARG00000097549	-1.10427	0.000465666	0.00828598
s100w	ENSDARG00000101181	1.17185	0.000466173	0.00828787
rnd3b	ENSDARG00000007396	0.578968	0.000468307	0.00831867
si:dkeyp-80d11.12	ENSDARG00000101728	-2.549	0.000469006	0.00832395
tmem37	ENSDARG00000059305	1.81798	0.000470463	0.00834266
ago1	ENSDARG00000092644	-0.860055	0.000470885	0.00834301
ttc36	ENSDARG00000011693	1.60561	0.000471554	0.00834727
ATP8A1	ENSDARG00000114495	-1.02381	0.000471932	0.00834727
nepro	ENSDARG00000043566	0.896896	0.000473502	0.00836249
nox1	ENSDARG00000087574	1.03359	0.000473988	0.00836249
cers4a	ENSDARG00000031387	-0.894991	0.000474216	0.00836249
zgc:165653	ENSDARG00000104713	1.19588	0.000474652	0.00836249
nagk	ENSDARG00000099116	-0.659719	0.000475117	0.00836249
si:dkey-9i23.16	ENSDARG00000093954	0.871989	0.000475215	0.00836249
parp9	ENSDARG00000006848	0.853104	0.000478019	0.00840208
zbtb2a	ENSDARG00000044038	1.00312	0.000478276	0.00840208
gamt	ENSDARG00000070844	0.732222	0.000479506	0.00841048
cobll1b	ENSDARG00000102829	0.815952	0.000479566	0.00841048
si:ch73-314g15.3	ENSDARG00000000423	-0.956235	0.000480252	0.00841539
znf1144_1	ENSDARG00000103827	-0.984151	0.000482301	0.00844415
zfand5b	ENSDARG00000002271	-0.523752	0.000483686	0.00845101
pigo	ENSDARG00000011743	-0.611775	0.000483914	0.00845101
slc3a2a	ENSDARG00000036427	0.63536	0.000483917	0.00845101
twf2a	ENSDARG00000094792	-0.624334	0.000489446	0.00854035
afp4_2	ENSDARG00000095863	1.17277	0.000490343	0.00854881
si:dkey-193p11.2	ENSDARG00000096712	1.17947	0.000491517	0.00856208
CABZ01029822.1	ENSDARG00000086931	-1.82607	0.000492482	0.00857167
cnpy2	ENSDARG00000007207	-0.574275	0.00049467	0.00860144
hdac12	ENSDARG00000101422	0.898564	0.000495023	0.00860144
ftr38	ENSDARG00000095678	-2.05263	0.000497298	0.00863337
rgra	ENSDARG00000054890	0.966924	0.000497694	0.00863337
shc2	ENSDARG00000062080	-1.1962	0.00049821	0.00863508
iqgap2	ENSDARG00000060010	0.530214	0.00049952	0.00864495
FO704905.1	ENSDARG00000098081	1.37102	0.000499614	0.00864495
si:ch211-147m6.2_1	ENSDARG00000074322	1.10536	0.000500929	0.00866046
mtrf1l	ENSDARG00000060005	-0.993448	0.000502767	0.00868404
mybpc2b	ENSDARG00000021265	-0.685334	0.000503131	0.00868404
cyhr1	ENSDARG00000061057	-0.599649	0.000504695	0.00870378
hsc70	ENSDARG00000012381	-1.28318	0.00050579	0.00871541
ungb	ENSDARG00000094922	-2.11433	0.000506211	0.00871541
rergla	ENSDARG00000019396	1.48431	0.000507122	0.00872327
CR932360.1	ENSDARG00000096696	3.03849	0.00050751	0.00872327
si:ch73-109d9.3	ENSDARG00000101106	-0.668337	0.000510999	0.00877596
si:ch211-215p11.1	ENSDARG00000101598	1.98285	0.000512129	0.00878703
caska	ENSDARG00000059809	0.542203	0.000512788	0.00878703
acsl4a	ENSDARG00000004078	0.485922	0.000512916	0.00878703
znf995_2	ENSDARG00000112126	1.68384	0.000514416	0.00879974
si:ch211-134c9.2	ENSDARG00000095593	1.6208	0.000514508	0.00879974
CABZ01072309.2	ENSDARG00000117646	-0.81973	0.000516199	0.00882139
hspa5	ENSDARG00000103846	-0.729021	0.00051748	0.00883598
apoc2	ENSDARG00000092155	0.674077	0.000518129	0.00883978
LO017815.1	ENSDARG00000077559	0.795311	0.000520112	0.00886224
vamp5	ENSDARG00000068262	0.804791	0.000520301	0.00886224
si:ch1073-324l1.1	ENSDARG00000095913	2.60054	0.000521616	0.00887733
phyhipla	ENSDARG00000003998	-1.49271	0.000523717	0.00890576
efhd1	ENSDARG00000043446	1.08312	0.000525887	0.00893534
scn4bb	ENSDARG00000060319	-1.48091	0.000527771	0.00895089
si:dkey-22l11.6	ENSDARG00000070126	1.4575	0.000528118	0.00895089
zgc:158398	ENSDARG00000074226	-0.614007	0.000528266	0.00895089
def6a	ENSDARG00000012247	-1.31462	0.000528531	0.00895089
BX649516.4	ENSDARG00000096107	-1.17072	0.000529087	0.00895204
pick1	ENSDARG00000071152	-0.901476	0.000529802	0.00895204
mal2	ENSDARG00000077637	-1.06634	0.000529896	0.00895204
sqlea	ENSDARG00000079946	0.986599	0.000531574	0.00896649
ttpa	ENSDARG00000027584	1.05253	0.000531617	0.00896649
znf362a	ENSDARG00000060900	0.477172	0.000533171	0.00898271
gja8a	ENSDARG00000069451	-0.948448	0.000533446	0.00898271
fancl	ENSDARG00000007885	1.03007	0.000534416	0.00899173
kiss1rb	ENSDARG00000067563	2.17951	0.000537547	0.0090363
and3	ENSDARG00000056873	0.657519	0.000538116	0.0090363
pdcd4b	ENSDARG00000041022	-0.531971	0.000538374	0.0090363
col4a4	ENSDARG00000002831	-0.574821	0.000539782	0.00905236
FP085414.1	ENSDARG00000100270	-0.54616	0.000540359	0.00905236
si:ch211-120k19.1	ENSDARG00000075517	1.33109	0.000540642	0.00905236
CU929391.1	ENSDARG00000088039	1.58166	0.000543131	0.0090867
mat1a	ENSDARG00000039605	0.868376	0.000544893	0.00910882
zgc:154046	ENSDARG00000016545	-0.679435	0.000546509	0.00912847
mhc2b	ENSDARG00000104635	-2.98994	0.000549435	0.00916994
si:dkey-16p6.1_17	ENSDARG00000101828	-1.55682	0.000551093	0.00919021
pla2g4f.1	ENSDARG00000056535	-0.800233	0.000552011	0.00919623
si:dkey-3p4.1	ENSDARG00000102475	-2.11222	0.000553027	0.00919623
ecm1b	ENSDARG00000105239	0.720651	0.000553495	0.00919623
pigv	ENSDARG00000101952	-0.873556	0.000553792	0.00919623
znf1047_2	ENSDARG00000092938	2.49151	0.000553963	0.00919623
gins4	ENSDARG00000016044	0.850611	0.000554118	0.00919623
ablim1b	ENSDARG00000045064	0.536976	0.000555242	0.0091997
zgc:63568	ENSDARG00000087262	1.21684	0.000555245	0.0091997
LO017771.1	ENSDARG00000108060	-1.91858	0.00055566	0.0091997
rca2.2	ENSDARG00000095512	2.8339	0.000556903	0.00921214
hacd1	ENSDARG00000103744	-0.510781	0.000557301	0.00921214
zgc:171967	ENSDARG00000076888	-0.844866	0.000558135	0.00921701
im:7138535	ENSDARG00000057245	0.864492	0.000558485	0.00921701
tbc1d19	ENSDARG00000013842	-0.890112	0.000559839	0.00922529
calr	ENSDARG00000076290	-0.561505	0.000559878	0.00922529
si:dkey-21o22.2	ENSDARG00000094118	2.38368	0.000560779	0.00923279
serpine2	ENSDARG00000029353	0.685835	0.000561814	0.00923523
jade1	ENSDARG00000033707	0.523935	0.000561819	0.00923523
ak4	ENSDARG00000006546	0.667268	0.000563856	0.00926136
CU570791.1	ENSDARG00000098597	1.23845	0.000569493	0.00933985
traf2a	ENSDARG00000030173	-0.905103	0.000569536	0.00933985
AL845324.1	ENSDARG00000023609	-1.73641	0.000570286	0.00934395
AL929210.2	ENSDARG00000117295	1.11133	0.000570793	0.00934395
pld6	ENSDARG00000059951	2.26937	0.00057114	0.00934395
galns	ENSDARG00000051853	0.831064	0.000576133	0.00941821
rasl12	ENSDARG00000002701	-1.72261	0.000579638	0.00946802
znf1137_1	ENSDARG00000094017	1.04253	0.000580175	0.00946934
cacng1a	ENSDARG00000008772	-0.825998	0.000581809	0.00948342
vrk1	ENSDARG00000018006	0.60004	0.000581954	0.00948342
gstm.2	ENSDARG00000029473	0.953729	0.000583044	0.00949075
si:ch211-209j12.3	ENSDARG00000100568	-1.96897	0.00058332	0.00949075
BX005286.1	ENSDARG00000098509	-2.38068	0.000585427	0.00951755
ptchd1	ENSDARG00000018066	-0.951999	0.000586526	0.00952795
foxp4	ENSDARG00000076120	0.514346	0.000587138	0.00953042
BX248118.1	ENSDARG00000094102	-1.45702	0.00058787	0.00953388
dhdhl	ENSDARG00000028336	0.679789	0.000588272	0.00953388
nptx1l	ENSDARG00000074671	-0.771269	0.000589719	0.00954596
scamp5a	ENSDARG00000018743	-1.18743	0.000589939	0.00954596
CU207311.1	ENSDARG00000092336	1.03233	0.000595891	0.00963474
si:ch73-95l15.5	ENSDARG00000087596	0.536009	0.000596596	0.00963862
nsa2	ENSDARG00000007708	0.570056	0.000597647	0.00964171
rbsn	ENSDARG00000078215	-1.22031	0.000597772	0.00964171
ammecr1	ENSDARG00000012892	-0.867936	0.000598184	0.00964171
cep131	ENSDARG00000088984	-0.508978	0.000600122	0.00966542
LO017850.1	ENSDARG00000102050	0.663647	0.000601018	0.00967232
CABZ01078737.1	ENSDARG00000100461	1.06925	0.000601699	0.00967563
znf1103	ENSDARG00000113713	1.45565	0.000602158	0.00967563
mpeg1.1	ENSDARG00000055290	1.06785	0.000603328	0.00968693
fggy	ENSDARG00000038667	-0.626305	0.000604128	0.00968948
rab11bb	ENSDARG00000090086	-0.761378	0.000604889	0.00968948
st5	ENSDARG00000037363	0.488352	0.000604891	0.00968948
rap1gap	ENSDARG00000056554	-0.843492	0.000606715	0.0097112
BX072577.1	ENSDARG00000104924	0.937454	0.000608302	0.00972907
stac	ENSDARG00000074004	-1.34887	0.000612344	0.00978617
si:dkey-121j17.6	ENSDARG00000069661	-0.697817	0.000615286	0.00982559
hikeshi	ENSDARG00000104071	-0.649764	0.000617715	0.00985679
lcor	ENSDARG00000100908	-1.39347	0.000619791	0.0098823
cfhl2	ENSDARG00000103760	0.475063	0.000622029	0.00991036
CABZ01072245.1	ENSDARG00000117448	-0.80166	0.000623328	0.00992249
atoh7	ENSDARG00000069552	-0.797423	0.000623749	0.00992249
zgc:158254	ENSDARG00000071233	-0.956633	0.000625302	0.00993957
rel	ENSDARG00000055276	0.85543	0.000627481	0.00996656
si:ch211-152c2.3	ENSDARG00000045898	-0.730947	0.000628337	0.0099725
msmo1	ENSDARG00000055876	0.994373	0.000628918	0.00997408
ankrd22	ENSDARG00000002298	1.05056	0.000629989	0.00998343
ccnf	ENSDARG00000105046	-0.54327	0.000630894	0.00999012
si:dkey-6n6.2	ENSDARG00000058032	0.782571	0.000632308	0.0100049
znf1057	ENSDARG00000088000	1.53255	0.000633823	0.0100165
si:dkey-73n10.1	ENSDARG00000069168	0.59181	0.000634171	0.0100165
cnn1a	ENSDARG00000017193	2.1801	0.000635071	0.0100165
ipo8	ENSDARG00000058159	-0.593799	0.00063538	0.0100165
znf1000	ENSDARG00000088378	-1.37931	0.000635692	0.0100165
slc4a1a	ENSDARG00000012881	0.669794	0.000637105	0.0100165
ap3m1	ENSDARG00000029928	1.03579	0.000637147	0.0100165
CABZ01034698.1	ENSDARG00000099023	-1.66279	0.000638168	0.0100165
gstt1a	ENSDARG00000042428	0.828585	0.000638209	0.0100165
kcnj13	ENSDARG00000043443	-1.15376	0.00063822	0.0100165
si:ch211-262h13.3	ENSDARG00000070898	-0.575848	0.000638366	0.0100165
fam89b	ENSDARG00000069106	0.944112	0.000639734	0.0100241
parp12b	ENSDARG00000057974	-0.63948	0.000639814	0.0100241
ints6l	ENSDARG00000017931	-0.762601	0.000643074	0.0100675
nr1h5	ENSDARG00000031046	1.16049	0.000643782	0.010071
sox21a	ENSDARG00000031664	0.850592	0.000646003	0.0100981
lgals2b	ENSDARG00000038153	1.16459	0.000651039	0.0101692
tmprss4b	ENSDARG00000012860	-1.40657	0.000651923	0.0101753
sltm	ENSDARG00000052728	-0.525006	0.000652859	0.010177
il13ra2	ENSDARG00000039436	1.02499	0.000653015	0.010177
spint2	ENSDARG00000069476	0.560861	0.000653696	0.01018
klhl30	ENSDARG00000076094	-1.18921	0.000654438	0.0101801
si:dkey-242g16.2	ENSDARG00000069377	0.877868	0.000654687	0.0101801
or109-11	ENSDARG00000105708	-2.26073	0.000655725	0.0101866
b3gnt5b	ENSDARG00000004396	1.30506	0.000656091	0.0101866
asb13a.2	ENSDARG00000045765	-3.06109	0.000657489	0.0102007
znf507	ENSDARG00000052164	-0.724153	0.00065866	0.0102112
bmb	ENSDARG00000096603	-0.854937	0.000661324	0.0102393
anxa13l	ENSDARG00000013613	0.559254	0.000661464	0.0102393
zgc:103697	ENSDARG00000067981	0.710186	0.000662785	0.0102506
actr2a	ENSDARG00000052438	0.509927	0.000663267	0.0102506
cnn2	ENSDARG00000035858	0.771962	0.000663674	0.0102506
tra2b	ENSDARG00000002168	-0.461622	0.000664627	0.0102576
npc1	ENSDARG00000017180	0.488091	0.000666277	0.0102745
sla2	ENSDARG00000020788	1.75855	0.000667021	0.0102745
tfa	ENSDARG00000016771	0.72197	0.000667209	0.0102745
cox5b2	ENSDARG00000068738	1.29674	0.000668971	0.010288
hspa4l	ENSDARG00000053544	-0.888944	0.00066908	0.010288
scrn2	ENSDARG00000043497	-0.82879	0.000670569	0.0102983
CABZ01083166.1	ENSDARG00000099619	-0.962866	0.000670739	0.0102983
cyp2ad3	ENSDARG00000022650	0.63097	0.000672843	0.0103229
purbb	ENSDARG00000103546	-0.988269	0.000673509	0.0103255
COLEC10	ENSDARG00000104752	1.07554	0.000675239	0.0103443
SERP1	ENSDARG00000076223	0.804568	0.000675878	0.0103465
alox5b.3	ENSDARG00000069966	-1.74377	0.000679433	0.0103932
si:dkeyp-117b11.2	ENSDARG00000076419	-0.723411	0.000680757	0.0104058
kng1	ENSDARG00000022372	0.663488	0.00068299	0.0104322
fancf	ENSDARG00000019250	-0.963022	0.000685618	0.0104571
znf106a	ENSDARG00000016651	-0.633393	0.00068564	0.0104571
ppp1r15b	ENSDARG00000068128	-0.935278	0.000686134	0.0104571
heatr5b	ENSDARG00000059116	-0.791319	0.000687704	0.0104733
prkcbp1l	ENSDARG00000011932	-0.655486	0.00068858	0.010479
nr0b2a	ENSDARG00000044685	1.00772	0.000691936	0.0105156
BX908726.1	ENSDARG00000095069	1.3537	0.000692004	0.0105156
coq9	ENSDARG00000023583	0.673075	0.000693015	0.0105233
dnajc6	ENSDARG00000079891	-0.698763	0.000696498	0.0105537
ftcd	ENSDARG00000007421	0.497742	0.000696505	0.0105537
casp6l1	ENSDARG00000025608	1.04942	0.00069655	0.0105537
klf11a	ENSDARG00000030844	1.03929	0.000697573	0.0105554
LHX3	ENSDARG00000003803	-1.55667	0.000697682	0.0105554
slco2b1	ENSDARG00000054609	0.911301	0.000703498	0.0106357
tnfaip2b	ENSDARG00000058160	1.22949	0.000704378	0.0106412
wbp1la	ENSDARG00000013245	-0.98108	0.000705689	0.0106532
mmp9	ENSDARG00000042816	0.716156	0.000707089	0.0106573
si:ch211-207i1.2	ENSDARG00000030107	-0.66371	0.000707917	0.0106573
zgc:136767	ENSDARG00000104113	-2.30671	0.000707954	0.0106573
kidins220a	ENSDARG00000031240	-0.467107	0.000708214	0.0106573
si:dkey-30j22.1	ENSDARG00000042829	-0.928982	0.000708529	0.0106573
si:ch211-197h24.9	ENSDARG00000093760	0.564526	0.000710224	0.010675
FP101861.1	ENSDARG00000097189	0.859947	0.000718136	0.0107848
nxf1	ENSDARG00000055076	-0.477607	0.00071857	0.0107848
tmem161a	ENSDARG00000012790	-0.549078	0.000722925	0.0108338
slc19a1	ENSDARG00000033993	-0.849937	0.000723034	0.0108338
pogza	ENSDARG00000054778	0.690369	0.000723403	0.0108338
adss	ENSDARG00000002071	-0.710077	0.000728694	0.0109051
lgals3bpb	ENSDARG00000040528	1.04259	0.000729256	0.0109057
ssu72	ENSDARG00000031216	-0.490556	0.000731243	0.0109275
bbs12	ENSDARG00000016112	-0.94341	0.000732688	0.0109412
si:ch211-171l17.14	ENSDARG00000101388	-1.70443	0.000735314	0.0109725
ephx2	ENSDARG00000040255	0.581177	0.000740143	0.0110343
pimr140	ENSDARG00000077665	1.94532	0.000740519	0.0110343
il4r.2	ENSDARG00000102583	1.17943	0.000744841	0.0110861
ehd1a	ENSDARG00000098853	0.506157	0.000745068	0.0110861
ankrd37	ENSDARG00000056376	-1.41052	0.000746885	0.0111052
si:dkeyp-72e1.9	ENSDARG00000103743	1.10723	0.000748935	0.0111276
znf985_2	ENSDARG00000114783	-1.47991	0.000749907	0.0111341
ndufa9b	ENSDARG00000094312	2.49967	0.000750913	0.0111411
zgc:114181	ENSDARG00000069583	0.82906	0.000751632	0.0111412
crlf3	ENSDARG00000070261	0.613142	0.000751996	0.0111412
hao1	ENSDARG00000024160	0.799773	0.000755385	0.0111834
tmem47	ENSDARG00000057322	-0.643638	0.00075669	0.0111928
hivep3b	ENSDARG00000037154	0.997307	0.00075851	0.0111928
wdr76	ENSDARG00000053554	1.13572	0.000758872	0.0111928
rab3ab	ENSDARG00000043835	-1.16919	0.000758905	0.0111928
zranb2	ENSDARG00000044332	-0.437322	0.000759204	0.0111928
ube2ql1	ENSDARG00000079276	-1.5071	0.000759264	0.0111928
vmo1b	ENSDARG00000045299	0.810978	0.00075998	0.0111954
zgc:113149	ENSDARG00000040966	0.559998	0.000760882	0.0112007
npepl1	ENSDARG00000012871	0.633455	0.000762671	0.0112191
znf974_1	ENSDARG00000114236	2.09317	0.000765939	0.0112591
snap23.2	ENSDARG00000055252	1.10823	0.000768897	0.0112786
sgcb	ENSDARG00000052341	-0.479495	0.00076891	0.0112786
mid1ip1b	ENSDARG00000019302	0.539959	0.000769627	0.0112786
ccl34b.1	ENSDARG00000093608	1.82645	0.0007698	0.0112786
sult6b1	ENSDARG00000086826	0.539898	0.000769983	0.0112786
si:ch1073-174d20.1	ENSDARG00000090108	-1.22904	0.000772529	0.0113079
cfap70	ENSDARG00000058508	1.28588	0.000774051	0.0113221
AL928657.1	ENSDARG00000097119	-1.22033	0.000775862	0.0113393
dcun1d4	ENSDARG00000092394	-0.554592	0.00077632	0.0113393
hrc_1	ENSDARG00000045947	-0.550298	0.000777134	0.0113432
CR450832.1	ENSDARG00000102540	-0.664079	0.000778176	0.0113504
zgc:153184	ENSDARG00000099645	-1.75666	0.000778777	0.0113512
PEBP4	ENSDARG00000107065	-1.82439	0.000780217	0.0113642
CR450793.1	ENSDARG00000088927	-1.32429	0.000781981	0.0113819
zgc:174310	ENSDARG00000076442	-0.748447	0.000783333	0.011387
sox11b	ENSDARG00000095743	-0.54377	0.000783431	0.011387
dnajb1a	ENSDARG00000099383	-0.687189	0.000785276	0.0114058
COX7A2 (1 of many)	ENSDARG00000110700	0.89342	0.000786578	0.0114167
si:dkey-33c12.4	ENSDARG00000057890	-0.460237	0.000788016	0.0114288
si:dkey-222f8.3	ENSDARG00000058366	0.844345	0.000788519	0.0114288
tmem260	ENSDARG00000076362	-0.681507	0.00079077	0.0114534
acer1	ENSDARG00000010347	-0.661562	0.000791443	0.0114552
btbd6a	ENSDARG00000076440	-0.537233	0.000795246	0.0115022
BX649530.1	ENSDARG00000020655	-1.21476	0.000795888	0.0115034
neurl1ab	ENSDARG00000061773	0.787608	0.000796459	0.0115037
ift46	ENSDARG00000011240	0.524895	0.000798642	0.0115272
tgm1l1	ENSDARG00000102106	-0.458032	0.000801691	0.0115631
BX005210.1	ENSDARG00000094457	-1.8487	0.000804208	0.0115913
si:dkey-26i24.1	ENSDARG00000102673	1.10722	0.000805703	0.0116048
zgc:195170	ENSDARG00000076264	-2.27189	0.000806884	0.0116084
si:dkey-125i10.3	ENSDARG00000094760	0.764158	0.000807073	0.0116084
aqp10a	ENSDARG00000007086	1.83147	0.00080922	0.0116246
si:dkey-30f3.2_2	ENSDARG00000098087	1.68125	0.000809323	0.0116246
si:dkey-280e21.3	ENSDARG00000056519	-0.825823	0.000813936	0.0116828
smco4	ENSDARG00000097824	-0.513765	0.000814808	0.0116847
tdrd7a	ENSDARG00000032808	1.52367	0.000815197	0.0116847
uckl1a	ENSDARG00000001686	1.35033	0.000816437	0.0116944
si:ch211-155o21.4	ENSDARG00000096567	2.1426	0.000818524	0.0117161
si:ch211-270n8.1	ENSDARG00000045089	0.950977	0.000820591	0.0117225
odf3l2a	ENSDARG00000014209	1.68955	0.000821331	0.0117225
serac1	ENSDARG00000056121	-0.953435	0.000821485	0.0117225
dnaja3a	ENSDARG00000058494	-0.51355	0.000821534	0.0117225
top3b	ENSDARG00000027586	-0.671797	0.0008218	0.0117225
hhatlb	ENSDARG00000005139	-0.478033	0.000822404	0.0117231
cyp2j20	ENSDARG00000094057	1.23928	0.000823904	0.0117364
sft2d1	ENSDARG00000007362	-0.485565	0.000826078	0.011755
si:ch211-213d14.2	ENSDARG00000097483	-0.840422	0.000826444	0.011755
CT030031.1	ENSDARG00000093904	1.52514	0.000826912	0.011755
p4ha1b	ENSDARG00000071082	-0.890591	0.000828153	0.01176
l3mbtl3	ENSDARG00000025983	-1.24626	0.000828404	0.01176
si:dkey-261j4.4	ENSDARG00000035150	1.49178	0.000830698	0.0117793
flnca	ENSDARG00000018566	-0.8304	0.000831403	0.0117793
gtpbp10	ENSDARG00000040300	0.555232	0.000831983	0.0117793
znf1085	ENSDARG00000073915	0.90218	0.000832034	0.0117793
cntrl	ENSDARG00000088492	-0.71902	0.000832961	0.0117843
zgc:171727	ENSDARG00000105781	-0.989849	0.000835199	0.011808
pcmt	ENSDARG00000015201	-0.523565	0.000836134	0.0118131
ribc1	ENSDARG00000055739	-1.63141	0.000837156	0.0118195
znf1020	ENSDARG00000092000	0.946408	0.000838201	0.0118262
ints5	ENSDARG00000077943	-0.590691	0.000839203	0.0118278
sst2	ENSDARG00000014190	0.704295	0.000839459	0.0118278
si:ch211-79k12.1	ENSDARG00000079175	0.682002	0.000842979	0.0118693
CR385050.1	ENSDARG00000076277	-1.62026	0.000844191	0.0118783
rbp1	ENSDARG00000018077	1.58532	0.000845381	0.011887
BX005085.4	ENSDARG00000110003	0.686546	0.000846259	0.0118913
BX005454.1	ENSDARG00000100646	-1.27374	0.000847708	0.0119035
lrch1	ENSDARG00000078778	0.634101	0.000850201	0.0119191
rpusd4	ENSDARG00000012674	0.841952	0.000850437	0.0119191
si:ch211-166a6.5	ENSDARG00000079745	0.500292	0.000850597	0.0119191
slc5a2	ENSDARG00000100919	1.51819	0.000851121	0.0119191
apof	ENSDARG00000090980	0.638671	0.000854043	0.011952
nudt19	ENSDARG00000077537	0.898116	0.0008565	0.0119783
psmb6	ENSDARG00000002240	0.522427	0.000857908	0.0119899
bpifcl	ENSDARG00000099980	1.41924	0.000861643	0.012034
acot14	ENSDARG00000089159	0.875119	0.00086387	0.0120515
CU929451.1	ENSDARG00000096899	-1.00713	0.000864063	0.0120515
ecd	ENSDARG00000022944	0.599282	0.000868138	0.0121002
tor3a	ENSDARG00000079308	-0.972193	0.000871966	0.0121396
si:dkey-264f17.1	ENSDARG00000100219	-2.08177	0.000872139	0.0121396
sall2	ENSDARG00000075116	0.514115	0.00087312	0.0121451
si:dkey-44g23.5	ENSDARG00000061256	0.725739	0.000874611	0.0121577
slc4a5	ENSDARG00000104387	-1.17245	0.000877722	0.0121927
tsr1	ENSDARG00000007744	0.558197	0.000878375	0.0121929
gpm6ba	ENSDARG00000005739	-0.938826	0.000878913	0.0121929
BX569798.1	ENSDARG00000037619	-1.46493	0.00087959	0.0121942
CU459012.1	ENSDARG00000098989	0.917692	0.000881058	0.0122063
mief2	ENSDARG00000002377	-0.628322	0.000883865	0.012237
bet1l	ENSDARG00000032037	0.601513	0.000884945	0.0122438
smyd2a	ENSDARG00000055151	-0.476062	0.000889708	0.0123015
si:ch73-7i4.2	ENSDARG00000093998	2.26549	0.000892726	0.012335
tmem63c	ENSDARG00000004158	-1.11743	0.000898335	0.0124042
ndufv3	ENSDARG00000090389	0.603258	0.000899956	0.0124078
mcoln1a	ENSDARG00000002285	0.603835	0.000900204	0.0124078
BX664625.5	ENSDARG00000116127	-1.42572	0.000900766	0.0124078
ift74	ENSDARG00000023495	0.731878	0.000900991	0.0124078
nsd1b	ENSDARG00000060705	-1.05473	0.000902894	0.0124164
TCIM (1 of many)	ENSDARG00000076858	1.56831	0.000902897	0.0124164
trim101	ENSDARG00000018264	-0.542005	0.000903413	0.0124164
riok1	ENSDARG00000016399	0.540498	0.000904492	0.012423
ogg1	ENSDARG00000060002	0.83153	0.000905421	0.0124275
ttc27	ENSDARG00000007918	0.550068	0.000906898	0.0124395
glra4a	ENSDARG00000006865	-0.486447	0.000907704	0.0124423
mgaa	ENSDARG00000078784	-0.651107	0.000909005	0.0124514
si:ch211-266i6.3	ENSDARG00000086112	-0.528067	0.000909571	0.0124514
tefa	ENSDARG00000039117	0.972383	0.000911118	0.0124543
cldnb	ENSDARG00000009544	0.618594	0.000911376	0.0124543
fance	ENSDARG00000068870	-0.723216	0.000912639	0.0124543
sesn3	ENSDARG00000015822	0.614334	0.00091277	0.0124543
mcts1	ENSDARG00000025972	0.507609	0.000913403	0.0124543
nrl	ENSDARG00000100466	-1.63322	0.000913623	0.0124543
mydgf	ENSDARG00000071679	0.58342	0.000914534	0.0124543
hydin	ENSDARG00000056764	-0.816103	0.000914589	0.0124543
si:ch211-264e16.2	ENSDARG00000094415	1.79865	0.0009168	0.0124552
si:dkey-6n6.1	ENSDARG00000062487	-1.07068	0.000917391	0.0124552
ctdspl2b	ENSDARG00000060586	0.532911	0.000917842	0.0124552
rundc3aa	ENSDARG00000007245	-1.13794	0.000917843	0.0124552
si:dkey-58f10.7_2	ENSDARG00000091972	0.994823	0.000918663	0.0124552
zdhhc5b	ENSDARG00000087417	-0.539136	0.00091872	0.0124552
mmp30	ENSDARG00000045887	0.754845	0.000919375	0.0124552
si:ch211-28p3.3	ENSDARG00000096786	1.48687	0.00091947	0.0124552
gnrh3	ENSDARG00000056214	1.33032	0.000921954	0.0124807
gprc5ba	ENSDARG00000077080	-0.950607	0.000924544	0.0125076
zgc:158403	ENSDARG00000062757	0.758522	0.000929089	0.0125587
CABZ01071903.1	ENSDARG00000069904	-1.21684	0.000929975	0.0125587
ascl1b_1	ENSDARG00000009702	1.59223	0.000930138	0.0125587
f2rl1.2	ENSDARG00000077540	0.84794	0.000931918	0.0125745
si:dkey-19a16.13	ENSDARG00000095454	1.47521	0.000933596	0.012589
spi1a	ENSDARG00000067797	0.981686	0.000935893	0.0126117
hsd17b7	ENSDARG00000088140	0.841687	0.00094025	0.0126622
si:dkey-28g23.6	ENSDARG00000090708	-0.762603	0.000945923	0.0127303
napepld	ENSDARG00000009252	1.07775	0.000948532	0.0127439
junbb	ENSDARG00000104773	-0.818864	0.00094897	0.0127439
cyp3c1	ENSDARG00000015575	0.705239	0.000949131	0.0127439
zgc:174624	ENSDARG00000102658	0.949108	0.000949393	0.0127439
pgrmc2	ENSDARG00000030237	0.437103	0.000950839	0.012755
osgn1	ENSDARG00000052279	-0.473655	0.000953488	0.0127714
zmp:0000000634	ENSDARG00000052288	1.68962	0.000953519	0.0127714
sdcbp	ENSDARG00000030097	-1.07019	0.000954155	0.0127714
ehmt1b	ENSDARG00000026634	-0.524067	0.000954874	0.0127714
gcshb	ENSDARG00000105187	0.729283	0.000955145	0.0127714
bmp7a	ENSDARG00000018260	-0.919635	0.000957837	0.0127992
si:ch211-125e6.5	ENSDARG00000069381	-2.13635	0.000959339	0.0128038
nrip1b	ENSDARG00000068894	0.584986	0.000959421	0.0128038
plk2b	ENSDARG00000019130	0.687096	0.000962858	0.0128414
poli	ENSDARG00000029250	-0.744046	0.000965311	0.01286
bsk146	ENSDARG00000099069	-1.51211	0.000966243	0.01286
arl3l2	ENSDARG00000015404	1.55512	0.000966536	0.01286
zgc:174180_2	ENSDARG00000101389	-1.55239	0.000966737	0.01286
selenoj	ENSDARG00000087277	0.916827	0.000968818	0.012875
etnk1	ENSDARG00000019420	0.445327	0.000969104	0.012875
znf1086	ENSDARG00000101842	0.986122	0.000976973	0.0129661
zgc:77486_2	ENSDARG00000013711	0.955273	0.000977214	0.0129661
prelid3b	ENSDARG00000009505	0.589096	0.000978192	0.0129708
si:ch211-107m4.1	ENSDARG00000056830	-0.681306	0.000984057	0.0130402
BX000981.3	ENSDARG00000093633	2.07487	0.000985327	0.0130487
plekhj1	ENSDARG00000025593	0.638656	0.000987055	0.013062
fgf2	ENSDARG00000104348	-1.26986	0.000987693	0.013062
si:dkey-182g1.2_1	ENSDARG00000109368	1.45448	0.00098823	0.013062
hmga1b	ENSDARG00000070951	-0.983422	0.000991823	0.0131012
maco1b	ENSDARG00000012741	-0.675859	0.000993381	0.0131105
dnmbp	ENSDARG00000074121	-0.427243	0.000993793	0.0131105
scd	ENSDARG00000033662	1.49644	0.000995162	0.0131202
ppp1r3b	ENSDARG00000044691	1.25565	0.000999306	0.0131664
bean1	ENSDARG00000087413	-1.0513	0.00100204	0.0131903
shisal1b	ENSDARG00000067710	-0.969919	0.00100297	0.0131903
zgc:158316	ENSDARG00000101696	-1.0767	0.00100335	0.0131903
bloc1s2	ENSDARG00000046081	0.564845	0.00100404	0.0131903
doc2d	ENSDARG00000079962	-1.20861	0.0010043	0.0131903
SMIM30	ENSDARG00000099281	0.856966	0.00100565	0.0131997
mpp5a	ENSDARG00000006272	-0.593726	0.00100689	0.0132008
zgc:194469	ENSDARG00000104367	0.529754	0.00100701	0.0132008
itgb1a	ENSDARG00000071863	-0.522297	0.00100779	0.0132026
si:ch211-254p10.2	ENSDARG00000056750	-1.75212	0.0010112	0.0132297
abcb11b	ENSDARG00000070078	-2.03016	0.00101161	0.0132297
CU638870.1	ENSDARG00000097425	0.957462	0.00101177	0.0132297
selenow2b	ENSDARG00000089936	-0.568744	0.00101572	0.0132665
si:dkey-15j16.3	ENSDARG00000042683	2.35411	0.00101745	0.0132665
BX547930.4	ENSDARG00000098779	-1.85399	0.00101893	0.0132665
cyp2aa8	ENSDARG00000104540	0.909589	0.00101902	0.0132665
entpd4	ENSDARG00000038422	-0.489185	0.00101912	0.0132665
nrarpb	ENSDARG00000018958	-0.600531	0.00101915	0.0132665
ugt1b7	ENSDARG00000101176	0.833253	0.00101956	0.0132665
CT030188.1	ENSDARG00000099385	0.643731	0.00101971	0.0132665
coq8b	ENSDARG00000101130	0.637991	0.00102134	0.0132751
BX544877.1	ENSDARG00000103976	0.695893	0.00102225	0.0132751
si:ch211-285c6.1	ENSDARG00000076257	-2.25863	0.00102256	0.0132751
CABZ01037298.1	ENSDARG00000102015	-0.677934	0.00102294	0.0132751
cecr2	ENSDARG00000078310	-0.5623	0.00102956	0.0133527
dnm1a	ENSDARG00000010042	-1.25463	0.00103175	0.013365
ccnt2a	ENSDARG00000036685	-0.424802	0.0010318	0.013365
tubd1	ENSDARG00000058219	-0.780474	0.001034	0.0133851
si:ch1073-357b18.4	ENSDARG00000096602	-1.03411	0.00103739	0.0134139
wsb1	ENSDARG00000021343	-0.693491	0.00103752	0.0134139
sephs2	ENSDARG00000017659	-0.463957	0.00103849	0.0134181
nop2	ENSDARG00000043304	0.587891	0.00104215	0.013448
gng12a	ENSDARG00000003375	0.561354	0.0010427	0.013448
ikbip	ENSDARG00000078520	-0.551734	0.00104275	0.013448
CABZ01090041.1	ENSDARG00000034667	1.19108	0.00104486	0.0134566
pgd	ENSDARG00000015343	0.465811	0.00104529	0.0134566
EVI5L	ENSDARG00000052766	-1.64512	0.00104537	0.0134566
veph1	ENSDARG00000031095	-0.956323	0.00104753	0.0134688
caspb	ENSDARG00000052039	-0.609197	0.00104761	0.0134688
CT978957.2	ENSDARG00000103717	-1.79682	0.0010484	0.0134705
dnajc11b	ENSDARG00000102696	-0.695194	0.00105101	0.0134896
glb1	ENSDARG00000036415	0.607404	0.00105119	0.0134896
syngr2b	ENSDARG00000104470	0.9144	0.00105317	0.0135067
txnipa	ENSDARG00000036107	0.836687	0.00105738	0.0135522
ftr56	ENSDARG00000030954	1.02791	0.00105905	0.0135652
onecut1	ENSDARG00000007982	-0.873463	0.00106119	0.0135799
apoa2	ENSDARG00000015866	0.799644	0.00106171	0.0135799
egfl7	ENSDARG00000100657	0.693123	0.00106216	0.0135799
znf1001_3	ENSDARG00000103777	0.614822	0.00106871	0.0136552
scel	ENSDARG00000034677	0.651757	0.0010708	0.0136617
kcnc1a	ENSDARG00000051852	-1.24225	0.00107105	0.0136617
selenop2	ENSDARG00000079727	0.426405	0.0010712	0.0136617
CT025690.1	ENSDARG00000096962	0.669898	0.00107598	0.0137143
dusp22a	ENSDARG00000056396	0.696865	0.00107716	0.0137193
si:dkeyp-80d11.14	ENSDARG00000101071	-1.70038	0.0010777	0.0137193
si:ch73-233k15.2	ENSDARG00000073718	0.972648	0.00108349	0.0137845
mob1bb	ENSDARG00000012953	0.690382	0.00108452	0.0137891
fam122b	ENSDARG00000036500	-0.489559	0.00108812	0.0138265
flrt2_2	ENSDARG00000079355	-0.573196	0.00109632	0.0139221
si:ch1073-266p11.2	ENSDARG00000100261	-0.674002	0.00110087	0.0139674
zgc:77486_1	ENSDARG00000093978	-0.521582	0.00110124	0.0139674
gpa33a	ENSDARG00000100223	0.719447	0.00110242	0.0139738
shcbp1	ENSDARG00000102068	-0.475447	0.00110344	0.0139782
si:dkey-58f10.4	ENSDARG00000094820	1.83432	0.00110446	0.0139826
CR377210.1	ENSDARG00000097856	1.16418	0.00110816	0.0140209
zgc:152863	ENSDARG00000099969	0.847424	0.00110994	0.0140349
qrfpr4	ENSDARG00000092652	-0.963251	0.00111222	0.0140551
CU928046.1	ENSDARG00000099772	1.92164	0.00111573	0.0140909
fam214a	ENSDARG00000040452	0.506674	0.00111666	0.014094
uqcrc2a	ENSDARG00000014794	0.46186	0.00111941	0.0141201
cadpsa	ENSDARG00000043661	-0.923586	0.0011205	0.0141234
2023-03-02	ENSDARG00000061738	-1.07027	0.00112104	0.0141234
slc27a2a	ENSDARG00000036237	0.496128	0.00112403	0.0141526
acox3	ENSDARG00000038865	-0.754798	0.00112477	0.0141532
exorh	ENSDARG00000111860	-0.733904	0.00112695	0.0141721
masp2	ENSDARG00000007988	0.745266	0.00112787	0.014175
si:dkey-51d8.9	ENSDARG00000096217	1.67248	0.00113	0.0141804
bcl2b	ENSDARG00000089109	-0.973637	0.00113002	0.0141804
smim14	ENSDARG00000005799	0.587046	0.00113072	0.0141804
fibpa	ENSDARG00000016058	0.53577	0.00113104	0.0141804
kif21a	ENSDARG00000061131	-0.568201	0.00113705	0.0142472
pttg1ipb	ENSDARG00000040039	0.720267	0.00113948	0.014252
CABZ01072309.1	ENSDARG00000112959	-0.546375	0.00113961	0.014252
dnajc30b	ENSDARG00000079415	-0.867977	0.00113962	0.014252
mapk12a	ENSDARG00000042021	0.588832	0.00114019	0.014252
cdc7	ENSDARG00000023584	0.637686	0.00114274	0.0142744
pla1a	ENSDARG00000102176	0.91728	0.00114384	0.0142744
CU467646.6	ENSDARG00000104678	0.978858	0.00114405	0.0142744
FP236157.7	ENSDARG00000117555	-0.989191	0.00114507	0.0142785
nmt1b	ENSDARG00000057206	0.967736	0.00114626	0.0142848
hes2.2	ENSDARG00000068168	-0.649847	0.00115283	0.014358
atp7b	ENSDARG00000058145	-1.39281	0.00115886	0.0144245
tnni2a.2	ENSDARG00000005841	1.66828	0.00116124	0.0144455
zgc:194906_2	ENSDARG00000115894	-1.34553	0.00116723	0.0145112
nexn	ENSDARG00000057317	-0.542284	0.00116993	0.014536
zgc:171446	ENSDARG00000116005	1.22206	0.00117139	0.0145455
gbgt1l3	ENSDARG00000035555	-1.77336	0.00117325	0.0145598
hoxd9a	ENSDARG00000059274	0.609046	0.00117644	0.0145907
fabp1b.1	ENSDARG00000059227	0.794243	0.0011778	0.0145976
pcdh20_1	ENSDARG00000036424	-0.702353	0.00117841	0.0145976
mfsd4ab	ENSDARG00000008263	0.835132	0.00117971	0.014605
cxcl20	ENSDARG00000075163	1.04659	0.00118339	0.0146393
idh1	ENSDARG00000025375	0.512115	0.00118505	0.0146393
nfe2l1a	ENSDARG00000030616	1.08823	0.00118507	0.0146393
pacsin3	ENSDARG00000099339	0.427935	0.0011853	0.0146393
si:ch211-66k16.27	ENSDARG00000091280	2.79446	0.00118723	0.0146543
slc16a9a	ENSDARG00000013926	0.833135	0.00118831	0.0146586
asb2b	ENSDARG00000102490	-0.821929	0.0011893	0.0146586
pnrc2	ENSDARG00000053291	-0.573832	0.0011897	0.0146586
FQ377896.1	ENSDARG00000100325	1.82024	0.0011926	0.0146855
abcc2	ENSDARG00000014031	0.5405	0.00119368	0.0146901
ube2s	ENSDARG00000031775	-0.513867	0.00119587	0.0146956
gnl3	ENSDARG00000006219	0.636722	0.00119602	0.0146956
thrb	ENSDARG00000021163	-0.650182	0.00119741	0.0146956
AL772382.1	ENSDARG00000097122	1.88168	0.00119764	0.0146956
calhm5.2	ENSDARG00000012726	0.905355	0.00119767	0.0146956
dpf3	ENSDARG00000025309	-0.951421	0.00119984	0.0147029
gpr85	ENSDARG00000068701	-0.686372	0.0012007	0.0147029
chek2	ENSDARG00000025820	0.731532	0.00120076	0.0147029
CR792438.1	ENSDARG00000096338	1.2806	0.00120115	0.0147029
serpind1	ENSDARG00000021208	0.573754	0.00120232	0.0147029
si:dkeyp-53e4.1	ENSDARG00000094558	1.15586	0.00120252	0.0147029
si:ch211-137i24.12	ENSDARG00000094537	-0.892578	0.00120378	0.0147051
fpgs	ENSDARG00000044809	0.626829	0.00120534	0.0147051
dhrs11a	ENSDARG00000046090	-0.908448	0.00120551	0.0147051
si:ch211-187g4.1	ENSDARG00000094350	2.88891	0.00120554	0.0147051
nucks1a	ENSDARG00000078473	-0.672512	0.00120888	0.0147371
sult3st2	ENSDARG00000093619	1.85874	0.00121084	0.0147397
si:dkey-88n24.5	ENSDARG00000113320	-1.6285	0.00121112	0.0147397
CR388095.1	ENSDARG00000102917	2.0833	0.00121149	0.0147397
nitr1m_1	ENSDARG00000087631	-2.82536	0.00121249	0.0147397
si:ch211-212k18.7	ENSDARG00000055504	0.672635	0.00121265	0.0147397
tat	ENSDARG00000069630	0.899806	0.00121537	0.0147641
rad51d	ENSDARG00000026400	0.712607	0.0012181	0.0147817
trh	ENSDARG00000006868	1.2383	0.00121824	0.0147817
havcr1	ENSDARG00000040178	1.11446	0.00123139	0.0149324
krt91	ENSDARG00000036830	0.997534	0.00123216	0.014933
dusp8a	ENSDARG00000009299	-0.799699	0.00123546	0.0149643
p3h2	ENSDARG00000103026	0.633082	0.00123813	0.0149878
fbxl2	ENSDARG00000012135	-0.834284	0.00124183	0.015017
sephs1	ENSDARG00000058292	-0.466051	0.00124256	0.015017
jam2b	ENSDARG00000079071	0.670259	0.00124321	0.015017
kazna	ENSDARG00000076923	-0.939098	0.00124388	0.015017
BX323819.1	ENSDARG00000091471	-0.91071	0.00124468	0.015017
phrf1	ENSDARG00000075252	-0.593535	0.00124489	0.015017
si:ch73-221f6.1	ENSDARG00000104904	-0.835162	0.00124677	0.0150254
cbx7a	ENSDARG00000038025	0.960559	0.00124704	0.0150254
si:dkey-25e12.3	ENSDARG00000055365	1.12848	0.00124951	0.0150464
si:dkey-17m8.2	ENSDARG00000035797	-0.992455	0.00125231	0.0150714
cited2	ENSDARG00000030905	-0.486368	0.00125689	0.0151177
lyz	ENSDARG00000057789	0.721745	0.00125871	0.0151308
zgc:158852	ENSDARG00000102076	2.06106	0.00126003	0.0151378
cept1a	ENSDARG00000058716	-1.1112	0.00126097	0.0151392
smad4a	ENSDARG00000075226	-0.581788	0.0012616	0.0151392
ccnl1b	ENSDARG00000012140	0.53568	0.00126245	0.0151407
csrp3	ENSDARG00000101706	2.02918	0.00126435	0.0151453
si:dkey-262g12.7	ENSDARG00000096030	1.07908	0.00126456	0.0151453
zgc:173770	ENSDARG00000076476	1.99808	0.00126503	0.0151453
PDPR	ENSDARG00000103288	-0.688427	0.00126588	0.0151465
usp28	ENSDARG00000008880	-0.638549	0.00126659	0.0151465
wdr48b	ENSDARG00000038543	-0.522342	0.00126735	0.0151468
zgc:77439	ENSDARG00000039211	0.730939	0.00126881	0.0151548
wdr53	ENSDARG00000079659	-0.934815	0.00126996	0.0151548
rps14	ENSDARG00000036629	0.748324	0.00127022	0.0151548
reep1	ENSDARG00000014854	-1.40551	0.00127207	0.0151682
rcor3	ENSDARG00000004502	-0.99547	0.00127322	0.0151731
plek2	ENSDARG00000012789	1.3648	0.00127633	0.015201
kctd4	ENSDARG00000068691	-0.978598	0.00127703	0.015201
slc35b2	ENSDARG00000007886	-0.523367	0.00128448	0.0152764
rsrc2	ENSDARG00000042534	-0.499271	0.00128484	0.0152764
BX649529.1	ENSDARG00000097512	-0.836315	0.00128586	0.0152798
nrn1a	ENSDARG00000071860	-0.575664	0.00128745	0.01529
dnajc12	ENSDARG00000086691	1.08348	0.0012885	0.0152937
atp2a1l	ENSDARG00000035458	-1.0536	0.00129009	0.0153038
sept8b	ENSDARG00000014233	0.946532	0.00129252	0.0153238
sytl1	ENSDARG00000070094	0.962834	0.00129355	0.0153272
zgc:123103	ENSDARG00000099200	0.528156	0.00129431	0.0153275
mylkb	ENSDARG00000004753	-1.59632	0.00130233	0.0153996
adi1	ENSDARG00000020448	0.651662	0.00130294	0.0153996
si:zfos-128g4.1	ENSDARG00000102788	-0.866045	0.00130335	0.0153996
zgc:85858	ENSDARG00000039008	-0.488468	0.00130338	0.0153996
lpin1	ENSDARG00000020239	0.53708	0.00130424	0.0154011
fbxl22	ENSDARG00000096995	-1.00169	0.00130593	0.0154122
znf526	ENSDARG00000077143	0.624586	0.00130972	0.0154475
bach2a	ENSDARG00000036569	0.681317	0.00131041	0.0154475
agmo	ENSDARG00000025595	1.00832	0.00131296	0.0154687
mterf3	ENSDARG00000003207	0.741724	0.00131557	0.0154907
zgc:193505	ENSDARG00000093584	0.591328	0.00132081	0.0155393
mitd1	ENSDARG00000044766	0.655578	0.0013212	0.0155393
CU638714.1	ENSDARG00000100303	-1.18184	0.00132235	0.015544
ITGB1BP2	ENSDARG00000030176	-0.520054	0.00132364	0.0155503
znf532	ENSDARG00000052894	-1.20626	0.00132718	0.0155831
si:ch211-188p14.2	ENSDARG00000098620	-1.27902	0.00132992	0.0156064
tacr1b	ENSDARG00000102900	-1.06264	0.00133396	0.0156389
cldn5a	ENSDARG00000043716	-0.558504	0.0013342	0.0156389
cishb	ENSDARG00000016773	1.11549	0.00133772	0.0156713
rarres3l	ENSDARG00000076563	1.08447	0.00134152	0.0157069
zgc:174906	ENSDARG00000075314	0.489804	0.001343	0.0157154
si:dkey-90l8.3	ENSDARG00000103676	-1.20721	0.0013458	0.0157393
spata6l	ENSDARG00000004874	0.905257	0.00134707	0.0157437
cmlc1	ENSDARG00000032976	0.714642	0.0013477	0.0157437
si:ch73-42k18.1	ENSDARG00000068915	-0.832659	0.00134879	0.0157475
zmp:0000001175	ENSDARG00000077415	-1.84016	0.00135178	0.0157736
si:ch211-271g18.4	ENSDARG00000115564	2.54547	0.00135293	0.0157781
rreb1a	ENSDARG00000063701	-0.511309	0.00135443	0.0157867
zgc:112496	ENSDARG00000004274	0.916483	0.00135659	0.0157962
cst14a.1	ENSDARG00000028164	0.814214	0.00135677	0.0157962
sap130a	ENSDARG00000056924	0.483107	0.00135818	0.0158028
BX323824.1	ENSDARG00000097879	-1.55174	0.00135886	0.0158028
si:ch211-285c6.3	ENSDARG00000026505	-1.24326	0.00136138	0.0158224
pcolcea	ENSDARG00000056913	0.617073	0.00136208	0.0158224
cyp46a1.3	ENSDARG00000089177	-0.928661	0.00137016	0.0159035
rltgr	ENSDARG00000096533	0.78851	0.00137059	0.0159035
si:dkey-97m3.1	ENSDARG00000009262	-1.0125	0.00137244	0.015916
lrrc39	ENSDARG00000071465	0.592543	0.00137515	0.0159317
rapsn	ENSDARG00000041133	-0.529328	0.00137548	0.0159317
cry1ab	ENSDARG00000011583	0.830008	0.00137611	0.0159317
rps23	ENSDARG00000021838	0.767158	0.00137894	0.0159556
adipor2	ENSDARG00000101849	0.481227	0.0013808	0.0159644
fgf13b	ENSDARG00000056633	-0.565176	0.00138135	0.0159644
tceanc2	ENSDARG00000062919	0.636659	0.00138201	0.0159644
st3gal2	ENSDARG00000112898	-0.762576	0.00138351	0.0159645
slc5a1	ENSDARG00000013871	1.364	0.00138356	0.0159645
mitfa	ENSDARG00000003732	0.707568	0.00138808	0.0160078
gatd3a	ENSDARG00000020618	0.586703	0.00138903	0.0160098
stambpb	ENSDARG00000086906	-0.548106	0.00138995	0.0160115
commd6	ENSDARG00000074204	-0.782948	0.00139128	0.0160179
cysltr1	ENSDARG00000058246	1.10193	0.00139899	0.0160977
cdk12	ENSDARG00000063726	-0.450565	0.0014001	0.0161005
FP085428.1	ENSDARG00000099965	-1.59055	0.00140079	0.0161005
parp16	ENSDARG00000018593	0.506293	0.00140923	0.016185
got2a	ENSDARG00000041068	0.57785	0.0014097	0.016185
cox6c	ENSDARG00000038577	0.640168	0.00141234	0.0161994
zgc:86609	ENSDARG00000029479	0.692226	0.00141252	0.0161994
hnmt	ENSDARG00000012796	0.978184	0.00141371	0.0162041
ppp1r3cb	ENSDARG00000014554	0.547182	0.00142078	0.0162761
oclna	ENSDARG00000005108	0.498965	0.00142452	0.0163099
rfx3	ENSDARG00000014550	-0.768951	0.00142584	0.016316
prune2	ENSDARG00000059423	-0.606254	0.00142782	0.0163297
acp2	ENSDARG00000007244	0.512745	0.00143077	0.0163533
FIG4	ENSDARG00000107912	0.846183	0.00143147	0.0163533
zgc:153911	ENSDARG00000002509	1.0985	0.00143434	0.0163771
si:dkey-4c15.9	ENSDARG00000092152	-1.8512	0.00143602	0.0163843
CABZ01074708.1	ENSDARG00000117699	-1.31873	0.00143668	0.0163843
ankrd13b	ENSDARG00000014652	-0.8178	0.00143734	0.0163843
TATDN3	ENSDARG00000044072	0.714113	0.00144023	0.0164082
dclk3	ENSDARG00000078997	1.10763	0.0014417	0.0164159
tspan35	ENSDARG00000025757	-0.59346	0.00144277	0.016419
sod3a	ENSDARG00000070168	0.713931	0.00144716	0.0164599
hbae1.3_2	ENSDARG00000089124	0.803789	0.00145049	0.0164887
scaf4b	ENSDARG00000018854	0.63402	0.00145756	0.01656
mettl24	ENSDARG00000075817	1.53447	0.00145988	0.0165773
rtn4rl2b	ENSDARG00000037495	1.129	0.00146275	0.0166008
zgc:165461	ENSDARG00000040162	0.526613	0.00146378	0.0166034
cplx4c	ENSDARG00000094889	1.02097	0.00146915	0.0166552
IGLON5	ENSDARG00000022176	-0.947469	0.00147234	0.0166822
dnal4a	ENSDARG00000031116	-0.815241	0.00147438	0.016695
slc45a1	ENSDARG00000004302	-1.07405	0.00147508	0.016695
cxxc5b	ENSDARG00000075735	-0.460745	0.00147761	0.0167124
rab42b	ENSDARG00000101170	0.869063	0.00147823	0.0167124
serpinf2b	ENSDARG00000061383	0.577306	0.00148017	0.0167252
trmt1	ENSDARG00000010978	0.559825	0.00148185	0.0167345
zgc:194207	ENSDARG00000097799	1.01775	0.00148261	0.0167345
znf365	ENSDARG00000087985	-1.47395	0.00148879	0.0167951
gosr1	ENSDARG00000026654	0.489547	0.00149091	0.0168099
si:dkeyp-46h3.1	ENSDARG00000115108	1.35487	0.00149273	0.0168212
znf1118_1	ENSDARG00000100112	-1.00585	0.00149461	0.0168333
snapc2	ENSDARG00000036473	-0.763246	0.00149665	0.016847
urad	ENSDARG00000071579	1.05783	0.00150019	0.0168777
dcbld2	ENSDARG00000062177	-0.651216	0.00150445	0.0169003
oaz2b	ENSDARG00000059815	1.31864	0.00150446	0.0169003
rbm12	ENSDARG00000100636	0.52779	0.00150577	0.0169003
tmem182b	ENSDARG00000087285	-1.1116	0.00150652	0.0169003
BX324142.1	ENSDARG00000114711	1.2205	0.00150703	0.0169003
cacna1i	ENSDARG00000070522	-1.88434	0.00150709	0.0169003
si:ch211-214j24.15	ENSDARG00000063481	1.29187	0.00150985	0.0169153
kdm5ba	ENSDARG00000057093	-0.544969	0.00151061	0.0169153
bcl6b	ENSDARG00000069335	-0.555472	0.00151088	0.0169153
si:ch211-210b2.1	ENSDARG00000097620	0.69942	0.0015139	0.01694
tmed1a	ENSDARG00000031325	0.641494	0.00151807	0.0169774
BX664610.1	ENSDARG00000095557	-0.807867	0.00152191	0.0170112
znf989	ENSDARG00000075470	0.839471	0.00152472	0.0170335
adamts14	ENSDARG00000078494	-0.83876	0.00152745	0.0170547
pck2	ENSDARG00000020956	0.57179	0.00153004	0.0170744
mid1ip1a	ENSDARG00000041051	0.716431	0.00153103	0.0170763
cbfa2t3	ENSDARG00000079012	-1.18144	0.00153714	0.0171353
ndfip1	ENSDARG00000013979	0.464385	0.00153993	0.0171524
scn4aa	ENSDARG00000098738	-2.04826	0.00154033	0.0171524
dio3b	ENSDARG00000095767	0.909513	0.00154428	0.01718
vgll4b	ENSDARG00000103730	-0.437817	0.00154517	0.01718
chordc1b	ENSDARG00000017067	0.436719	0.00154531	0.01718
neurl2	ENSDARG00000062446	-0.727246	0.00154847	0.0172059
si:ch211-163b2.4	ENSDARG00000094890	-0.73527	0.00155193	0.0172351
pfkfb4a	ENSDARG00000055540	0.546275	0.00156314	0.0173504
tmem110l	ENSDARG00000045518	0.467904	0.00156968	0.0174119
pcdh1g30	ENSDARG00000101865	0.779415	0.00157071	0.0174119
zgc:64189	ENSDARG00000033501	1.24506	0.00157121	0.0174119
ucp2	ENSDARG00000043154	0.724758	0.00157616	0.0174498
si:ch211-194p6.12	ENSDARG00000095082	-3.39528	0.00158007	0.017482
bnip4	ENSDARG00000022832	0.545596	0.00158228	0.0174971
cap2	ENSDARG00000104478	-0.436679	0.00158593	0.0175282
synpr	ENSDARG00000044278	-1.5286	0.00158738	0.0175348
gpr37l1a	ENSDARG00000006079	-1.10767	0.00158889	0.0175405
SLC9B2	ENSDARG00000052700	-1.64356	0.00158961	0.0175405
si:dkey-22h13.3	ENSDARG00000096497	1.31352	0.00159043	0.0175405
pdss1	ENSDARG00000017910	-0.473016	0.00159128	0.0175405
mxd4	ENSDARG00000054031	-0.566172	0.00159469	0.0175688
si:ch211-246b8.2	ENSDARG00000102904	-1.4017	0.00160109	0.0176299
ebp	ENSDARG00000046098	0.772135	0.00160262	0.0176374
ttyh2	ENSDARG00000016934	-0.662575	0.00160477	0.0176516
htra4	ENSDARG00000005943	-1.15269	0.00160797	0.0176774
selenon	ENSDARG00000033616	-0.545925	0.00160993	0.0176896
tcf19l	ENSDARG00000040036	-0.7785	0.00161133	0.0176955
cideb	ENSDARG00000012640	0.918077	0.00161436	0.0177112
ttll4	ENSDARG00000078935	0.468677	0.00161446	0.0177112
si:dkeyp-82h4.3	ENSDARG00000102062	1.12413	0.00161797	0.0177365
dclre1a	ENSDARG00000091768	0.480904	0.00161848	0.0177365
ppp4r1	ENSDARG00000101316	-0.683341	0.00162144	0.0177595
tmem187	ENSDARG00000051989	-1.23649	0.00162438	0.0177823
si:dkey-280e8.1	ENSDARG00000094771	0.970397	0.00162621	0.0177929
si:ch211-202f5.3	ENSDARG00000092998	0.595716	0.00162914	0.0178156
shmt2	ENSDARG00000104414	0.490727	0.00163123	0.0178291
CU062501.1	ENSDARG00000098908	-0.771704	0.00163339	0.0178372
sept4a	ENSDARG00000010385	-1.21832	0.0016337	0.0178372
bcat1	ENSDARG00000045568	-0.925179	0.00163473	0.017839
usp39	ENSDARG00000041908	0.485271	0.00163708	0.0178553
cacna1sb	ENSDARG00000042552	-1.03819	0.00163822	0.0178583
rhpn2	ENSDARG00000014577	0.501073	0.0016405	0.0178738
HTRA2 (1 of many)_1	ENSDARG00000092625	-1.97611	0.00164137	0.0178738
CABZ01055347.1	ENSDARG00000061660	-0.840545	0.00164349	0.0178875
pik3ip1	ENSDARG00000003281	0.600553	0.00165026	0.0179308
galk2	ENSDARG00000004059	-1.23677	0.00165037	0.0179308
mfsd8	ENSDARG00000103235	0.479272	0.00165176	0.0179308
klf9	ENSDARG00000068194	2.61166	0.00165241	0.0179308
immp2l	ENSDARG00000004925	0.787671	0.00165277	0.0179308
cdt1	ENSDARG00000051854	0.700618	0.00165301	0.0179308
si:dkey-148h10.5	ENSDARG00000097493	-0.843636	0.00165353	0.0179308
socs3a	ENSDARG00000025428	0.924338	0.00165895	0.0179802
CU019662.1	ENSDARG00000060200	2.09038	0.00166038	0.0179827
tinf2	ENSDARG00000054473	0.653747	0.00166091	0.0179827
ddhd2	ENSDARG00000076765	1.06773	0.00166378	0.0180043
dap	ENSDARG00000000069	0.499171	0.00166988	0.0180609
qpctla	ENSDARG00000061691	-0.563159	0.00167176	0.0180718
znf1169_2	ENSDARG00000104065	-0.665401	0.00167388	0.0180852
mrs2	ENSDARG00000062872	-0.646755	0.00167582	0.0180968
dnajc4	ENSDARG00000024090	0.529242	0.00168086	0.0181417
fam172a	ENSDARG00000052697	0.502269	0.00168829	0.0182054
fzd1	ENSDARG00000106062	-0.788587	0.00168923	0.0182054
npm2b	ENSDARG00000053963	1.20435	0.00169026	0.0182054
plin2	ENSDARG00000042332	1.15019	0.00169027	0.0182054
csrnp1a	ENSDARG00000031426	0.645698	0.00169474	0.0182426
mipep	ENSDARG00000055344	-0.769776	0.00169549	0.0182426
si:dkey-16p19.5	ENSDARG00000092583	-0.745083	0.00169824	0.0182627
tgfbr1b	ENSDARG00000042259	-0.983632	0.00170261	0.0183002
CU570769.1	ENSDARG00000102371	0.669823	0.00171777	0.0184535
si:dkey-57a22.11	ENSDARG00000092651	-0.45021	0.00171948	0.0184624
mctp1b	ENSDARG00000060871	-0.566244	0.00172128	0.0184721
si:ch211-145b13.6	ENSDARG00000069998	0.763535	0.00172388	0.0184746
si:rp71-36a1.1	ENSDARG00000095295	-0.66122	0.00172441	0.0184746
casq1a	ENSDARG00000038716	-0.492318	0.00172555	0.0184746
usp16	ENSDARG00000060633	-0.453888	0.001727	0.0184746
armc1	ENSDARG00000013861	-0.615571	0.00172707	0.0184746
plxnc1	ENSDARG00000015278	0.760375	0.00172743	0.0184746
sgk2b	ENSDARG00000006598	0.537327	0.00172775	0.0184746
extl3	ENSDARG00000026811	-0.573239	0.00173275	0.0185184
ergic3	ENSDARG00000038074	-0.423827	0.00173415	0.0185238
abca1b	ENSDARG00000079009	0.478108	0.00173918	0.018568
echs1	ENSDARG00000001578	0.408343	0.00174475	0.0186099
kcnc3a	ENSDARG00000055855	-1.30419	0.0017449	0.0186099
gpatch3	ENSDARG00000052747	-0.659861	0.00174696	0.0186217
rab11fip2	ENSDARG00000101432	-1.1219	0.0017478	0.0186217
kitlgb	ENSDARG00000058042	-0.915075	0.001752	0.0186482
cacnb4a	ENSDARG00000009738	-1.05485	0.00175365	0.0186482
slc2a12	ENSDARG00000036865	0.788211	0.00175439	0.0186482
abcc6a	ENSDARG00000016750	1.28785	0.00175501	0.0186482
prkcq	ENSDARG00000034173	-0.918105	0.00175612	0.0186482
tmem176l.1	ENSDARG00000099491	0.710204	0.00175635	0.0186482
trim35-13	ENSDARG00000003970	-0.973423	0.00175659	0.0186482
nvl	ENSDARG00000025605	-0.545537	0.00176106	0.018686
gabrb1	ENSDARG00000076127	1.20587	0.0017641	0.0187087
zgc:165532	ENSDARG00000016964	0.639234	0.00176504	0.0187091
hoxb9a	ENSDARG00000056023	-0.418036	0.00176774	0.0187241
fndc4b	ENSDARG00000009949	-0.713331	0.00176827	0.0187241
mtr	ENSDARG00000104906	-0.714545	0.00177006	0.0187335
npm2a	ENSDARG00000076391	1.88943	0.00177158	0.01874
bola1	ENSDARG00000039915	0.612401	0.00177345	0.0187411
tp63	ENSDARG00000044356	0.578062	0.00177569	0.0187411
dbf4	ENSDARG00000074796	0.496795	0.00177587	0.0187411
si:ch211-28p3.4	ENSDARG00000091009	-0.82569	0.00177641	0.0187411
cybb	ENSDARG00000056615	0.725628	0.00177706	0.0187411
znfl2a	ENSDARG00000008333	1.1207	0.00177798	0.0187411
si:ch73-86n18.1	ENSDARG00000056379	0.568243	0.00177802	0.0187411
abrab	ENSDARG00000033854	-0.619403	0.0017792	0.0187431
kcnj19a	ENSDARG00000059747	-1.12578	0.00178002	0.0187431
rps27.2	ENSDARG00000055475	0.581701	0.00178274	0.0187623
acp1	ENSDARG00000076486	-0.456647	0.00178492	0.0187743
sfrp1b	ENSDARG00000057678	0.953023	0.00178725	0.0187743
dennd1b	ENSDARG00000101868	-1.17817	0.0017878	0.0187743
dnajc16	ENSDARG00000059699	-1.13544	0.00178813	0.0187743
CU655842.1	ENSDARG00000100186	-0.621536	0.00178842	0.0187743
fam234b	ENSDARG00000006758	-0.677068	0.00178957	0.0187769
kif20bb	ENSDARG00000040110	-0.488774	0.00179172	0.0187829
sri	ENSDARG00000058593	0.650979	0.00179196	0.0187829
si:dkey-72l17.6	ENSDARG00000102008	0.896531	0.00179359	0.0187833
jph2	ENSDARG00000028625	-0.517649	0.00179512	0.0187833
dao.1	ENSDARG00000035602	-0.610466	0.00179574	0.0187833
ghrb	ENSDARG00000007671	0.524181	0.00179633	0.0187833
si:dkey-269i1.4_2	ENSDARG00000095744	1.48889	0.00179653	0.0187833
npffr1l2	ENSDARG00000062631	-1.79532	0.00180216	0.0188326
ypel2a	ENSDARG00000077224	-0.891472	0.00180351	0.0188373
mrpl4	ENSDARG00000058824	0.468858	0.00180518	0.0188437
gpn2	ENSDARG00000103127	0.583295	0.00180755	0.0188437
CU207301.3	ENSDARG00000097721	-0.9892	0.00180792	0.0188437
lin28a	ENSDARG00000016999	-0.722478	0.00180849	0.0188437
acsl1a	ENSDARG00000030514	-0.413752	0.00180868	0.0188437
tnni4b.2	ENSDARG00000036671	0.632841	0.00181188	0.0188676
sh3d21	ENSDARG00000099448	0.618955	0.00181353	0.0188753
bin1b	ENSDARG00000058820	-0.4591	0.00181598	0.0188914
ccdc97	ENSDARG00000074703	0.597189	0.00181726	0.0188951
trappc10	ENSDARG00000098118	-0.514778	0.00182131	0.0189255
fut9d	ENSDARG00000028098	-0.48012	0.00182201	0.0189255
rbms2b	ENSDARG00000056150	0.533131	0.00182791	0.0189773
CR925761.3	ENSDARG00000102641	1.19713	0.00183262	0.0190007
chpfa	ENSDARG00000078392	-0.753728	0.00183279	0.0190007
spag9a	ENSDARG00000074531	-0.823977	0.00183292	0.0190007
pcxb	ENSDARG00000051939	0.735584	0.00183836	0.019044
cldng	ENSDARG00000003701	1.11345	0.00183966	0.019044
[truncated: 1,639 more rows]

## Sheet: WTvsSV_DEGs_MZsap130a
genes	ENSMBL_IDs	logFC	PValue	FDR
per1b	ENSDARG00000012499	3.24572	3.8918e-12	8.05214e-08
serpinb14	ENSDARG00000091801	2.78339	1.93115e-11	1.99777e-07
ddit4	ENSDARG00000037618	-2.6061	5.77735e-11	3.98445e-07
si:ch211-236p5.3	ENSDARG00000086418	-6.03712	2.04539e-10	8.53558e-07
BX469930.1	ENSDARG00000092358	5.32041	2.06273e-10	8.53558e-07
ugt2a6	ENSDARG00000039501	4.22834	2.67516e-10	9.22483e-07
cry1aa	ENSDARG00000045768	2.25272	3.79891e-10	1.0142e-06
f10	ENSDARG00000088581	1.96122	4.12191e-10	1.0142e-06
CR352226.5	ENSDARG00000100000	-10.9265	4.41809e-10	1.0142e-06
cp	ENSDARG00000010312	2.7426	5.16085e-10	1.0142e-06
si:ch73-14h1.2	ENSDARG00000060622	4.79101	5.39208e-10	1.0142e-06
si:dkey-24p1.6_2	ENSDARG00000028784	3.3837	7.76912e-10	1.33953e-06
si:ch211-195h23.3	ENSDARG00000068431	3.35481	9.59519e-10	1.49557e-06
si:ch211-222e20.4	ENSDARG00000092578	6.84593	1.06153e-09	1.49557e-06
ctbs	ENSDARG00000100002	3.96359	1.08427e-09	1.49557e-06
si:dkey-253d23.4	ENSDARG00000079762	2.25293	1.19625e-09	1.535e-06
crygm2d17_1	ENSDARG00000069817	-1.87982	1.32421e-09	1.535e-06
si:ch211-214b16.2	ENSDARG00000102593	-10.3998	1.33542e-09	1.535e-06
si:ch211-214b16.4	ENSDARG00000074345	-3.70797	1.49498e-09	1.55043e-06
anapc5	ENSDARG00000008461	1.80284	1.52279e-09	1.55043e-06
ptk2ba	ENSDARG00000022841	-3.35451	1.57366e-09	1.55043e-06
nek12	ENSDARG00000037174	3.48195	1.73989e-09	1.63629e-06
egln3	ENSDARG00000032553	-2.33808	1.9358e-09	1.74138e-06
fabp7b	ENSDARG00000034650	-3.24696	2.34682e-09	1.94344e-06
LO017829.1	ENSDARG00000053520	-3.12164	2.36513e-09	1.94344e-06
kcnj1a.4	ENSDARG00000090635	3.28326	2.44222e-09	1.94344e-06
zgc:162608	ENSDARG00000069375	2.59679	2.76485e-09	2.06974e-06
mamdc2b	ENSDARG00000073695	4.42497	2.801e-09	2.06974e-06
anxa3b	ENSDARG00000044254	2.21649	2.92333e-09	2.0731e-06
ces3	ENSDARG00000041595	2.6813	3.00594e-09	2.0731e-06
CU467837.1	ENSDARG00000100065	4.81818	3.16777e-09	2.11423e-06
si:dkeyp-104f11.9	ENSDARG00000096715	-5.0002	3.47751e-09	2.23592e-06
si:ch1073-190k2.1	ENSDARG00000097973	10.2356	3.63423e-09	2.23592e-06
per3	ENSDARG00000010519	1.70583	3.6743e-09	2.23592e-06
CR450780.3	ENSDARG00000117644	6.53555	4.25029e-09	2.51253e-06
si:dkey-23a23.1	ENSDARG00000094824	-6.56428	4.65374e-09	2.62523e-06
CR749167.2	ENSDARG00000108525	-8.07428	4.6947e-09	2.62523e-06
BX322555.3	ENSDARG00000097247	-1.99147	5.00321e-09	2.72412e-06
cbln11	ENSDARG00000086654	4.48361	7.08313e-09	3.75769e-06
zgc:112265	ENSDARG00000100406	2.46875	7.37419e-09	3.8143e-06
hmox1a	ENSDARG00000027529	1.63504	7.62152e-09	3.84608e-06
zgc:113364	ENSDARG00000037192	3.87566	8.54674e-09	4.21029e-06
lonrf1l	ENSDARG00000078567	1.81877	8.84044e-09	4.25369e-06
zgc:114104	ENSDARG00000058679	-2.37424	9.19242e-09	4.32253e-06
pfkfb4b	ENSDARG00000029075	1.54808	9.4258e-09	4.33377e-06
CR405715.1	ENSDARG00000092510	3.66343	1.05646e-08	4.65077e-06
mllt11	ENSDARG00000071026	1.64388	1.06673e-08	4.65077e-06
si:dkey-145c18.5	ENSDARG00000093764	3.46358	1.07896e-08	4.65077e-06
BX927130.4	ENSDARG00000103306	5.00174	1.16738e-08	4.92922e-06
BX511034.1	ENSDARG00000071629	9.55556	1.21259e-08	5.01769e-06
si:ch211-64i20.3_2	ENSDARG00000089934	-2.85965	1.33433e-08	5.41321e-06
si:dkey-31g6.6	ENSDARG00000101393	1.43911	1.38135e-08	5.49617e-06
si:dkey-9c18.3	ENSDARG00000096579	-7.29961	1.56922e-08	6.12588e-06
zgc:172014	ENSDARG00000101775	-3.65618	1.75665e-08	6.73058e-06
si:dkey-23a13.2	ENSDARG00000105470	-3.41992	1.92659e-08	7.24749e-06
CR388228.1	ENSDARG00000117809	5.11065	2.04368e-08	7.49547e-06
adgrg4b	ENSDARG00000094386	-7.37044	2.07628e-08	7.49547e-06
map4k6	ENSDARG00000033444	2.23412	2.1012e-08	7.49547e-06
si:ch211-162i8.2	ENSDARG00000096041	3.67492	2.21505e-08	7.72033e-06
si:ch73-7i4.2	ENSDARG00000093998	2.87509	2.23886e-08	7.72033e-06
tcn2	ENSDARG00000036481	1.4265	2.32385e-08	7.88205e-06
BX511067.1	ENSDARG00000111788	-6.49465	2.47333e-08	8.25374e-06
BX511089.2	ENSDARG00000094523	-2.77524	2.53981e-08	8.3087e-06
cry-dash	ENSDARG00000002396	1.63222	2.57011e-08	8.3087e-06
cnot7	ENSDARG00000032116	-2.09551	2.66e-08	8.46697e-06
renbp	ENSDARG00000008931	2.1271	2.71819e-08	8.52111e-06
ms4a17a.9	ENSDARG00000043802	4.96921	3.10468e-08	9.58742e-06
slc5a9	ENSDARG00000005518	1.87807	3.15158e-08	9.58915e-06
mylka	ENSDARG00000034801	2.18706	3.21971e-08	9.65447e-06
mpp1	ENSDARG00000105287	1.24057	3.38792e-08	1.00137e-05
si:ch211-209l18.4	ENSDARG00000090847	2.56604	3.70076e-08	1.06853e-05
apobb.2	ENSDARG00000075016	1.45935	3.71843e-08	1.06853e-05
c3b.1	ENSDARG00000093068	1.219	3.88884e-08	1.09921e-05
ccdc90b	ENSDARG00000044626	4.27371	3.93146e-08	1.09921e-05
hagh	ENSDARG00000025338	1.66819	4.31209e-08	1.17414e-05
nr0b2a	ENSDARG00000044685	1.34315	4.31295e-08	1.17414e-05
BX901918.1	ENSDARG00000094331	3.36836	4.55749e-08	1.21088e-05
BX511034.7	ENSDARG00000104640	9.11115	4.56495e-08	1.21088e-05
BX548073.3	ENSDARG00000093054	-5.88804	4.75342e-08	1.24492e-05
kcnj1a.3	ENSDARG00000086248	3.49046	4.87585e-08	1.26102e-05
si:dkey-106c17.2_1	ENSDARG00000094994	-2.63754	5.11243e-08	1.30588e-05
zgc:194839	ENSDARG00000078550	1.69417	5.35706e-08	1.35001e-05
c3a.3	ENSDARG00000052207	3.11224	5.41569e-08	1.35001e-05
CR936442.1	ENSDARG00000105592	2.59271	5.51319e-08	1.35795e-05
ndr2	ENSDARG00000101279	4.17799	5.64559e-08	1.36374e-05
CR847936.1	ENSDARG00000039063	2.49337	5.70893e-08	1.36374e-05
si:ch211-241n15.3	ENSDARG00000088915	4.35414	5.73444e-08	1.36374e-05
CU914157.1	ENSDARG00000096825	6.09295	5.85576e-08	1.37677e-05
uroc1	ENSDARG00000070394	1.27654	6.18791e-08	1.43852e-05
myzap	ENSDARG00000075017	1.3329	6.28268e-08	1.44321e-05
CR749168.2	ENSDARG00000099160	5.31256	6.3476e-08	1.44321e-05
znf1048	ENSDARG00000091994	3.01085	6.43731e-08	1.4477e-05
BX469925.3	ENSDARG00000094103	3.14955	6.65463e-08	1.45312e-05
BX005254.2	ENSDARG00000094560	4.04877	6.66863e-08	1.45312e-05
lgals9l3	ENSDARG00000041060	1.69282	6.67213e-08	1.45312e-05
adgre9	ENSDARG00000096577	-5.89127	6.77621e-08	1.46041e-05
fn1b	ENSDARG00000006526	1.49437	7.4262e-08	1.584e-05
rc3h2	ENSDARG00000063050	-2.20553	7.82979e-08	1.64595e-05
FP016106.1	ENSDARG00000098397	-5.71726	7.87574e-08	1.64595e-05
clk4a	ENSDARG00000089372	-1.43849	8.07742e-08	1.67122e-05
akr1a1a	ENSDARG00000035257	1.36624	8.40384e-08	1.72154e-05
parietopsin_1	ENSDARG00000101725	1.44035	8.74193e-08	1.77324e-05
BX927244.1	ENSDARG00000096950	4.24914	9.32532e-08	1.85937e-05
si:dkey-69o16.5	ENSDARG00000070057	1.23505	9.35966e-08	1.85937e-05
BX548015.2	ENSDARG00000096527	-3.54758	9.48133e-08	1.85937e-05
znf1068	ENSDARG00000078728	4.31373	9.52603e-08	1.85937e-05
si:dkey-110g7.8	ENSDARG00000074773	-2.49843	9.84044e-08	1.90279e-05
pcdh1g32	ENSDARG00000100829	1.17808	1.00194e-07	1.91945e-05
serpinh1b	ENSDARG00000019949	-2.11891	1.01836e-07	1.9222e-05
smu1b	ENSDARG00000051970	-1.13823	1.02195e-07	1.9222e-05
ambp	ENSDARG00000004296	1.0833	1.11592e-07	2.08003e-05
kcnj1a.5	ENSDARG00000089060	2.77809	1.12625e-07	2.08055e-05
slc22a5	ENSDARG00000101021	6.7081	1.15322e-07	2.11151e-05
hdac10	ENSDARG00000086458	1.31222	1.19828e-07	2.17477e-05
slc47a1	ENSDARG00000046012	1.60505	1.21326e-07	2.18282e-05
fam169ab	ENSDARG00000004177	2.21132	1.23445e-07	2.2018e-05
zgc:173709	ENSDARG00000090160	1.67536	1.25263e-07	2.20585e-05
limch1b	ENSDARG00000103774	1.11091	1.25805e-07	2.20585e-05
si:ch211-209l18.2	ENSDARG00000093111	3.21085	1.30871e-07	2.2754e-05
LO018124.1	ENSDARG00000105746	-5.68147	1.33633e-07	2.30405e-05
si:ch211-155m12.1	ENSDARG00000101642	3.2372	1.36828e-07	2.33965e-05
pla2g15	ENSDARG00000103271	1.26206	1.39455e-07	2.36501e-05
kcnj1a.6	ENSDARG00000088484	3.01925	1.42298e-07	2.38796e-05
map1lc3b	ENSDARG00000101127	1.2327	1.43116e-07	2.38796e-05
oga	ENSDARG00000074686	1.18097	1.52077e-07	2.51562e-05
hapln1b	ENSDARG00000068516	1.41618	1.53198e-07	2.51562e-05
ms4a17a.8	ENSDARG00000094854	-1.39347	1.6299e-07	2.65533e-05
si:dkey-247i3.5	ENSDARG00000096186	4.65782	1.65684e-07	2.67813e-05
xiap	ENSDARG00000016143	1.28703	1.7658e-07	2.83212e-05
BX855590.1	ENSDARG00000117424	3.67564	1.85191e-07	2.94739e-05
crygm2d4	ENSDARG00000087164	-1.58475	1.93597e-07	3.02433e-05
cmc4	ENSDARG00000100774	-6.41179	1.94281e-07	3.02433e-05
adam8b	ENSDARG00000057644	1.65219	1.94411e-07	3.02433e-05
FO904898.4	ENSDARG00000090869	-8.69008	1.98002e-07	3.05721e-05
chp2	ENSDARG00000025788	1.44577	2.00898e-07	3.07894e-05
mapk8ip3	ENSDARG00000062531	1.16324	2.06964e-07	3.1486e-05
mhc1uba	ENSDARG00000075963	4.56739	2.13547e-07	3.22502e-05
pcdh1gc5	ENSDARG00000104826	-1.88245	2.17801e-07	3.26543e-05
nr1d2b	ENSDARG00000009594	1.02021	2.21849e-07	3.3022e-05
znf1084	ENSDARG00000076255	2.08505	2.26919e-07	3.35354e-05
CR931813.2	ENSDARG00000104899	-1.80647	2.3033e-07	3.36889e-05
si:ch211-256e16.11_1	ENSDARG00000100690	-2.94833	2.31214e-07	3.36889e-05
trim25	ENSDARG00000104396	-1.63186	2.39123e-07	3.45976e-05
cmbl	ENSDARG00000073786	1.09389	2.4481e-07	3.51745e-05
grin3bb	ENSDARG00000098667	-1.67627	2.46798e-07	3.52155e-05
ACTC1	ENSDARG00000057911	-1.34054	2.50961e-07	3.55643e-05
BX548073.1	ENSDARG00000091918	-4.13553	2.57379e-07	3.59919e-05
si:ch211-127b11.1	ENSDARG00000077090	-4.30956	2.5801e-07	3.59919e-05
ptgdsb.1	ENSDARG00000027088	1.77549	2.59197e-07	3.59919e-05
zgc:113210	ENSDARG00000002872	-1.15816	2.6546e-07	3.66158e-05
aldob	ENSDARG00000053684	1.26656	2.673e-07	3.66255e-05
per2	ENSDARG00000034503	1.7069	2.73083e-07	3.69602e-05
mucms1	ENSDARG00000069566	7.53996	2.73316e-07	3.69602e-05
si:dkey-93n13.1	ENSDARG00000094328	2.10707	2.77989e-07	3.73481e-05
ppp1r1b	ENSDARG00000076280	1.14501	2.80622e-07	3.74586e-05
BX088583.2	ENSDARG00000101555	2.986	2.9054e-07	3.85338e-05
pcdh1g1	ENSDARG00000104007	-2.2556	2.95857e-07	3.89261e-05
wdr21_1	ENSDARG00000003197	2.31195	2.97261e-07	3.89261e-05
CR749163.2	ENSDARG00000096736	-4.0958	3.07073e-07	3.99582e-05
CU929312.1	ENSDARG00000097608	3.64918	3.18545e-07	4.11919e-05
si:ch1073-165f9.2	ENSDARG00000073876	3.16146	3.23194e-07	4.15335e-05
egln2	ENSDARG00000062562	-2.39904	3.40724e-07	4.34025e-05
si:ch73-44m9.3_1	ENSDARG00000040640	-2.34685	3.41934e-07	4.34025e-05
h2afy	ENSDARG00000099329	1.08596	3.4642e-07	4.37039e-05
rfesd	ENSDARG00000058725	3.9578	3.4916e-07	4.37826e-05
znf1046	ENSDARG00000116216	3.5706	3.59046e-07	4.46676e-05
si:dkey-50i6.5	ENSDARG00000101320	-1.61045	3.60536e-07	4.46676e-05
BX465228.2	ENSDARG00000115830	-9.64642	3.6815e-07	4.53394e-05
znfl2a	ENSDARG00000008333	1.21102	3.71819e-07	4.55203e-05
COQ8A (1 of many)	ENSDARG00000032426	1.55529	3.79505e-07	4.6188e-05
apoa4b.2	ENSDARG00000020866	1.11231	3.96663e-07	4.78278e-05
myl4	ENSDARG00000011519	-1.88692	3.98376e-07	4.78278e-05
znf973	ENSDARG00000100896	3.79284	3.99913e-07	4.78278e-05
znf1094	ENSDARG00000102370	-1.82102	4.10802e-07	4.88477e-05
tuba1b	ENSDARG00000045367	-1.05432	4.20419e-07	4.937e-05
pafah1b2	ENSDARG00000035352	-1.72265	4.21344e-07	4.937e-05
angptl4	ENSDARG00000035859	1.06625	4.22545e-07	4.937e-05
zgc:174904	ENSDARG00000059049	1.48938	4.24739e-07	4.937e-05
pdxka	ENSDARG00000088959	1.28572	4.48598e-07	5.18519e-05
si:dkey-16p6.1_6	ENSDARG00000090033	3.55567	4.52723e-07	5.2038e-05
lim2.5	ENSDARG00000041295	-3.36356	4.56488e-07	5.21808e-05
dnaja1	ENSDARG00000030972	-1.18485	4.65489e-07	5.29174e-05
BX511034.5	ENSDARG00000099364	9.10167	4.69802e-07	5.31159e-05
zgc:174888	ENSDARG00000077176	1.23101	4.94199e-07	5.53014e-05
cyt1	ENSDARG00000092947	1.27992	4.94478e-07	5.53014e-05
im:7150988	ENSDARG00000109310	1.46788	5.10552e-07	5.65955e-05
epb41b	ENSDARG00000029019	1.29575	5.13706e-07	5.65955e-05
CR318588.3	ENSDARG00000094719	3.79958	5.14411e-07	5.65955e-05
atic	ENSDARG00000016706	1.1162	5.17165e-07	5.65955e-05
dyrk4	ENSDARG00000070734	-1.24713	5.19726e-07	5.65955e-05
si:ch1073-406l10.2	ENSDARG00000089645	1.26146	5.27035e-07	5.70908e-05
lgals1l1	ENSDARG00000088711	-1.33825	5.38783e-07	5.80595e-05
trpc2a	ENSDARG00000039065	5.22748	5.47755e-07	5.86151e-05
si:ch211-191a16.5	ENSDARG00000096545	-2.52319	5.49605e-07	5.86151e-05
CU466287.2	ENSDARG00000097526	3.22675	5.55026e-07	5.88897e-05
si:ch211-281l24.3	ENSDARG00000068637	-2.63243	5.73118e-07	6.0499e-05
BX908731.1	ENSDARG00000099201	-1.72255	5.81113e-07	6.10316e-05
pde6b	ENSDARG00000011671	-2.14211	5.89431e-07	6.15926e-05
mylipb	ENSDARG00000055118	1.73485	5.92436e-07	6.15955e-05
pon1	ENSDARG00000032496	1.86159	6.03856e-07	6.23913e-05
CU234171.1	ENSDARG00000056910	3.47114	6.06122e-07	6.23913e-05
znf1141	ENSDARG00000116625	2.10192	6.25361e-07	6.38923e-05
si:dkey-102c8.3	ENSDARG00000113572	1.442	6.2688e-07	6.38923e-05
e2f7	ENSDARG00000008986	0.973349	6.30206e-07	6.39164e-05
fkbp5	ENSDARG00000028396	4.09882	6.48161e-07	6.54168e-05
dmgdh	ENSDARG00000025703	1.07636	6.52027e-07	6.54875e-05
fbp1b	ENSDARG00000020364	1.52631	6.65761e-07	6.60658e-05
plg	ENSDARG00000023111	0.909639	6.66513e-07	6.60658e-05
ces2	ENSDARG00000041569	1.84301	6.67364e-07	6.60658e-05
zgc:171679	ENSDARG00000071024	1.56329	6.75858e-07	6.65721e-05
si:dkey-57k17.1	ENSDARG00000104697	1.54898	6.84913e-07	6.65721e-05
sycp3	ENSDARG00000013438	3.75651	6.84928e-07	6.65721e-05
gata6	ENSDARG00000103589	1.1778	6.85348e-07	6.65721e-05
CU896691.1	ENSDARG00000087901	-1.74034	6.98058e-07	6.74898e-05
slc10a1	ENSDARG00000030588	1.77648	7.23712e-07	6.96446e-05
cyp2aa9	ENSDARG00000098890	1.30711	7.42199e-07	7.1093e-05
C4B	ENSDARG00000038424	1.27269	7.54543e-07	7.17444e-05
nlrc9	ENSDARG00000078101	3.70896	7.56686e-07	7.17444e-05
zgc:162780	ENSDARG00000069548	-2.16866	7.60167e-07	7.17444e-05
tcirg1b	ENSDARG00000105142	1.01412	7.62869e-07	7.17444e-05
crhr2_2	ENSDARG00000092918	-5.63543	7.71573e-07	7.22346e-05
zgc:158291	ENSDARG00000044375	-1.20317	8.06042e-07	7.49485e-05
AL929114.2	ENSDARG00000101825	2.37265	8.07807e-07	7.49485e-05
sult1st7	ENSDARG00000079079	-4.3236	8.47923e-07	7.76587e-05
camk4	ENSDARG00000005372	-1.53721	8.52809e-07	7.76587e-05
kcnj1a.2	ENSDARG00000090866	1.72147	8.55484e-07	7.76587e-05
si:dkeyp-97a10.1	ENSDARG00000100886	2.11205	8.58434e-07	7.76587e-05
aldh8a1	ENSDARG00000036776	1.21608	8.62088e-07	7.76587e-05
slc16a4	ENSDARG00000042807	1.14303	8.66211e-07	7.76587e-05
crcp	ENSDARG00000069373	1.85685	8.66359e-07	7.76587e-05
bzw1b	ENSDARG00000099148	1.14765	8.67045e-07	7.76587e-05
AL935186.1	ENSDARG00000025046	1.81961	8.71049e-07	7.7681e-05
sqstm1	ENSDARG00000075014	1.12769	8.75354e-07	7.77299e-05
FO904903.1	ENSDARG00000059039	-8.81583	9.00312e-07	7.93779e-05
cpne3	ENSDARG00000104177	0.93492	9.05273e-07	7.93779e-05
tefa	ENSDARG00000039117	1.0088	9.05423e-07	7.93779e-05
rell2	ENSDARG00000071876	1.55001	9.11486e-07	7.95723e-05
msrb2	ENSDARG00000018459	-1.51524	9.16819e-07	7.97016e-05
si:dkey-286j15.3	ENSDARG00000071036	-3.09199	9.21725e-07	7.97928e-05
a1cf	ENSDARG00000002968	1.15007	9.32686e-07	8.01835e-05
rasd1	ENSDARG00000019274	1.37662	9.33988e-07	8.01835e-05
znf710a	ENSDARG00000014680	-1.07359	9.40683e-07	8.04245e-05
si:dkey-159n16.2_2	ENSDARG00000114577	2.68553	9.5595e-07	8.08966e-05
si:rp71-46j2.7	ENSDARG00000105424	-1.24943	9.5903e-07	8.08966e-05
ucp1	ENSDARG00000023151	1.53713	9.59888e-07	8.08966e-05
abcc2	ENSDARG00000014031	0.972863	9.61845e-07	8.08966e-05
si:ch211-133h13.1	ENSDARG00000116915	2.70195	9.72419e-07	8.14549e-05
sccpdha	ENSDARG00000075766	-1.99582	9.80153e-07	8.17717e-05
btr21	ENSDARG00000100450	4.8864	9.89574e-07	8.2226e-05
dedd1	ENSDARG00000002758	-0.919414	1.0387e-06	8.5963e-05
BX649453.1	ENSDARG00000104407	-2.68387	1.05091e-06	8.66268e-05
epas1a	ENSDARG00000008697	0.94162	1.06031e-06	8.70551e-05
aldh2.1	ENSDARG00000089924	1.05594	1.06535e-06	8.7123e-05
si:dkey-105i14.1	ENSDARG00000077697	2.24276	1.07621e-06	8.75983e-05
zgc:136908	ENSDARG00000011983	1.83283	1.07963e-06	8.75983e-05
si:dkey-11d20.1_1	ENSDARG00000114743	-4.16329	1.09389e-06	8.84088e-05
zgc:110712	ENSDARG00000019365	1.49647	1.10109e-06	8.84098e-05
BX927122.1	ENSDARG00000100571	6.33242	1.10245e-06	8.84098e-05
tfr1a	ENSDARG00000101322	1.02706	1.10868e-06	8.85662e-05
mhc1uma	ENSDARG00000039164	-8.26398	1.12852e-06	8.98044e-05
BX890559.1	ENSDARG00000093309	4.25417	1.13355e-06	8.98585e-05
tubb1	ENSDARG00000053066	1.4257	1.1456e-06	9.04675e-05
eif2ak2	ENSDARG00000068729	2.49684	1.16318e-06	9.15062e-05
afp4_1	ENSDARG00000041490	1.17519	1.17633e-06	9.21907e-05
si:ch211-230g14.3	ENSDARG00000068011	2.54902	1.18864e-06	9.25098e-05
safb	ENSDARG00000020467	-0.951437	1.18935e-06	9.25098e-05
taok3a	ENSDARG00000060751	1.14925	1.20664e-06	9.35032e-05
si:ch211-216l23.2	ENSDARG00000069122	-0.951668	1.21883e-06	9.39154e-05
CU459186.7	ENSDARG00000105407	-1.69813	1.22104e-06	9.39154e-05
mcoln1a	ENSDARG00000002285	0.888155	1.23249e-06	9.4445e-05
ppp1r3ca	ENSDARG00000071005	1.05422	1.24847e-06	9.53166e-05
snap29	ENSDARG00000038518	-1.00845	1.25953e-06	9.5808e-05
BX511018.2	ENSDARG00000100221	3.38477	1.27839e-06	9.66734e-05
tmem106ba	ENSDARG00000101936	0.910658	1.28026e-06	9.66734e-05
zgc:153935	ENSDARG00000036888	-1.32802	1.29134e-06	9.71561e-05
h1fx	ENSDARG00000054058	0.882333	1.30495e-06	9.77447e-05
rbp4	ENSDARG00000101199	1.66701	1.30922e-06	9.77447e-05
tmem106a	ENSDARG00000045075	1.00587	1.31334e-06	9.77447e-05
CR936371.1	ENSDARG00000094195	4.44862	1.34575e-06	9.94533e-05
arg2	ENSDARG00000039269	1.4685	1.34595e-06	9.94533e-05
her4.4	ENSDARG00000009822	0.850748	1.35072e-06	9.94533e-05
bcan	ENSDARG00000099412	-1.55516	1.38041e-06	0.000101279
proca_1	ENSDARG00000038258	1.18003	1.40442e-06	0.000102677
si:ch73-367f21.5	ENSDARG00000089503	4.32167	1.44491e-06	0.000105265
si:rp71-36a1.5_1	ENSDARG00000077252	2.02563	1.47227e-06	0.000106882
myh7l	ENSDARG00000079782	1.30336	1.48156e-06	0.00010718
AL935153.1	ENSDARG00000092042	2.17729	1.51035e-06	0.000108845
ciarta	ENSDARG00000058094	0.891331	1.51509e-06	0.000108845
adob	ENSDARG00000053571	-1.05611	1.53636e-06	0.000109991
zgc:66433	ENSDARG00000071697	0.839995	1.56253e-06	0.000111094
si:dkey-230i18.2	ENSDARG00000093532	3.43654	1.56259e-06	0.000111094
cyp1b1	ENSDARG00000068934	-1.30112	1.56788e-06	0.000111094
b3gnt2b	ENSDARG00000091902	1.40231	1.58622e-06	0.00011201
sh3gl3b	ENSDARG00000007302	1.11489	1.61803e-06	0.000113828
leap2	ENSDARG00000104654	-2.05053	1.62572e-06	0.000113828
alas2	ENSDARG00000038643	1.49582	1.62847e-06	0.000113828
hbae1.1	ENSDARG00000089475	0.990506	1.63401e-06	0.00011383
thbs4b	ENSDARG00000020072	1.04471	1.67504e-06	0.000116297
zgc:172106	ENSDARG00000017984	2.92113	1.71255e-06	0.000118504
znf1110	ENSDARG00000110946	2.80334	1.73775e-06	0.000119847
FP016205.1	ENSDARG00000114704	-2.10143	1.75882e-06	0.000120897
b4gat1	ENSDARG00000077583	-1.0837	1.77253e-06	0.000121361
si:dkey-193p11.2	ENSDARG00000096712	1.20506	1.7773e-06	0.000121361
FP101861.1	ENSDARG00000097189	1.07379	1.79311e-06	0.000122038
FP067440.1	ENSDARG00000100154	4.39359	1.8291e-06	0.000124079
epd	ENSDARG00000103498	-2.86701	1.83947e-06	0.000124375
cdh26.1	ENSDARG00000078404	1.13959	1.8461e-06	0.000124416
si:dkey-22n8.3	ENSDARG00000089853	2.54102	1.85956e-06	0.000124737
si:dkey-156m2.3	ENSDARG00000078620	-3.17543	1.86673e-06	0.000124737
clic5a	ENSDARG00000075993	-1.01879	1.86894e-06	0.000124737
crygm2d9_2	ENSDARG00000115701	-1.54109	1.87986e-06	0.000125062
mmp13a_2	ENSDARG00000114451	1.86156	1.92401e-06	0.000127226
ela2l	ENSDARG00000056765	-3.31623	1.92468e-06	0.000127226
hivep3b	ENSDARG00000037154	1.47713	2.02186e-06	0.000133224
CU681836.1	ENSDARG00000093244	1.05022	2.04493e-06	0.000134166
rbm4.2	ENSDARG00000055080	-0.809609	2.04913e-06	0.000134166
dgcr8	ENSDARG00000035564	0.914637	2.06802e-06	0.000134698
si:dkey-23k10.3	ENSDARG00000097653	-5.20454	2.07488e-06	0.000134698
psmb10	ENSDARG00000043781	-1.90988	2.07678e-06	0.000134698
si:ch211-235f1.3	ENSDARG00000095179	-4.65314	2.08361e-06	0.000134718
si:dkey-22i16.9	ENSDARG00000095949	-1.56068	2.0928e-06	0.000134891
dbpb	ENSDARG00000057652	1.58876	2.10702e-06	0.000135386
tsc22d3	ENSDARG00000075666	1.10297	2.1779e-06	0.000139507
atp1a1a.3	ENSDARG00000039131	0.86029	2.18898e-06	0.000139784
LO017815.1	ENSDARG00000077559	0.973245	2.31367e-06	0.000147292
oxct1b	ENSDARG00000054319	0.977557	2.32963e-06	0.000147853
rbm5	ENSDARG00000098280	-1.14252	2.36215e-06	0.000149458
CABZ01059403.1	ENSDARG00000088906	-3.84272	2.39e-06	0.00015076
ccdc171	ENSDARG00000027381	-1.17513	2.42075e-06	0.000152235
znf532	ENSDARG00000052894	-1.17373	2.43513e-06	0.000152675
si:ch73-334d15.1	ENSDARG00000061672	1.17832	2.47994e-06	0.000155015
znf1053_2	ENSDARG00000103310	5.68284	2.4998e-06	0.000155786
rgrb	ENSDARG00000098724	-1.12346	2.57197e-06	0.000159644
BX294100.1	ENSDARG00000097158	2.17282	2.57714e-06	0.000159644
BX294165.1	ENSDARG00000093545	3.11185	2.59454e-06	0.000160242
si:ch211-197e7.1	ENSDARG00000095200	3.2581	2.64232e-06	0.000162308
insig1	ENSDARG00000010658	1.02604	2.64847e-06	0.000162308
ftr02	ENSDARG00000079412	2.35865	2.65152e-06	0.000162308
si:ch211-253p18.2	ENSDARG00000092770	1.94236	2.6649e-06	0.00016261
ccl39.3	ENSDARG00000100295	-8.35021	2.67219e-06	0.00016261
zgc:153913	ENSDARG00000063518	1.04884	2.70925e-06	0.000164099
BX664610.1	ENSDARG00000095557	-1.1214	2.71251e-06	0.000164099
dbi	ENSDARG00000026369	1.20468	2.72627e-06	0.000164113
si:dkey-7j22.4	ENSDARG00000117156	2.68052	2.7286e-06	0.000164113
zgc:77517	ENSDARG00000028618	0.932058	2.77834e-06	0.000166347
si:dkey-126g1.9	ENSDARG00000093702	1.1325	2.79839e-06	0.000166347
AL954191.1	ENSDARG00000117407	1.89208	2.80262e-06	0.000166347
si:ch211-159i8.4	ENSDARG00000076332	-1.24849	2.80844e-06	0.000166347
tmc1	ENSDARG00000056386	-2.41063	2.81207e-06	0.000166347
si:dkey-9p20.18	ENSDARG00000094615	3.98774	2.81398e-06	0.000166347
b4galnt3a	ENSDARG00000078749	2.46251	2.85987e-06	0.000168577
c3a.2	ENSDARG00000087359	3.55269	2.94206e-06	0.000171838
znf1040	ENSDARG00000098986	1.22696	2.9455e-06	0.000171838
cyp2r1	ENSDARG00000056587	1.22864	2.94797e-06	0.000171838
odc1	ENSDARG00000007377	0.961532	2.94841e-06	0.000171838
cyp2aa4	ENSDARG00000098803	0.774552	2.97609e-06	0.000172584
ddx4	ENSDARG00000014373	1.96327	2.97788e-06	0.000172584
abat	ENSDARG00000006031	0.83355	2.99057e-06	0.00017266
tgm2a	ENSDARG00000070157	-0.858949	2.99588e-06	0.00017266
schip1	ENSDARG00000035175	-0.89997	3.00581e-06	0.000172751
si:ch211-93g21.1	ENSDARG00000093602	7.88623	3.04369e-06	0.000174398
znf1124	ENSDARG00000069796	1.01445	3.05133e-06	0.000174398
si:ch211-276c2.4	ENSDARG00000053800	-0.794527	3.06682e-06	0.0001748
AL928685.2	ENSDARG00000095907	1.76197	3.11817e-06	0.000177239
crygm2d1	ENSDARG00000087324	-1.13141	3.14088e-06	0.000177738
map7d2a	ENSDARG00000068480	-1.49828	3.15188e-06	0.000177738
crygm2d15	ENSDARG00000069826	-2.29726	3.16689e-06	0.000177738
tlr4ba	ENSDARG00000019742	1.70279	3.18062e-06	0.000177738
rtn2b	ENSDARG00000057027	-1.32447	3.18519e-06	0.000177738
CT027718.1	ENSDARG00000097433	-2.8459	3.19271e-06	0.000177738
iqgap2	ENSDARG00000060010	0.816828	3.19669e-06	0.000177738
si:dkey-185e18.7	ENSDARG00000088924	1.15567	3.20114e-06	0.000177738
slc25a10	ENSDARG00000025074	0.909372	3.2071e-06	0.000177738
si:dkey-74k8.4	ENSDARG00000104037	1.75914	3.21605e-06	0.000177738
ccdc114	ENSDARG00000015010	1.42865	3.22145e-06	0.000177738
serpinc1	ENSDARG00000042684	0.820416	3.24927e-06	0.000178737
il17rc	ENSDARG00000099902	0.83867	3.25682e-06	0.000178737
nr1d2a	ENSDARG00000003820	1.97648	3.29422e-06	0.000180311
si:ch211-113a14.12	ENSDARG00000077456	3.85853	3.32793e-06	0.000181675
rdh12l	ENSDARG00000045277	1.89424	3.34823e-06	0.000182302
ddb2	ENSDARG00000041140	1.25586	3.36397e-06	0.000182679
si:dkeyp-4f2.1_2	ENSDARG00000114142	-2.21527	3.41986e-06	0.000185227
si:ch211-215p11.3	ENSDARG00000101450	2.57056	3.48839e-06	0.000188446
sall1a	ENSDARG00000074319	-0.791117	3.51216e-06	0.000189236
si:ch73-390p7.2	ENSDARG00000097489	-1.41749	3.55706e-06	0.000191157
he1.2	ENSDARG00000019122	2.49534	3.60291e-06	0.00019312
carf	ENSDARG00000019950	-0.907504	3.65977e-06	0.000195661
fabp2	ENSDARG00000006427	1.57592	3.69361e-06	0.000196903
zfand5b	ENSDARG00000002271	-0.818438	3.70204e-06	0.000196903
slc16a9b	ENSDARG00000104687	1.49285	3.71734e-06	0.00019721
tefb	ENSDARG00000098103	1.36297	3.7341e-06	0.000197592
CABZ01038493.1	ENSDARG00000117625	8.08112	3.79626e-06	0.000200369
tsnaxip1	ENSDARG00000030512	1.57004	3.83037e-06	0.000201655
lrrk2	ENSDARG00000006169	-0.843319	3.8457e-06	0.000201878
CR450817.1	ENSDARG00000094093	1.58951	3.85412e-06	0.000201878
lgals2b	ENSDARG00000038153	1.633	3.89962e-06	0.000203745
glula	ENSDARG00000099776	1.1203	3.92451e-06	0.000204529
mars2	ENSDARG00000009218	-1.36707	3.93726e-06	0.000204678
cish	ENSDARG00000060316	1.10328	3.95739e-06	0.000205209
nlrb5	ENSDARG00000090699	-2.47072	3.98102e-06	0.000205408
zmp:0000000846	ENSDARG00000078362	0.838246	3.98684e-06	0.000205408
cxcl12b	ENSDARG00000055100	0.856648	3.99111e-06	0.000205408
hspa13	ENSDARG00000040984	-1.05432	4.00093e-06	0.000205408
si:ch211-59h6.1	ENSDARG00000013022	8.087	4.04113e-06	0.000206958
slc26a2	ENSDARG00000011618	0.907539	4.06024e-06	0.000207364
ptchd1	ENSDARG00000018066	-1.34444	4.07461e-06	0.000207364
ugt5g1	ENSDARG00000032862	1.39891	4.07912e-06	0.000207364
piezo1	ENSDARG00000076870	0.902144	4.11456e-06	0.000208284
CR589947.1	ENSDARG00000079269	3.47658	4.11737e-06	0.000208284
si:ch73-40i7.5	ENSDARG00000090675	-0.837176	4.23653e-06	0.00021379
rsrp1	ENSDARG00000030440	-1.31395	4.24739e-06	0.000213816
gbgt1l3	ENSDARG00000035555	-2.46303	4.29042e-06	0.000215458
ccnf	ENSDARG00000105046	-0.796849	4.38473e-06	0.000219661
tmprss15	ENSDARG00000079393	2.45265	4.42468e-06	0.000221127
si:dkey-63j12.4_1	ENSDARG00000089556	-1.36724	4.45879e-06	0.000222295
si:dkey-34l15.1	ENSDARG00000071567	1.22943	4.46967e-06	0.000222302
wfs1a	ENSDARG00000062341	-0.970675	4.56537e-06	0.000226517
col28a2a	ENSDARG00000076321	-1.50494	4.67134e-06	0.00023122
sept4a	ENSDARG00000010385	-1.75217	4.71368e-06	0.000232443
sox9b	ENSDARG00000043923	-0.754776	4.71851e-06	0.000232443
rtn2a	ENSDARG00000016088	-1.22055	4.8201e-06	0.000235981
svbp	ENSDARG00000102305	1.01438	4.83852e-06	0.000235981
F7 (1 of many)	ENSDARG00000100782	1.14925	4.84853e-06	0.000235981
znf1079	ENSDARG00000099346	3.38672	4.85027e-06	0.000235981
si:ch211-235m3.10	ENSDARG00000097665	-2.09037	4.85811e-06	0.000235981
CU929145.2	ENSDARG00000097268	-1.35009	4.85877e-06	0.000235981
serpine3	ENSDARG00000057108	2.14106	4.8936e-06	0.000236211
arsh	ENSDARG00000002299	-1.80533	4.8998e-06	0.000236211
TCIM (1 of many)	ENSDARG00000076858	1.7727	4.90738e-06	0.000236211
si:ch73-74h11.1	ENSDARG00000062750	0.962681	4.90918e-06	0.000236211
si:rp71-77l1.2	ENSDARG00000097752	3.86083	4.94369e-06	0.00023732
slc5a12	ENSDARG00000005004	-2.11981	5.0366e-06	0.00024122
zmp:0000000758	ENSDARG00000074684	1.372	5.05111e-06	0.000241357
slc22a31	ENSDARG00000078882	0.774245	5.1e-06	0.000243131
znf1109	ENSDARG00000092784	2.49804	5.11877e-06	0.000243465
zgc:91999	ENSDARG00000105001	1.02536	5.15096e-06	0.000244435
myoz3a	ENSDARG00000067701	1.23719	5.18414e-06	0.000245446
pdk2a	ENSDARG00000020876	1.12038	5.24522e-06	0.00024725
angptl2a	ENSDARG00000024030	0.968621	5.24615e-06	0.00024725
unc119a	ENSDARG00000034453	1.49249	5.30993e-06	0.000249687
si:dkeyp-35e5.9	ENSDARG00000103527	1.81337	5.37074e-06	0.000251445
nt5c3a	ENSDARG00000058597	1.09837	5.37168e-06	0.000251445
nos1apa_1	ENSDARG00000078725	0.9238	5.38378e-06	0.000251445
tm6sf2	ENSDARG00000029057	-1.15637	5.46289e-06	0.000254566
si:ch211-226h8.15	ENSDARG00000097229	8.84676	5.48337e-06	0.000254693
znf740b	ENSDARG00000061174	-0.740336	5.4958e-06	0.000254693
her8a	ENSDARG00000016363	-1.06552	5.5145e-06	0.000254693
raf1a_1	ENSDARG00000096415	0.985231	5.51486e-06	0.000254693
cad	ENSDARG00000041895	0.880022	5.65348e-06	0.000260513
zgc:158403	ENSDARG00000062757	0.795907	5.70174e-06	0.000262153
zgc:158417	ENSDARG00000101671	2.59657	5.74061e-06	0.000263355
BX677668.2	ENSDARG00000092425	-7.23178	5.77033e-06	0.000264133
CR376766.3	ENSDARG00000102712	-1.79946	5.8036e-06	0.00026507
si:dkeyp-104f11.6	ENSDARG00000089158	1.39317	5.96567e-06	0.000271871
nox1	ENSDARG00000087574	1.39199	6.0086e-06	0.000272665
rpia	ENSDARG00000056640	0.991205	6.00943e-06	0.000272665
crygn1	ENSDARG00000102129	-3.23033	6.13542e-06	0.000277612
ttll1	ENSDARG00000090778	-1.29556	6.18291e-06	0.000277612
txlnba	ENSDARG00000020594	0.90239	6.194e-06	0.000277612
LO018315.8	ENSDARG00000117514	4.72791	6.20153e-06	0.000277612
zgc:158862	ENSDARG00000068991	1.85959	6.20422e-06	0.000277612
syt15	ENSDARG00000079926	-3.04507	6.21274e-06	0.000277612
ttbk2a	ENSDARG00000005670	-1.57927	6.21633e-06	0.000277612
scrt2	ENSDARG00000056175	-0.82514	6.2258e-06	0.000277612
ak3	ENSDARG00000058226	0.909003	6.25388e-06	0.000278264
c6_2	ENSDARG00000057113	0.799094	6.27751e-06	0.000278333
sox12	ENSDARG00000025847	-1.17375	6.28987e-06	0.000278333
acta1a	ENSDARG00000036371	-1.06162	6.29579e-06	0.000278333
CU459093.1	ENSDARG00000098082	1.33672	6.31182e-06	0.000278447
zgc:63882	ENSDARG00000004525	0.889674	6.33884e-06	0.000279044
si:dkey-19c16.12_2	ENSDARG00000101469	-2.4255	6.52913e-06	0.000285831
scamp5a	ENSDARG00000018743	-0.950457	6.5315e-06	0.000285831
rbm12b	ENSDARG00000079717	-0.692159	6.53448e-06	0.000285831
phkg1a	ENSDARG00000030604	1.55416	6.54829e-06	0.000285831
slc29a1b	ENSDARG00000054447	1.2653	6.58396e-06	0.000286783
CABZ01030033.1	ENSDARG00000117613	7.25382	6.61261e-06	0.000287426
si:dkey-16l2.20	ENSDARG00000098191	0.864651	6.7018e-06	0.000290692
CR381647.1	ENSDARG00000097211	-1.76118	6.77117e-06	0.000292561
slc7a3a	ENSDARG00000020645	1.03273	6.77316e-06	0.000292561
si:busm1-105l16.2_1	ENSDARG00000070858	-1.62599	6.80239e-06	0.000293212
si:dkey-71b5.7	ENSDARG00000080675	-2.1361	6.89018e-06	0.000296378
si:ch211-134c9.2	ENSDARG00000095593	2.42023	6.91647e-06	0.000296892
tmem189	ENSDARG00000042732	0.733122	7.0446e-06	0.000301765
dhrs13a.2	ENSDARG00000111240	1.13435	7.10257e-06	0.000303027
mid1ip1a	ENSDARG00000041051	0.69991	7.10334e-06	0.000303027
rnd2	ENSDARG00000070735	-1.09307	7.16723e-06	0.000304559
mafbb	ENSDARG00000070542	0.905138	7.1687e-06	0.000304559
CABZ01072245.1	ENSDARG00000117448	-1.03734	7.2104e-06	0.000305359
frem2a	ENSDARG00000076856	1.06184	7.21705e-06	0.000305359
kdm7aa	ENSDARG00000018111	-0.910675	7.26157e-06	0.000306347
wdr76	ENSDARG00000053554	1.0323	7.27001e-06	0.000306347
si:dkey-149m13.5	ENSDARG00000094653	1.17306	7.30127e-06	0.000307039
BX324227.2	ENSDARG00000109743	-1.78954	7.35608e-06	0.000308717
CABZ01070527.1	ENSDARG00000104600	-1.86906	7.4043e-06	0.000310111
CU570791.1	ENSDARG00000098597	1.87177	7.42553e-06	0.000310372
si:dkey-95h12.2	ENSDARG00000092923	-1.60442	7.52294e-06	0.000313548
dhrs12	ENSDARG00000011770	0.827104	7.54767e-06	0.000313548
ubtf	ENSDARG00000035066	0.9652	7.54989e-06	0.000313548
nme3	ENSDARG00000100990	0.763727	7.56212e-06	0.000313548
ftr35	ENSDARG00000089388	5.23527	7.61341e-06	0.000315043
tgm1	ENSDARG00000017799	1.37378	7.72362e-06	0.000318401
msrb1a	ENSDARG00000025436	1.16816	7.72793e-06	0.000318401
hbae1.3_1	ENSDARG00000088330	1.03221	7.74414e-06	0.000318401
ptgdsa	ENSDARG00000069439	1.23174	7.75613e-06	0.000318401
ppp1r3b	ENSDARG00000044691	1.30112	7.7885e-06	0.000319097
BX927336.3	ENSDARG00000102848	3.05547	7.87981e-06	0.0003222
dcun1d4	ENSDARG00000092394	-0.7881	7.94288e-06	0.000323555
znf993_1	ENSDARG00000113582	1.96877	7.94422e-06	0.000323555
zgc:152938	ENSDARG00000102586	-1.08063	7.98339e-06	0.000324512
CABZ01073265.1	ENSDARG00000099425	0.837598	8.08551e-06	0.000328018
bmb	ENSDARG00000096603	-1.17281	8.13237e-06	0.000329274
BX324227.3	ENSDARG00000110949	-1.91569	8.16222e-06	0.000329837
si:dkeyp-75b4.9	ENSDARG00000015678	7.58408	8.19586e-06	0.000329914
kng1	ENSDARG00000022372	0.779199	8.19604e-06	0.000329914
si:ch211-212k5.1	ENSDARG00000110637	1.78609	8.23506e-06	0.000330841
kif16bb	ENSDARG00000080018	-2.3683	8.35044e-06	0.000334827
lrrc58a	ENSDARG00000076773	1.92424	8.37606e-06	0.000335205
zgc:174461_2	ENSDARG00000114738	-3.62121	8.39635e-06	0.000335368
MFAP4 (1 of many)_9	ENSDARG00000092806	-3.32538	8.49203e-06	0.000338423
CU137717.1	ENSDARG00000093153	8.08721	8.50779e-06	0.000338423
hbae3	ENSDARG00000079305	1.03173	8.52192e-06	0.000338423
fgg	ENSDARG00000037281	0.821141	8.55013e-06	0.000338893
scrt1a	ENSDARG00000100821	-0.953451	8.63759e-06	0.000341705
si:rp71-1i20.2	ENSDARG00000043198	-2.30533	8.74398e-06	0.000345254
BX640512.3	ENSDARG00000103480	5.52092	8.95834e-06	0.000353044
ankrd37	ENSDARG00000056376	-1.85237	9.05287e-06	0.000356091
si:dkey-247i3.6_2	ENSDARG00000100214	2.67206	9.09003e-06	0.000356874
nucks1a	ENSDARG00000078473	-0.816324	9.18763e-06	0.000360023
serping1	ENSDARG00000058053	1.48096	9.2527e-06	0.000361887
capn5a	ENSDARG00000103317	0.750335	9.3903e-06	0.000366576
CU024870.1	ENSDARG00000103841	1.09473	9.41756e-06	0.000366948
crygm2d14	ENSDARG00000087301	-2.13804	9.45357e-06	0.000367659
CABZ01102109.1	ENSDARG00000114226	-1.19721	9.66848e-06	0.000375311
slc43a2b	ENSDARG00000061120	0.879086	9.73524e-06	0.000377195
klf3	ENSDARG00000015495	1.29774	9.81878e-06	0.000379626
BX465228.1	ENSDARG00000040200	-8.24702	9.83468e-06	0.000379626
dnajc30b	ENSDARG00000079415	-1.339	9.86911e-06	0.000380246
slc3a2a	ENSDARG00000036427	0.737207	9.91496e-06	0.000381113
si:dkey-68o6.8	ENSDARG00000104144	-7.10493	9.92846e-06	0.000381113
si:ch211-215p11.1	ENSDARG00000101598	2.23661	9.96216e-06	0.000381698
hspb9	ENSDARG00000078674	1.17529	9.9826e-06	0.000381775
jund	ENSDARG00000067850	-0.829914	1.00016e-05	0.000381797
hes2.2	ENSDARG00000068168	-1.07485	1.02445e-05	0.000390347
si:ch211-66k16.27	ENSDARG00000091280	2.51837	1.0298e-05	0.000391667
cyp2k19	ENSDARG00000101861	2.80525	1.04803e-05	0.000397555
kyat1	ENSDARG00000023645	0.915191	1.04913e-05	0.000397555
slc16a6b	ENSDARG00000060246	0.952016	1.05595e-05	0.000399407
brinp3b	ENSDARG00000075352	2.20573	1.06464e-05	0.000401959
si:ch211-258f1.3	ENSDARG00000105119	2.00215	1.06791e-05	0.000402094
ctdsp2	ENSDARG00000036102	0.68292	1.06888e-05	0.000402094
ablim1b	ENSDARG00000045064	0.904706	1.07334e-05	0.000402567
si:dkey-24p1.1	ENSDARG00000039096	7.32057	1.07403e-05	0.000402567
sumo2b	ENSDARG00000102741	-0.760159	1.07883e-05	0.000403559
he1.3	ENSDARG00000022670	2.42211	1.08087e-05	0.000403559
zgc:194285	ENSDARG00000078423	-1.48643	1.08253e-05	0.000403559
BX510917.1	ENSDARG00000092739	5.26584	1.10441e-05	0.000410977
si:ch211-199i15.5	ENSDARG00000103231	-0.71892	1.11218e-05	0.00041191
TSC22D3	ENSDARG00000105498	2.34174	1.11355e-05	0.00041191
ift74	ENSDARG00000023495	0.828571	1.11672e-05	0.00041191
klf1	ENSDARG00000017400	1.06281	1.11717e-05	0.00041191
zgc:174314	ENSDARG00000100257	1.4771	1.11795e-05	0.00041191
rnf165b	ENSDARG00000078817	-2.40351	1.11887e-05	0.00041191
wsb1	ENSDARG00000021343	-0.795201	1.12561e-05	0.000413656
CR925723.1	ENSDARG00000098403	-7.65692	1.13201e-05	0.000415272
acot14	ENSDARG00000089159	0.947047	1.13778e-05	0.000416045
lsp1	ENSDARG00000027310	0.716163	1.13954e-05	0.000416045
haus4	ENSDARG00000016594	0.891444	1.14212e-05	0.000416045
gata1a	ENSDARG00000013477	1.14628	1.14301e-05	0.000416045
papss2a	ENSDARG00000071021	1.2643	1.14417e-05	0.000416045
il13ra2	ENSDARG00000039436	1.36927	1.17911e-05	0.000427544
si:ch211-209j12.1	ENSDARG00000101634	3.59095	1.18112e-05	0.000427544
angptl1b	ENSDARG00000100159	-2.5948	1.182e-05	0.000427544
crestin	ENSDARG00000105570	1.39527	1.18823e-05	0.000429049
khdc4	ENSDARG00000035023	-1.24245	1.19693e-05	0.000431306
sqor	ENSDARG00000017034	0.977573	1.19865e-05	0.000431306
si:dkey-40c23.1	ENSDARG00000097592	2.93127	1.20367e-05	0.000432361
ftr72	ENSDARG00000026704	4.0344	1.21588e-05	0.00043599
slc25a38a	ENSDARG00000059805	2.11262	1.22187e-05	0.000437252
CU468730.1	ENSDARG00000095396	-2.79672	1.22425e-05	0.000437252
cavin1a	ENSDARG00000076411	-0.818799	1.22574e-05	0.000437252
ghrb	ENSDARG00000007671	0.920914	1.22992e-05	0.000437759
ak4	ENSDARG00000006546	0.807365	1.2314e-05	0.000437759
hif1an	ENSDARG00000031915	-0.832492	1.23953e-05	0.000439895
pcxb	ENSDARG00000051939	1.02723	1.2432e-05	0.000440441
CR855311.1	ENSDARG00000090352	0.944358	1.25269e-05	0.000443046
si:ch211-152l15.2	ENSDARG00000088616	2.27107	1.27772e-05	0.000450552
c6_1	ENSDARG00000093052	1.64991	1.27827e-05	0.000450552
abcf2b	ENSDARG00000052331	-1.31599	1.28311e-05	0.000451481
si:ch73-95l15.5	ENSDARG00000087596	0.730864	1.28557e-05	0.000451481
zgc:103678	ENSDARG00000037679	0.803823	1.28745e-05	0.000451481
cnn2	ENSDARG00000035858	0.78879	1.29677e-05	0.000453981
glb1	ENSDARG00000036415	0.882371	1.30668e-05	0.000456677
itgae.1	ENSDARG00000098012	2.73805	1.313e-05	0.000458112
tial1	ENSDARG00000009525	-0.661737	1.31795e-05	0.000459063
si:ch211-207c6.2	ENSDARG00000095304	1.47875	1.3222e-05	0.000459771
med16	ENSDARG00000040779	-0.817793	1.32937e-05	0.000460957
si:dkey-222h21.2_1	ENSDARG00000094297	-3.40187	1.33007e-05	0.000460957
tbx2b	ENSDARG00000006120	-0.654812	1.33532e-05	0.000461628
BX544877.1	ENSDARG00000103976	0.922088	1.33647e-05	0.000461628
plpp1a	ENSDARG00000053381	0.65365	1.33992e-05	0.000462047
cep162	ENSDARG00000087369	-1.06444	1.34749e-05	0.000463887
kdm5ba	ENSDARG00000057093	-0.646105	1.35118e-05	0.000464042
cbfa2t3	ENSDARG00000079012	-1.17082	1.35319e-05	0.000464042
crygm2d6	ENSDARG00000073874	-1.88816	1.35467e-05	0.000464042
slu7	ENSDARG00000038870	0.719599	1.361e-05	0.000465441
slc1a2a	ENSDARG00000052138	4.52081	1.37338e-05	0.000468899
ppat	ENSDARG00000004517	0.702267	1.39445e-05	0.000475307
si:dkey-201i6.8	ENSDARG00000090670	4.21915	1.40041e-05	0.000476556
nfil3	ENSDARG00000042977	0.658922	1.4121e-05	0.000478957
rnf121	ENSDARG00000060282	1.2784	1.4121e-05	0.000478957
CR450808.1	ENSDARG00000100484	2.43928	1.42009e-05	0.000480342
CT030188.1	ENSDARG00000099385	0.691386	1.42083e-05	0.000480342
cabp2a	ENSDARG00000052016	2.11312	1.42428e-05	0.000480724
rbmx	ENSDARG00000014244	-0.661823	1.44105e-05	0.000485591
commd1	ENSDARG00000031203	-1.30027	1.44386e-05	0.000485747
si:dkey-280e21.3	ENSDARG00000056519	-0.795266	1.44767e-05	0.000486239
jmjd6	ENSDARG00000102896	-0.703783	1.45232e-05	0.000487009
pi4k2a	ENSDARG00000033666	0.662582	1.45983e-05	0.000488736
shmt1	ENSDARG00000052816	0.814117	1.46991e-05	0.000491314
gnpda2	ENSDARG00000024443	1.23831	1.49051e-05	0.000497397
BX927081.4	ENSDARG00000117309	1.32572	1.49738e-05	0.0004982
si:dkey-125i10.3	ENSDARG00000094760	0.947989	1.49773e-05	0.0004982
crlf3	ENSDARG00000070261	0.663579	1.50221e-05	0.00049889
pkd1l2b	ENSDARG00000101214	1.97563	1.51267e-05	0.00050013
cyp46a1.2	ENSDARG00000004262	2.07544	1.51267e-05	0.00050013
serpinb1l2	ENSDARG00000070396	1.88997	1.5132e-05	0.00050013
CU302321.1	ENSDARG00000117510	-7.68081	1.52264e-05	0.000502447
c9	ENSDARG00000016319	0.859933	1.52747e-05	0.000503238
fosl1a	ENSDARG00000015355	1.51943	1.5445e-05	0.000508038
si:ch1073-396h14.1	ENSDARG00000057590	1.70598	1.55304e-05	0.000509323
bach1b	ENSDARG00000002196	0.683748	1.55333e-05	0.000509323
si:dkey-71b5.3	ENSDARG00000095522	-7.01633	1.55716e-05	0.000509771
si:zfos-464b6.2	ENSDARG00000054363	0.959222	1.5678e-05	0.000512444
gpcpd1	ENSDARG00000016011	0.829098	1.57291e-05	0.000512927
fancf	ENSDARG00000019250	-1.43216	1.57482e-05	0.000512927
abca1b	ENSDARG00000079009	0.755108	1.57817e-05	0.000512927
si:ch211-214j24.10	ENSDARG00000045847	0.749851	1.57919e-05	0.000512927
tfa	ENSDARG00000016771	1.00327	1.58404e-05	0.000513696
tm4sf18	ENSDARG00000060668	-1.60286	1.58957e-05	0.000513981
crygm2d7	ENSDARG00000076572	-1.20988	1.59154e-05	0.000513981
cldn7a	ENSDARG00000036376	1.88484	1.59237e-05	0.000513981
pigo	ENSDARG00000011743	-0.731156	1.6074e-05	0.000518023
elovl5	ENSDARG00000004979	1.08392	1.61238e-05	0.000518821
ifrd1	ENSDARG00000068708	0.622249	1.6173e-05	0.000519173
CR396583.1	ENSDARG00000093732	1.85364	1.61849e-05	0.000519173
fam129aa	ENSDARG00000042055	0.895702	1.62895e-05	0.000521719
lyve1a	ENSDARG00000075833	2.55288	1.641e-05	0.000524765
abhd3	ENSDARG00000018809	-1.27212	1.64373e-05	0.000524826
ephx2	ENSDARG00000040255	0.749986	1.65077e-05	0.000526261
cyt1l	ENSDARG00000036832	0.907624	1.65562e-05	0.000526798
stard14	ENSDARG00000031929	0.855499	1.65848e-05	0.000526798
fabp11b	ENSDARG00000002311	-1.23956	1.66009e-05	0.000526798
CR749752.1	ENSDARG00000097168	-4.87518	1.66479e-05	0.000527481
FQ377896.1	ENSDARG00000100325	2.19189	1.66869e-05	0.000527801
kif3cb	ENSDARG00000079500	-1.29785	1.67118e-05	0.000527801
ctsla	ENSDARG00000007836	0.949841	1.67345e-05	0.000527801
cyp3c1	ENSDARG00000015575	0.719682	1.67849e-05	0.000528268
lancl1	ENSDARG00000013741	1.23855	1.68162e-05	0.000528268
si:dkey-29p23.1	ENSDARG00000113896	2.57292	1.68431e-05	0.000528268
smad9	ENSDARG00000021938	0.866585	1.68515e-05	0.000528268
atp1a1a.5	ENSDARG00000040252	1.25614	1.69299e-05	0.000529922
p4ha1b	ENSDARG00000071082	-0.864903	1.71721e-05	0.000536693
fam171a2a	ENSDARG00000075249	0.700434	1.7239e-05	0.000537167
acot19	ENSDARG00000040427	-3.9365	1.72392e-05	0.000537167
si:ch211-120k19.1	ENSDARG00000075517	1.64199	1.72777e-05	0.000537556
stmn3	ENSDARG00000038465	-0.736071	1.74481e-05	0.000541805
rltgr	ENSDARG00000096533	0.946931	1.74924e-05	0.000541805
si:ch211-212k18.7	ENSDARG00000055504	0.886749	1.74928e-05	0.000541805
ctsa	ENSDARG00000098114	1.04176	1.77709e-05	0.000549595
paqr3b	ENSDARG00000044253	-1.22334	1.78786e-05	0.0005518
tgm2b	ENSDARG00000074094	-0.705214	1.78955e-05	0.0005518
prkacba	ENSDARG00000001782	1.10542	1.79288e-05	0.000552005
nabp1a	ENSDARG00000004692	-0.64428	1.79592e-05	0.000552118
CABZ01015815.1	ENSDARG00000099099	-1.16472	1.80073e-05	0.000552776
dnajb1a	ENSDARG00000099383	-1.1937	1.81587e-05	0.000556192
parp12b	ENSDARG00000057974	-0.857464	1.81723e-05	0.000556192
si:dkey-58f10.6	ENSDARG00000094489	2.50384	1.85306e-05	0.000566321
pym1	ENSDARG00000046024	-1.39697	1.85931e-05	0.00056739
si:ch211-205a14.1	ENSDARG00000102713	-1.97684	1.89606e-05	0.000577601
mgat4a	ENSDARG00000063330	-1.65659	1.90035e-05	0.000577601
BX248082.1	ENSDARG00000105408	-1.41898	1.90344e-05	0.000577601
zgc:91968	ENSDARG00000011076	0.655052	1.90393e-05	0.000577601
cnn1a	ENSDARG00000017193	2.71157	1.91094e-05	0.000578879
si:ch211-207l14.1	ENSDARG00000098376	2.33701	1.94478e-05	0.000587485
CR589947.2	ENSDARG00000101189	-1.99942	1.94503e-05	0.000587485
tbx22	ENSDARG00000091748	-1.64287	1.95189e-05	0.000588343
pdcd4b	ENSDARG00000041022	-0.771874	1.95356e-05	0.000588343
si:dkey-95h12.1	ENSDARG00000040100	-1.31731	1.98974e-05	0.000598367
zgc:171426	ENSDARG00000074764	5.05925	2.00013e-05	0.00060062
plp1b	ENSDARG00000011929	-2.00378	2.03252e-05	0.000608133
si:dkey-73n10.1	ENSDARG00000069168	0.73739	2.03389e-05	0.000608133
zgc:194392	ENSDARG00000074809	1.21679	2.03397e-05	0.000608133
pon2	ENSDARG00000016856	0.697698	2.05816e-05	0.000614478
dlx1a	ENSDARG00000013125	-0.817947	2.06554e-05	0.000615794
plxnc1	ENSDARG00000015278	1.03426	2.07037e-05	0.000616345
s100w	ENSDARG00000101181	0.987247	2.08446e-05	0.000619648
MFAP4 (1 of many)_11	ENSDARG00000094408	-1.76961	2.08815e-05	0.000619854
h1f0	ENSDARG00000038559	1.03953	2.09323e-05	0.000620471
si:dkey-228a15.1	ENSDARG00000095698	1.30686	2.09863e-05	0.000621183
si:dkey-146c18.2	ENSDARG00000104004	-1.50425	2.12952e-05	0.000629425
pnpla6	ENSDARG00000010773	-0.62176	2.15279e-05	0.000635394
fbxl15	ENSDARG00000005284	-1.09993	2.15851e-05	0.000636176
si:ch1073-174d20.1	ENSDARG00000090108	-1.27822	2.19318e-05	0.000645474
CR450780.2	ENSDARG00000112928	2.09595	2.20758e-05	0.000648255
itm2bb	ENSDARG00000041505	0.77081	2.20889e-05	0.000648255
si:ch1073-110a20.7_1	ENSDARG00000090557	1.16268	2.21908e-05	0.000650154
si:ch211-256e16.11_2	ENSDARG00000090901	1.99838	2.22165e-05	0.000650154
grk7a	ENSDARG00000020602	-2.42487	2.245e-05	0.000655159
cax2	ENSDARG00000015732	1.15153	2.24508e-05	0.000655159
zgc:103438	ENSDARG00000035663	1.43803	2.2742e-05	0.000662722
prg4b	ENSDARG00000028163	1.50494	2.27867e-05	0.00066309
slc43a2a	ENSDARG00000036848	0.913178	2.2867e-05	0.000663643
tmem176l.1	ENSDARG00000099491	0.760129	2.28699e-05	0.000663643
ugt1b7	ENSDARG00000101176	1.18445	2.29048e-05	0.000663727
snapc2	ENSDARG00000036473	-0.961589	2.31266e-05	0.000669215
shmt2	ENSDARG00000104414	0.697535	2.37471e-05	0.000685765
CABZ01038376.1	ENSDARG00000105038	4.58177	2.37975e-05	0.000685765
slc16a9a	ENSDARG00000013926	1.12261	2.37979e-05	0.000685765
si:ch73-147f11.1	ENSDARG00000061747	1.58917	2.3868e-05	0.000686583
mtr	ENSDARG00000104906	-0.837459	2.38927e-05	0.000686583
abca4a	ENSDARG00000057169	1.37545	2.40223e-05	0.000689254
hbbe1.2	ENSDARG00000115405	1.13556	2.40596e-05	0.000689254
deptor	ENSDARG00000040930	0.848031	2.40856e-05	0.000689254
dusp8a	ENSDARG00000009299	-0.801618	2.41192e-05	0.000689263
si:ch211-271g18.1_1	ENSDARG00000104704	-1.53452	2.42153e-05	0.000691055
cfb	ENSDARG00000055278	1.05932	2.4303e-05	0.000692601
cxadr	ENSDARG00000043658	0.721409	2.43767e-05	0.000693157
2023-09-03	ENSDARG00000030656	-0.613848	2.44152e-05	0.000693157
nipsnap1	ENSDARG00000005320	1.07874	2.4423e-05	0.000693157
klf11b	ENSDARG00000013794	0.90886	2.47453e-05	0.000701342
rab11bb	ENSDARG00000090086	-0.858001	2.48095e-05	0.0007022
sesn3	ENSDARG00000015822	0.731823	2.48717e-05	0.000702999
insm1a	ENSDARG00000091756	-0.758371	2.49541e-05	0.000704366
abhd2b	ENSDARG00000045804	-1.37487	2.50659e-05	0.000706557
or102-2	ENSDARG00000004598	3.75287	2.5108e-05	0.000706781
mmp9	ENSDARG00000042816	0.872892	2.52837e-05	0.000708494
zgc:85843	ENSDARG00000105208	0.803486	2.53007e-05	0.000708494
pdgfaa_1	ENSDARG00000110069	1.00712	2.53178e-05	0.000708494
ftr95	ENSDARG00000073735	3.25445	2.53354e-05	0.000708494
sc:d217	ENSDARG00000079645	-1.87937	2.534e-05	0.000708494
comtd1	ENSDARG00000078918	1.06686	2.55938e-05	0.000714623
cipca	ENSDARG00000075397	1.6202	2.56716e-05	0.000715829
bpgm	ENSDARG00000070826	0.977764	2.57953e-05	0.000718309
CT583651.1	ENSDARG00000093392	-3.61926	2.59832e-05	0.000722066
sox13	ENSDARG00000030297	0.706327	2.6e-05	0.000722066
rgs7a	ENSDARG00000016584	-0.910844	2.61835e-05	0.000726189
ca4c	ENSDARG00000044512	1.46652	2.64287e-05	0.000732007
nat14	ENSDARG00000115349	0.82704	2.69129e-05	0.000744423
A2ML1 (1 of many)_3	ENSDARG00000041645	0.771797	2.70222e-05	0.000746448
atp1a1a.2	ENSDARG00000007739	0.804444	2.70935e-05	0.000747421
tmem37	ENSDARG00000059305	2.21223	2.71733e-05	0.000748623
galns	ENSDARG00000051853	1.00881	2.72437e-05	0.000749565
fbxo36b	ENSDARG00000039152	-1.94681	2.74817e-05	0.000754603
masp2	ENSDARG00000007988	0.974588	2.75551e-05	0.000754603
mtmr12	ENSDARG00000059817	-0.702106	2.75722e-05	0.000754603
bcdin3d	ENSDARG00000074111	2.21572	2.76055e-05	0.000754603
gpx3	ENSDARG00000043342	1.03491	2.76092e-05	0.000754603
slc46a1	ENSDARG00000026149	-1.06903	2.77119e-05	0.000756411
slc45a4	ENSDARG00000077326	0.648366	2.78008e-05	0.000757391
selenol	ENSDARG00000088444	-3.40289	2.7821e-05	0.000757391
rhpn2	ENSDARG00000014577	0.612308	2.78583e-05	0.000757409
ctps1b	ENSDARG00000098386	0.916929	2.79494e-05	0.000757712
ndufaf6	ENSDARG00000053652	-1.20162	2.79583e-05	0.000757712
paics	ENSDARG00000033539	0.917259	2.79793e-05	0.000757712
ecrg4a	ENSDARG00000056087	1.50234	2.81279e-05	0.000760741
slc35b2	ENSDARG00000007886	-0.731645	2.82305e-05	0.000762128
plk2a	ENSDARG00000090752	0.858155	2.82529e-05	0.000762128
klf9	ENSDARG00000068194	3.01068	2.83648e-05	0.000764151
notum1a	ENSDARG00000031126	0.883736	2.84126e-05	0.000764444
cpa2	ENSDARG00000010146	1.84434	2.84915e-05	0.000765239
ptprsa_1	ENSDARG00000110940	-1.4531	2.85162e-05	0.000765239
pmaip1	ENSDARG00000089307	1.03696	2.86161e-05	0.000766774
si:ch73-15b2.5	ENSDARG00000079467	0.719268	2.86502e-05	0.000766774
phospho1	ENSDARG00000008403	0.919175	2.86845e-05	0.000766774
uqcc3	ENSDARG00000093382	0.956416	2.89426e-05	0.000772517
slc35d1a	ENSDARG00000011973	0.851818	2.8974e-05	0.000772517
CR628341.1	ENSDARG00000097018	-3.5568	2.90324e-05	0.000773076
sult1st1	ENSDARG00000028275	-0.679548	2.91179e-05	0.000774357
CR847563.1	ENSDARG00000095163	-7.35685	2.91869e-05	0.000775195
ftr29	ENSDARG00000075355	3.07264	2.92874e-05	0.000776867
synpr	ENSDARG00000044278	-1.84235	2.93425e-05	0.000777333
wfs1b	ENSDARG00000074617	-0.862601	2.93925e-05	0.000777662
si:ch211-213d14.2	ENSDARG00000097483	-1.42464	2.94615e-05	0.000778491
bhlhe22	ENSDARG00000058039	-0.972629	2.95882e-05	0.000780842
ltc4s	ENSDARG00000062598	3.11019	2.96946e-05	0.000782652
atf3	ENSDARG00000007823	1.04019	2.9966e-05	0.0007888
si:dkeyp-69b9.3	ENSDARG00000088881	-0.801903	3.00133e-05	0.00078904
si:dkey-9i5.2	ENSDARG00000110860	3.56309	3.01269e-05	0.000790144
ppp1r3da	ENSDARG00000077513	-1.98544	3.01316e-05	0.000790144
gpatch3	ENSDARG00000052747	-0.872652	3.03968e-05	0.000796059
neurog1	ENSDARG00000056130	-0.656148	3.04342e-05	0.000796059
mat1a	ENSDARG00000039605	0.813269	3.04877e-05	0.000796452
cobll1b	ENSDARG00000102829	0.859135	3.06386e-05	0.000798668
si:dkey-42l23.7	ENSDARG00000076710	1.78908	3.06497e-05	0.000798668
znf1027_1	ENSDARG00000111465	2.76599	3.07642e-05	0.000800167
ogt.1_2	ENSDARG00000105243	-0.702443	3.07846e-05	0.000800167
rap2b	ENSDARG00000103032	-0.657216	3.09357e-05	0.000803087
tent5ba	ENSDARG00000039943	0.895547	3.11213e-05	0.000806892
rcn2	ENSDARG00000039378	-0.71654	3.12405e-05	0.000808969
nmt1b	ENSDARG00000057206	1.10781	3.1303e-05	0.000809574
acvr2ba	ENSDARG00000044422	1.04199	3.15385e-05	0.000814646
metap2a	ENSDARG00000069261	-0.905688	3.15959e-05	0.000815111
lcn15	ENSDARG00000067851	-1.06784	3.20283e-05	0.000825238
FP016248.1	ENSDARG00000117621	-1.17816	3.23497e-05	0.000832483
cishb	ENSDARG00000016773	1.24293	3.2517e-05	0.000835747
asb16	ENSDARG00000056468	-1.38256	3.2625e-05	0.000837483
BX324142.1	ENSDARG00000114711	1.60903	3.27065e-05	0.000838535
aida	ENSDARG00000014532	0.751618	3.28005e-05	0.000839903
scel	ENSDARG00000034677	0.797722	3.2852e-05	0.000840184
si:dkey-33c12.4	ENSDARG00000057890	-0.64418	3.2911e-05	0.000840652
myrfl	ENSDARG00000101645	2.04745	3.29987e-05	0.000841852
ahsa1b	ENSDARG00000100317	-0.719069	3.30706e-05	0.000842648
nadk2	ENSDARG00000007181	-0.731471	3.31537e-05	0.000843727
si:dkey-242g16.2	ENSDARG00000069377	0.947806	3.36061e-05	0.000854189
slc47a3	ENSDARG00000074561	3.41344	3.37361e-05	0.000856443
BX901974.1	ENSDARG00000067592	2.73588	3.38186e-05	0.000857187
twf2a	ENSDARG00000094792	-0.709044	3.38483e-05	0.000857187
si:ch73-141c7.1	ENSDARG00000009040	-0.908794	3.40601e-05	0.000861453
top1l	ENSDARG00000070545	-0.821982	3.41001e-05	0.000861453
nlrc5	ENSDARG00000024631	-2.37561	3.43102e-05	0.000865705
zgc:173552_7	ENSDARG00000114334	-4.30224	3.43873e-05	0.000865916
gmnn	ENSDARG00000035957	0.790438	3.44023e-05	0.000865916
CR847936.10	ENSDARG00000117482	-2.49627	3.50761e-05	0.000881804
c3a.1	ENSDARG00000012694	0.856624	3.51476e-05	0.000882529
cbln10	ENSDARG00000023157	1.03003	3.52532e-05	0.000882869
vhl	ENSDARG00000070617	-1.20896	3.52654e-05	0.000882869
f5	ENSDARG00000055705	0.859947	3.52892e-05	0.000882869
si:dkey-19a16.2	ENSDARG00000058794	1.62178	3.57262e-05	0.000892723
znf1042	ENSDARG00000089814	1.37494	3.59371e-05	0.000896911
pcdh1gc6	ENSDARG00000103950	1.26146	3.61473e-05	0.000900966
esyt2a	ENSDARG00000030824	0.611813	3.619e-05	0.000900966
swi5	ENSDARG00000078492	1.05339	3.62302e-05	0.000900966
acp2	ENSDARG00000007244	0.703628	3.63453e-05	0.000902742
zgc:92818	ENSDARG00000002506	-0.897186	3.67357e-05	0.000911346
si:ch211-167j6.4	ENSDARG00000070011	-2.59012	3.68057e-05	0.000911804
CR848844.1	ENSDARG00000097536	1.75071	3.68629e-05	0.000911804
gdpd2	ENSDARG00000073870	-0.644406	3.68864e-05	0.000911804
si:dkey-165e24.1	ENSDARG00000100311	2.02322	3.69489e-05	0.000912259
shcbp1	ENSDARG00000102068	-0.644161	3.70173e-05	0.000912858
hbbe1.1	ENSDARG00000113599	0.909782	3.7238e-05	0.000916763
si:zfos-364h11.1	ENSDARG00000090946	1.48252	3.72643e-05	0.000916763
slc16a3	ENSDARG00000045051	-0.743733	3.73821e-05	0.00091857
acadsb	ENSDARG00000076780	-0.596284	3.75955e-05	0.000922718
si:ch211-24o10.6	ENSDARG00000088251	9.6503	3.79784e-05	0.000931012
si:dkey-240n22.6_2	ENSDARG00000089296	-1.74829	3.80814e-05	0.000931706
cycsb	ENSDARG00000044562	-0.730793	3.80968e-05	0.000931706
krt94	ENSDARG00000044975	0.972562	3.83037e-05	0.00093566
CU655842.1	ENSDARG00000100186	-0.666134	3.84e-05	0.000936906
anxa4	ENSDARG00000036456	0.683127	3.87001e-05	0.000942044
afp4_2	ENSDARG00000095863	0.887561	3.87017e-05	0.000942044
clcn2a	ENSDARG00000062427	-2.81187	3.87821e-05	0.000942892
gbp1	ENSDARG00000038668	1.11395	3.89133e-05	0.0009433
si:dkey-188i13.6	ENSDARG00000074217	-2.10612	3.89505e-05	0.0009433
ppp1r3cb	ENSDARG00000014554	0.684874	3.89764e-05	0.0009433
cnnm2b	ENSDARG00000078733	1.09169	3.89812e-05	0.0009433
tdo2b	ENSDARG00000023176	3.66864	3.90407e-05	0.000943636
CR377210.1	ENSDARG00000097856	1.61844	3.92653e-05	0.000946612
sdr16c5a	ENSDARG00000016233	0.715481	3.93046e-05	0.000946612
lpin1	ENSDARG00000020239	0.997347	3.93161e-05	0.000946612
im:7152348	ENSDARG00000097082	-0.738091	3.93904e-05	0.000946612
zbtb24	ENSDARG00000075533	-1.05261	3.93926e-05	0.000946612
slc25a32a	ENSDARG00000089791	0.615638	3.95523e-05	0.000949347
p3h2	ENSDARG00000103026	0.736381	3.96369e-05	0.000950276
AL954694.1	ENSDARG00000092131	-2.72016	3.97476e-05	0.000951143
znf750	ENSDARG00000102267	1.05324	3.9765e-05	0.000951143
slc4a1a	ENSDARG00000012881	0.91922	4.00188e-05	0.000956108
BX005392.3	ENSDARG00000097929	-2.66816	4.01063e-05	0.000957093
lrrc4.1	ENSDARG00000069402	-0.790309	4.0246e-05	0.00095932
zgc:77439	ENSDARG00000039211	0.834295	4.04898e-05	0.000964022
asb2b	ENSDARG00000102490	-0.695428	4.05511e-05	0.000964371
slc25a25a	ENSDARG00000010572	0.629515	4.06529e-05	0.000965683
atoh7	ENSDARG00000069552	-1.39301	4.09101e-05	0.000970677
BX005065.1	ENSDARG00000092243	-1.50221	4.10562e-05	0.000973028
si:ch73-314g15.3	ENSDARG00000000423	-1.09121	4.13647e-05	0.000979217
BX640537.3	ENSDARG00000109263	-1.51602	4.16636e-05	0.000985165
il4r.2	ENSDARG00000102583	1.35146	4.18093e-05	0.000987483
riok3	ENSDARG00000042751	-0.732954	4.19143e-05	0.000988648
plek2	ENSDARG00000012789	1.62025	4.19601e-05	0.000988648
A2ML1 (1 of many)_2	ENSDARG00000008835	3.04819	4.20385e-05	0.000988648
mid1ip1l	ENSDARG00000018145	0.743702	4.20498e-05	0.000988648
zgc:85932	ENSDARG00000098239	0.787932	4.21297e-05	0.000989402
hrc_1	ENSDARG00000045947	-0.76966	4.26362e-05	0.00100016
CR388052.1	ENSDARG00000095998	-2.04612	4.27026e-05	0.00100059
ncanb	ENSDARG00000005783	-1.24275	4.2755e-05	0.00100068
grm2b	ENSDARG00000007195	-1.02058	4.30539e-05	0.00100654
zgc:153031	ENSDARG00000068876	-1.23953	4.31691e-05	0.00100809
six3a	ENSDARG00000058008	-0.914435	4.34199e-05	0.0010128
zgc:77486_2	ENSDARG00000013711	1.00118	4.363e-05	0.00101656
si:cabz01054394.7	ENSDARG00000089715	-1.89303	4.3916e-05	0.00102116
si:dkeyp-110c7.4	ENSDARG00000100476	-4.68886	4.39262e-05	0.00102116
hemgn	ENSDARG00000096667	0.807748	4.41026e-05	0.00102411
si:dkey-22h13.2	ENSDARG00000112725	1.50772	4.44054e-05	0.00102999
htra1b	ENSDARG00000014907	-1.01557	4.46812e-05	0.00103522
myod1	ENSDARG00000030110	-0.775154	4.47691e-05	0.0010361
bsk146	ENSDARG00000099069	-1.27523	4.49483e-05	0.00103819
dhx32b	ENSDARG00000079029	-0.618404	4.5011e-05	0.00103819
rida	ENSDARG00000035882	0.66129	4.50496e-05	0.00103819
arhgap20b	ENSDARG00000093708	1.69875	4.51006e-05	0.00103819
znf362a	ENSDARG00000060900	0.582107	4.51291e-05	0.00103819
exoc5	ENSDARG00000060323	0.765932	4.51603e-05	0.00103819
rsrc1	ENSDARG00000033987	0.69226	4.54207e-05	0.00104265
rbm6	ENSDARG00000077060	-0.719819	4.54553e-05	0.00104265
bcas3	ENSDARG00000090764	0.821496	4.55568e-05	0.00104382
dynll1	ENSDARG00000058454	-0.688668	4.5661e-05	0.00104505
si:dkey-147f3.4_1	ENSDARG00000071029	2.82468	4.57729e-05	0.00104645
fam129bb	ENSDARG00000008026	-0.584568	4.60315e-05	0.00105121
jph1b	ENSDARG00000038826	-0.721041	4.62319e-05	0.00105436
fbxo25	ENSDARG00000075172	-0.877793	4.62717e-05	0.00105436
slc27a2a	ENSDARG00000036237	0.683598	4.63329e-05	0.0010546
BX950188.1	ENSDARG00000044326	1.48893	4.64021e-05	0.00105501
tspan13b	ENSDARG00000070479	-0.864318	4.64935e-05	0.00105546
AL773558.1	ENSDARG00000098223	1.96066	4.65238e-05	0.00105546
acsl4a	ENSDARG00000004078	0.575635	4.66797e-05	0.0010567
myo1eb	ENSDARG00000009133	0.634856	4.66806e-05	0.0010567
fbln2	ENSDARG00000015156	0.631896	4.68767e-05	0.00105998
akap11	ENSDARG00000075435	0.623984	4.70762e-05	0.00106333
si:dkey-208m12.2	ENSDARG00000071143	1.12696	4.72074e-05	0.00106513
CU929391.1	ENSDARG00000088039	1.77306	4.74444e-05	0.00106931
serac1	ENSDARG00000056121	-0.954084	4.7576e-05	0.00107111
tsg101b	ENSDARG00000011897	0.627927	4.77318e-05	0.00107345
si:dkey-66a8.7	ENSDARG00000091465	0.879938	4.80031e-05	0.00107838
pold2	ENSDARG00000095046	0.670151	4.84718e-05	0.00108772
si:ch73-281i18.3	ENSDARG00000089402	-1.73208	4.85684e-05	0.00108871
thyn1	ENSDARG00000042659	-1.07303	4.87511e-05	0.00109162
per1a	ENSDARG00000056885	1.79288	4.90541e-05	0.00109722
prkcbp1l	ENSDARG00000011932	-0.696092	4.94625e-05	0.00110516
msl1a	ENSDARG00000074734	0.993536	4.95211e-05	0.00110528
si:ch211-282k23.2	ENSDARG00000093591	-1.1721	5.00423e-05	0.00111522
cfhl4	ENSDARG00000102456	0.668827	5.00746e-05	0.00111522
exo1	ENSDARG00000056832	0.781941	5.01466e-05	0.00111563
CR388132.2	ENSDARG00000104041	0.850289	5.02016e-05	0.00111565
apobb.1	ENSDARG00000022767	0.748211	5.04447e-05	0.00111861
si:ch211-215a10.4	ENSDARG00000056165	-0.882642	5.04519e-05	0.00111861
pcolcea	ENSDARG00000056913	0.611486	5.0497e-05	0.00111861
map3k14b	ENSDARG00000056582	-0.768541	5.09351e-05	0.00112711
optn	ENSDARG00000002663	0.781161	5.10793e-05	0.00112909
si:ch211-285c6.6	ENSDARG00000105464	1.63074	5.11777e-05	0.00113006
efnb3a	ENSDARG00000112993	-0.651485	5.14376e-05	0.00113453
akap8l	ENSDARG00000099635	-0.594831	5.149e-05	0.00113453
si:ch211-207b24.4	ENSDARG00000104027	3.22243	5.16097e-05	0.0011359
arfip2a	ENSDARG00000059244	-0.621456	5.16619e-05	0.0011359
pck2	ENSDARG00000020956	0.64954	5.17525e-05	0.00113669
znf1133	ENSDARG00000102455	0.945881	5.18418e-05	0.00113744
pla1a	ENSDARG00000102176	1.14812	5.21823e-05	0.0011436
si:ch211-15j1.1	ENSDARG00000093177	-2.5108	5.22329e-05	0.0011436
tnni1c	ENSDARG00000042559	0.652749	5.25598e-05	0.00114801
SLC9B2	ENSDARG00000052700	-1.43799	5.26276e-05	0.00114801
si:ch211-187g4.1	ENSDARG00000094350	3.3539	5.26322e-05	0.00114801
ehd1a	ENSDARG00000098853	0.590976	5.26564e-05	0.00114801
pcdh1g30	ENSDARG00000101865	0.647142	5.2808e-05	0.0011501
ampd2a	ENSDARG00000104491	1.00238	5.28951e-05	0.00115079
parp4	ENSDARG00000069934	0.656809	5.30313e-05	0.00115254
CU855688.1	ENSDARG00000117491	3.08301	5.31385e-05	0.00115366
il10ra	ENSDARG00000100383	-2.03504	5.33234e-05	0.00115646
creb3l3b	ENSDARG00000090903	1.294	5.34227e-05	0.0011574
npc1	ENSDARG00000017180	0.62508	5.39599e-05	0.00116781
tmem245	ENSDARG00000070455	0.749384	5.40975e-05	0.00116957
si:cabz01054394.5	ENSDARG00000089092	-1.55852	5.42312e-05	0.00117122
scinla	ENSDARG00000102415	0.595514	5.42873e-05	0.00117122
ten1	ENSDARG00000097346	-1.4216	5.43493e-05	0.00117134
nr2e3	ENSDARG00000045904	-1.74265	5.46627e-05	0.00117687
jph1a	ENSDARG00000058603	-0.964197	5.50428e-05	0.00118382
serpinf2b	ENSDARG00000061383	0.674184	5.51153e-05	0.00118415
gpr85	ENSDARG00000068701	-0.848599	5.53954e-05	0.00118816
c8a	ENSDARG00000039516	0.649528	5.5425e-05	0.00118816
si:ch211-262h13.3	ENSDARG00000070898	-0.718901	5.54743e-05	0.00118816
si:ch211-125e6.8	ENSDARG00000094518	-1.39569	5.56294e-05	0.00119025
FO907089.1	ENSDARG00000101522	2.40642	5.57033e-05	0.0011906
AL954322.3	ENSDARG00000097266	1.34514	5.58728e-05	0.00119299
wu:fc30c06	ENSDARG00000103865	-1.0735	5.60385e-05	0.00119529
nfe2l1a	ENSDARG00000030616	1.22137	5.64296e-05	0.0012024
znf1053_1	ENSDARG00000098270	2.73281	5.65123e-05	0.00120292
fam189a2	ENSDARG00000099946	-0.863943	5.6579e-05	0.0012031
BX284666.1	ENSDARG00000092477	-1.93731	5.71645e-05	0.00121431
tuba1c	ENSDARG00000055216	-0.691199	5.7399e-05	0.00121804
rab5if	ENSDARG00000074790	-0.827871	5.74862e-05	0.00121864
si:ch211-223a21.3	ENSDARG00000104737	-1.55406	5.80364e-05	0.00122847
si:dkey-19a16.13	ENSDARG00000095454	1.99247	5.80687e-05	0.00122847
actn2b	ENSDARG00000071090	0.856629	5.88975e-05	0.00124473
paox1	ENSDARG00000043403	0.898675	5.96075e-05	0.00125845
zgc:114174	ENSDARG00000057884	1.59993	6.01553e-05	0.00126826
rorcb	ENSDARG00000017780	-0.946483	6.02144e-05	0.00126826
amdhd2	ENSDARG00000100376	0.645096	6.02561e-05	0.00126826
serpina1l	ENSDARG00000090850	0.669214	6.05999e-05	0.0012742
abcc6b.2	ENSDARG00000094901	-0.911957	6.07202e-05	0.00127543
bach2a	ENSDARG00000036569	0.982334	6.10286e-05	0.00127955
si:cabz01021426.2	ENSDARG00000103850	-0.833142	6.10398e-05	0.00127955
ap5m1	ENSDARG00000031533	-1.01369	6.12583e-05	0.00128283
sucla2	ENSDARG00000005359	-0.596406	6.15444e-05	0.00128686
si:ch73-109d9.3	ENSDARG00000101106	-0.748325	6.15753e-05	0.00128686
itpka	ENSDARG00000042856	0.867027	6.20012e-05	0.00129445
zgc:110269	ENSDARG00000012325	0.801027	6.22606e-05	0.00129856
pigp	ENSDARG00000038805	0.957236	6.23388e-05	0.00129888
slc15a2	ENSDARG00000032010	0.843185	6.2819e-05	0.00130757
tnrc6c2	ENSDARG00000103851	-0.604289	6.30856e-05	0.0013118
rbm15	ENSDARG00000073847	-0.76648	6.33827e-05	0.00131665
epc1b	ENSDARG00000060054	0.670239	6.34461e-05	0.00131665
grna	ENSDARG00000004954	1.31554	6.35418e-05	0.00131732
cyp2aa8	ENSDARG00000104540	1.37918	6.36825e-05	0.00131891
lmo7a	ENSDARG00000004930	0.676963	6.38103e-05	0.00132024
BX649529.1	ENSDARG00000097512	-1.09374	6.45139e-05	0.00133335
krt1-19d	ENSDARG00000023082	-1.26167	6.45731e-05	0.00133335
zgc:136767	ENSDARG00000104113	-2.90991	6.46491e-05	0.00133359
dhrs11b	ENSDARG00000031299	0.822708	6.53077e-05	0.00134583
nfe2l2b	ENSDARG00000089697	1.25329	6.5531e-05	0.00134875
grid2ipa	ENSDARG00000076103	2.1291	6.55796e-05	0.00134875
CABZ01079870.1	ENSDARG00000117260	-3.31908	6.56938e-05	0.00134906
tal2	ENSDARG00000042041	-1.06471	6.5725e-05	0.00134906
uckl1a	ENSDARG00000001686	1.42843	6.58307e-05	0.0013494
si:dkey-4i23.5	ENSDARG00000092137	3.32466	6.59009e-05	0.0013494
sall3b	ENSDARG00000057586	-0.607272	6.59372e-05	0.0013494
BX510922.3	ENSDARG00000113380	-1.847	6.60377e-05	0.00135012
mapk12a	ENSDARG00000042021	0.615602	6.63419e-05	0.001355
CR450727.1	ENSDARG00000097549	-1.28999	6.64981e-05	0.00135685
si:dkey-221h15.4	ENSDARG00000041873	1.60015	6.65946e-05	0.00135748
CR848791.1	ENSDARG00000096838	-2.47362	6.67151e-05	0.0013586
ddhd2	ENSDARG00000076765	0.944232	6.68293e-05	0.00135959
tchp	ENSDARG00000035605	-0.750089	6.76965e-05	0.00137588
AL935126.1	ENSDARG00000102528	-2.03234	6.79276e-05	0.00137922
pfas	ENSDARG00000003750	0.782689	6.85308e-05	0.0013901
si:ch211-225p5.8	ENSDARG00000070170	-0.973462	6.87882e-05	0.00139265
c4	ENSDARG00000015065	1.82163	6.87911e-05	0.00139265
esr1	ENSDARG00000004111	-2.40011	6.89021e-05	0.00139353
myot	ENSDARG00000076312	-0.769501	6.94212e-05	0.00140266
prdm1b	ENSDARG00000098925	-1.40224	6.96659e-05	0.00140623
fam167b	ENSDARG00000100426	-0.875974	6.98783e-05	0.00140914
mrpl21	ENSDARG00000003846	0.65796	6.99573e-05	0.00140936
AL929493.2	ENSDARG00000117535	-1.63864	7.00695e-05	0.00141025
si:ch73-95l15.3	ENSDARG00000068846	-4.50426	7.03036e-05	0.00141359
CU639469.1	ENSDARG00000062790	-0.636006	7.08685e-05	0.00142341
pard6a	ENSDARG00000069378	0.613999	7.09699e-05	0.00142341
fam172a	ENSDARG00000052697	0.628158	7.09987e-05	0.00142341
si:dkey-91f15.1	ENSDARG00000094990	-2.32014	7.11044e-05	0.00142415
cyp4v8	ENSDARG00000062132	-2.58101	7.12489e-05	0.0014247
si:dkey-234i14.3	ENSDARG00000091667	-1.40831	7.12696e-05	0.0014247
socs3a	ENSDARG00000025428	1.1529	7.15322e-05	0.00142691
cacng5a	ENSDARG00000003326	2.77735	7.15585e-05	0.00142691
si:ch211-133l11.10	ENSDARG00000005626	-0.95197	7.16456e-05	0.00142691
cry5	ENSDARG00000019498	1.18424	7.16559e-05	0.00142691
nrip1b	ENSDARG00000068894	0.66004	7.24638e-05	0.00144161
golim4b	ENSDARG00000014545	-0.812749	7.28836e-05	0.00144857
sptlc2b	ENSDARG00000074287	0.560164	7.29579e-05	0.00144866
tinf2	ENSDARG00000054473	0.769797	7.37669e-05	0.00146331
gpsm1a	ENSDARG00000092517	-0.686972	7.39914e-05	0.00146636
abcc6a	ENSDARG00000016750	1.74533	7.42967e-05	0.001471
CT956002.2	ENSDARG00000102873	1.7966	7.45427e-05	0.00147348
dopey1	ENSDARG00000019962	-0.747671	7.45641e-05	0.00147348
cyp2x6	ENSDARG00000079653	-1.73105	7.48096e-05	0.00147692
si:ch211-132b12.1	ENSDARG00000061480	2.47186	7.4915e-05	0.00147759
si:ch211-202f5.3	ENSDARG00000092998	0.674266	7.52087e-05	0.00148197
mst1	ENSDARG00000103308	0.819871	7.5366e-05	0.00148366
si:dkey-242h9.3	ENSDARG00000069189	8.55345	7.56484e-05	0.00148396
kctd4	ENSDARG00000068691	-1.40045	7.56598e-05	0.00148396
ptpdc1b	ENSDARG00000058873	1.74929	7.57096e-05	0.00148396
wbp1la	ENSDARG00000013245	-1.06129	7.57463e-05	0.00148396
trim35-1	ENSDARG00000052037	-1.21898	7.57744e-05	0.00148396
thrb	ENSDARG00000021163	-0.731013	7.58115e-05	0.00148396
mrs2	ENSDARG00000062872	-0.798265	7.61722e-05	0.00148961
si:dkeyp-121d2.7	ENSDARG00000086245	-0.997079	7.62861e-05	0.00149042
si:ch73-361p23.3	ENSDARG00000087225	3.48389	7.68381e-05	0.00149822
mgaa	ENSDARG00000078784	-0.573806	7.68817e-05	0.00149822
cry1ab	ENSDARG00000011583	1.09506	7.69549e-05	0.00149822
setd3	ENSDARG00000016513	-0.699205	7.70535e-05	0.00149822
BX927253.3	ENSDARG00000114317	2.40657	7.71067e-05	0.00149822
pglyrp2	ENSDARG00000062998	-2.624	7.71198e-05	0.00149822
fam20a	ENSDARG00000079486	0.824208	7.7411e-05	0.00150172
porcn	ENSDARG00000052558	-1.61805	7.74637e-05	0.00150172
pepd	ENSDARG00000102249	0.821986	7.75175e-05	0.00150172
pik3ap1	ENSDARG00000078285	1.57064	7.76098e-05	0.0015021
si:ch211-235e9.8	ENSDARG00000071353	-0.556096	7.81102e-05	0.00151037
rnf44	ENSDARG00000068582	-0.942279	7.84826e-05	0.00151616
snx10a	ENSDARG00000004405	1.54983	7.86928e-05	0.0015188
haus1	ENSDARG00000058968	0.819539	7.93026e-05	0.00152914
tnfrsf1a	ENSDARG00000018569	0.746374	7.94492e-05	0.00153054
znf974_1	ENSDARG00000114236	2.51476	7.96605e-05	0.00153319
zgc:101716	ENSDARG00000010738	1.75654	8.00048e-05	0.00153838
zgc:111983	ENSDARG00000006588	-0.923016	8.01094e-05	0.00153896
cyhr1	ENSDARG00000061057	-0.683072	8.02384e-05	0.00154001
CR759836.1	ENSDARG00000115573	1.1402	8.05727e-05	0.00154499
nfybb	ENSDARG00000045611	0.779552	8.06854e-05	0.00154572
PLCXD1 (1 of many)	ENSDARG00000071139	1.58402	8.1301e-05	0.00155608
BX323819.1	ENSDARG00000091471	-0.986473	8.14353e-05	0.00155632
lypla1	ENSDARG00000104228	-1.22256	8.14643e-05	0.00155632
fam149b1	ENSDARG00000061215	0.845492	8.17365e-05	0.00156008
gramd1c	ENSDARG00000076238	0.785485	8.18443e-05	0.0015607
flt4	ENSDARG00000104453	0.625847	8.24745e-05	0.00157127
snx9a	ENSDARG00000000837	0.795417	8.26469e-05	0.0015731
smco4	ENSDARG00000097824	-0.584773	8.30303e-05	0.00157895
zgc:174931	ENSDARG00000092626	1.42992	8.35811e-05	0.00158796
cryaa	ENSDARG00000053502	-2.22449	8.38397e-05	0.00159134
CABZ01080568.1	ENSDARG00000051762	-0.764497	8.39127e-05	0.00159134
si:dkey-28a3.2	ENSDARG00000104840	-0.744985	8.42026e-05	0.00159538
zgc:110239	ENSDARG00000077664	0.852477	8.43848e-05	0.00159649
si:dkey-194g4.1	ENSDARG00000109597	0.816535	8.44154e-05	0.00159649
coq7	ENSDARG00000062594	1.13691	8.45187e-05	0.00159698
CU104709.1	ENSDARG00000100925	-1.30917	8.49835e-05	0.0016043
AL928657.1	ENSDARG00000097119	-1.54818	8.51536e-05	0.00160604
rbm4.1	ENSDARG00000036386	-0.603005	8.52986e-05	0.00160731
slc38a4	ENSDARG00000018149	-0.591407	8.61334e-05	0.00162156
si:dkey-222f8.3	ENSDARG00000058366	0.68622	8.67694e-05	0.00163205
spata2l	ENSDARG00000068814	1.01953	8.71185e-05	0.00163713
znf1086	ENSDARG00000101842	1.2426	8.72467e-05	0.00163798
si:dkey-21o22.2	ENSDARG00000094118	2.34122	8.73218e-05	0.00163798
carnmt1	ENSDARG00000102865	-0.867241	8.76484e-05	0.00164144
cyth1b	ENSDARG00000021488	0.561094	8.76697e-05	0.00164144
sgca	ENSDARG00000074156	-0.661037	8.77444e-05	0.00164144
gmcl1	ENSDARG00000020948	-0.549713	8.82191e-05	0.00164605
si:dkey-6d5.1	ENSDARG00000099121	-3.21742	8.83026e-05	0.00164605
ccdc97	ENSDARG00000074703	0.646464	8.83437e-05	0.00164605
alg1	ENSDARG00000054963	-0.823412	8.8357e-05	0.00164605
cavin4a	ENSDARG00000038658	-0.558586	8.83885e-05	0.00164605
tnfaip2b	ENSDARG00000058160	1.29426	8.90938e-05	0.00165732
usp48	ENSDARG00000090301	-0.679956	8.91539e-05	0.00165732
rundc3ab	ENSDARG00000002546	-0.804395	8.92501e-05	0.00165739
mab21l1	ENSDARG00000102047	-0.549202	8.93178e-05	0.00165739
mboat2b	ENSDARG00000042551	-0.693973	8.97956e-05	0.00166476
si:ch211-117n7.7	ENSDARG00000069828	0.949771	8.9924e-05	0.00166565
znf1102_1	ENSDARG00000103405	2.35103	9.02932e-05	0.00167099
mitfa	ENSDARG00000003732	0.732637	9.04651e-05	0.00167268
ch25hl1.1	ENSDARG00000039381	0.868433	9.09101e-05	0.0016794
mt2	ENSDARG00000041623	1.16264	9.10313e-05	0.00167957
pld6	ENSDARG00000059951	2.55107	9.11598e-05	0.00167957
si:dkey-253d23.3	ENSDARG00000095643	1.43345	9.11949e-05	0.00167957
nt5c2l1	ENSDARG00000034852	0.890585	9.12442e-05	0.00167957
zgc:171967	ENSDARG00000076888	-0.599367	9.13366e-05	0.00167978
si:ch211-147m6.2_1	ENSDARG00000074322	1.14927	9.14272e-05	0.00167995
KRT18 (1 of many)	ENSDARG00000058332	-1.92	9.2767e-05	0.00170306
stk35	ENSDARG00000086856	1.17535	9.30875e-05	0.00170743
grhprb	ENSDARG00000019986	0.552863	9.38139e-05	0.00171923
slc7a6	ENSDARG00000054423	0.530707	9.3976e-05	0.00172008
si:dkey-285e18.5	ENSDARG00000093665	1.93047	9.40267e-05	0.00172008
slc36a4	ENSDARG00000039661	-0.646438	9.42856e-05	0.00172263
blvra	ENSDARG00000059857	0.905855	9.43324e-05	0.00172263
CABZ01072242.1	ENSDARG00000109859	-1.40564	9.44299e-05	0.00172289
si:ch211-264e16.1	ENSDARG00000068947	0.852602	9.46132e-05	0.00172471
cldnd1a	ENSDARG00000104439	-1.48836	9.50066e-05	0.00173036
si:dkey-149m13.4	ENSDARG00000114536	1.2565	9.58528e-05	0.00174423
si:dkey-51d8.9	ENSDARG00000096217	1.94198	9.68802e-05	0.00176138
vmo1b	ENSDARG00000045299	0.873261	9.71772e-05	0.00176523
sept8b	ENSDARG00000014233	1.20446	9.74764e-05	0.00176911
itgb7	ENSDARG00000044318	1.4293	9.79223e-05	0.00177565
BX323793.1	ENSDARG00000104134	-3.14816	9.81592e-05	0.00177838
zgc:153247	ENSDARG00000103099	-1.22974	9.82992e-05	0.00177936
plk2b	ENSDARG00000019130	0.643946	9.8729e-05	0.00178558
hes2.1	ENSDARG00000074897	-1.29895	9.88971e-05	0.00178614
CU137681.1	ENSDARG00000097605	1.58068	9.89329e-05	0.00178614
dhcr24	ENSDARG00000013236	0.80177	9.90817e-05	0.00178727
ppt2	ENSDARG00000104542	-0.722739	9.91728e-05	0.00178736
pogza	ENSDARG00000054778	0.66026	9.94929e-05	0.00179029
greb1l	ENSDARG00000039196	0.836826	9.95088e-05	0.00179029
phrf1	ENSDARG00000075252	-0.643843	9.96774e-05	0.00179177
pik3cg	ENSDARG00000017757	0.750119	9.99415e-05	0.00179484
LO017771.1	ENSDARG00000108060	-2.18983	0.000100022	0.00179484
eps8l1b	ENSDARG00000003313	0.900906	0.000100417	0.00179787
si:ch1073-126c3.2	ENSDARG00000092858	1.97766	0.000100485	0.00179787
ube2g1a	ENSDARG00000015292	-0.563097	0.000100485	0.00179787
si:ch211-110p13.9	ENSDARG00000093821	0.966672	0.000100586	0.00179787
dnaja3a	ENSDARG00000058494	-0.605122	0.000100625	0.00179787
gamt	ENSDARG00000070844	0.582767	0.000101759	0.00181657
ftcd	ENSDARG00000007421	0.719121	0.000102981	0.00183679
ipo8	ENSDARG00000058159	-0.811307	0.000103241	0.00183788
si:dkey-156k2.3	ENSDARG00000100842	1.65386	0.00010331	0.00183788
tra2b	ENSDARG00000002168	-0.569202	0.000103335	0.00183788
hmbsb	ENSDARG00000055991	0.830488	0.000103397	0.00183788
msmo1	ENSDARG00000055876	1.07997	0.000103752	0.00184261
elovl6l	ENSDARG00000038639	1.03093	0.00010386	0.00184294
serpina1	ENSDARG00000090286	0.747596	0.000104103	0.00184314
ywhag2	ENSDARG00000071658	-0.556663	0.000104133	0.00184314
nsa2	ENSDARG00000007708	0.701475	0.000104139	0.00184314
ascl1b_1	ENSDARG00000009702	1.98493	0.000104588	0.00184951
BX248121.1	ENSDARG00000098049	-0.815541	0.000104858	0.00185269
znf414	ENSDARG00000079229	-0.602419	0.000105576	0.00186103
tubd1	ENSDARG00000058219	-0.911067	0.000105648	0.00186103
entpd5a	ENSDARG00000053481	-1.5482	0.000105689	0.00186103
znf1115_2	ENSDARG00000096012	1.08442	0.000105759	0.00186103
si:dkeyp-2e4.6	ENSDARG00000093656	1.37965	0.000105779	0.00186103
pomt1	ENSDARG00000067670	-0.6578	0.000106688	0.00187363
BX248122.1	ENSDARG00000112449	1.14309	0.000106897	0.00187363
arhgap17b	ENSDARG00000062263	0.710404	0.00010691	0.00187363
rnpep	ENSDARG00000012506	-0.623457	0.000106984	0.00187363
BX510301.2	ENSDARG00000117694	1.51241	0.000107011	0.00187363
si:ch211-276i12.9	ENSDARG00000079150	-0.598255	0.000107039	0.00187363
BX248118.1	ENSDARG00000094102	-1.84734	0.00010721	0.00187444
vsx1	ENSDARG00000056292	-1.41561	0.000107266	0.00187444
chordc1a	ENSDARG00000003973	-0.898692	0.000107599	0.00187866
ppp1r13l	ENSDARG00000013777	0.581552	0.000107869	0.0018818
fga	ENSDARG00000020741	0.66973	0.000108331	0.00188827
tm9sf1	ENSDARG00000022970	-0.551032	0.00010851	0.00188948
si:ch211-191j22.3	ENSDARG00000095459	0.850622	0.000108584	0.00188948
cd151	ENSDARG00000038288	0.703281	0.000109237	0.00189925
CABZ01034698.1	ENSDARG00000099023	-2.36554	0.000109594	0.00190385
zgc:66024	ENSDARG00000068840	-3.24644	0.000110254	0.00191226
shdb	ENSDARG00000062109	-0.552666	0.000110262	0.00191226
znf1077	ENSDARG00000098196	1.7361	0.000110429	0.00191354
btbd6a	ENSDARG00000076440	-0.596322	0.000110761	0.0019177
si:dkeyp-117b11.2	ENSDARG00000076419	-0.958229	0.0001114	0.00192714
slc2a12	ENSDARG00000036865	0.845837	0.000111581	0.00192751
ncf1	ENSDARG00000033735	1.17511	0.000111607	0.00192751
abca3b	ENSDARG00000100524	-0.538075	0.000112104	0.00193448
amer2	ENSDARG00000075222	-0.612867	0.000112738	0.00194379
serpind1	ENSDARG00000021208	0.69222	0.000112886	0.00194472
BX088544.1	ENSDARG00000102428	-1.84405	0.000113194	0.0019484
crx	ENSDARG00000011989	-1.9608	0.000113904	0.00195899
cxcl20	ENSDARG00000075163	1.27734	0.000114033	0.00195959
tlr22	ENSDARG00000104045	2.49489	0.000114461	0.00196441
zgc:123068	ENSDARG00000017489	-2.42289	0.000114504	0.00196441
si:dkey-27p18.5	ENSDARG00000068624	-1.04467	0.000115043	0.00197203
dnajc25	ENSDARG00000067613	0.721926	0.000115438	0.00197717
mylkb	ENSDARG00000004753	-1.81101	0.000116103	0.0019869
mfsd8	ENSDARG00000103235	0.642433	0.000116557	0.00199304
ugt2a4	ENSDARG00000051940	1.28891	0.000116948	0.00199806
znf1170	ENSDARG00000095397	-1.41381	0.000117098	0.00199897
foxo6b	ENSDARG00000024619	-1.00448	0.000117327	0.00200124
olig4	ENSDARG00000052610	-0.742545	0.000117994	0.00201095
nfe2l2a	ENSDARG00000042824	0.608209	0.000118091	0.00201095
hhla2a.2	ENSDARG00000004763	1.3359	0.000118212	0.00201136
cox6b1	ENSDARG00000045230	0.612968	0.000119122	0.00202517
cplx2	ENSDARG00000061918	-0.624761	0.00011931	0.0020267
habp2	ENSDARG00000057498	1.14726	0.00011948	0.00202792
anxa1a	ENSDARG00000026726	0.587676	0.000119603	0.00202835
si:dkey-14o6.4	ENSDARG00000098604	2.34017	0.000120067	0.00203455
rab1ba	ENSDARG00000058044	-0.731404	0.000120305	0.00203587
CR388168.2	ENSDARG00000094530	1.68946	0.000120342	0.00203587
six6b	ENSDARG00000031316	-0.906392	0.000120831	0.00204248
ca15c	ENSDARG00000002259	-2.10211	0.000121051	0.00204322
si:ch211-76m11.3	ENSDARG00000104890	-1.87648	0.000121166	0.00204322
si:ch211-244c8.4	ENSDARG00000103071	-0.818893	0.000121171	0.00204322
zgc:154093	ENSDARG00000055897	0.738942	0.000121392	0.00204527
znf395b	ENSDARG00000024195	0.990876	0.000122037	0.00205346
bcl11aa	ENSDARG00000061352	-0.936849	0.000122076	0.00205346
ftr36_1	ENSDARG00000111722	-0.673251	0.000122396	0.00205625
BX323060.3	ENSDARG00000105651	1.56703	0.000122441	0.00205625
zgc:165653	ENSDARG00000104713	1.44444	0.000122795	0.00206053
gas2a	ENSDARG00000001259	-1.38389	0.000122925	0.00206088
zgc:174356_2	ENSDARG00000088263	1.89373	0.000123045	0.00206088
spint2	ENSDARG00000069476	0.551631	0.000123115	0.00206088
iqgap3	ENSDARG00000098650	-0.582083	0.000123445	0.00206473
cyp2x10.2_1	ENSDARG00000006501	2.63125	0.000123761	0.00206691
camk2d1	ENSDARG00000043010	0.6478	0.000123775	0.00206691
glipr2	ENSDARG00000041724	1.0131	0.00012391	0.0020673
dhx36	ENSDARG00000101059	-0.660853	0.000123998	0.0020673
nitr8	ENSDARG00000036748	2.40605	0.000124254	0.0020699
fam122b	ENSDARG00000036500	-0.534991	0.000124981	0.00208034
slc26a1	ENSDARG00000029832	0.698247	0.000125088	0.00208044
si:dkey-23c22.7	ENSDARG00000095193	-2.05298	0.000125354	0.00208052
papss1	ENSDARG00000057099	-0.568586	0.000125388	0.00208052
ilvbl	ENSDARG00000017126	0.651621	0.000125394	0.00208052
ppifb	ENSDARG00000052842	0.619138	0.000125626	0.0020827
slc39a10	ENSDARG00000005823	0.511255	0.000125823	0.00208429
zdhhc5a	ENSDARG00000016263	0.509366	0.000126663	0.00209652
keap1a	ENSDARG00000016132	0.635764	0.000127091	0.00210193
CABZ01030107.1	ENSDARG00000058631	1.34622	0.000127214	0.00210228
si:dkey-88l16.3	ENSDARG00000094055	2.87621	0.000127574	0.00210655
tfip11	ENSDARG00000056932	0.532045	0.000128342	0.00211753
slc7a3b	ENSDARG00000061566	0.728273	0.000129117	0.00212863
dpydb	ENSDARG00000010267	0.674471	0.000129529	0.00213373
si:ch73-63e15.2	ENSDARG00000016188	0.629361	0.000131312	0.00216138
card9	ENSDARG00000067672	1.60265	0.00013186	0.00216867
sp8b	ENSDARG00000056666	-0.601383	0.000132277	0.0021738
il6st	ENSDARG00000104693	0.628813	0.000132885	0.00218205
znf1117	ENSDARG00000114716	1.24916	0.000133132	0.00218438
klf15	ENSDARG00000091127	0.764517	0.000133285	0.00218516
mlh3	ENSDARG00000056334	-0.867489	0.000133448	0.00218543
si:dkey-9i23.16	ENSDARG00000093954	0.903003	0.00013353	0.00218543
tmem63c	ENSDARG00000004158	-0.933914	0.000133673	0.00218543
csf3r	ENSDARG00000045959	1.63025	0.000133724	0.00218543
si:dkey-46g23.2	ENSDARG00000115817	1.81512	0.000134166	0.00219093
trappc10	ENSDARG00000098118	-0.662569	0.000134856	0.00220018
senp8	ENSDARG00000019595	-1.1723	0.000134946	0.00220018
smcr8b	ENSDARG00000015803	0.903724	0.000135132	0.00220148
zgc:163057	ENSDARG00000045144	1.02991	0.000135793	0.00221051
rgp1	ENSDARG00000006545	-0.614708	0.000135965	0.00221118
TOM1L2	ENSDARG00000056394	-0.549878	0.000136048	0.00221118
si:ch73-44m9.2	ENSDARG00000094821	1.84966	0.00013633	0.00221403
atp1a3a	ENSDARG00000018259	-0.590793	0.000136683	0.00221802
CT573204.1	ENSDARG00000093518	1.40588	0.000137027	0.00221908
galnt8a.2	ENSDARG00000011869	-2.72711	0.000137063	0.00221908
si:dkey-61l1.4	ENSDARG00000092567	0.720498	0.00013707	0.00221908
CRACR2A	ENSDARG00000068231	1.10349	0.000137431	0.00222318
hao2	ENSDARG00000027992	0.620867	0.000137766	0.00222475
CU929451.1	ENSDARG00000096899	-1.45469	0.000137787	0.00222475
myef2	ENSDARG00000059398	-0.575896	0.000137851	0.00222475
creb1b	ENSDARG00000093420	-0.610713	0.000138062	0.00222642
bcl6b	ENSDARG00000069335	-0.65219	0.000138237	0.00222655
yme1l1a	ENSDARG00000075192	-0.548661	0.000138379	0.00222655
cfhl5	ENSDARG00000105052	1.24202	0.000138467	0.00222655
glra4a	ENSDARG00000006865	-0.582878	0.0001385	0.00222655
mfsd4ab	ENSDARG00000008263	0.898776	0.000138647	0.00222718
abcb6a	ENSDARG00000063297	0.884104	0.000140128	0.00224923
SERP1	ENSDARG00000076223	0.664667	0.00014044	0.00225237
PDPR	ENSDARG00000103288	-0.708997	0.000140745	0.00225237
rpap1	ENSDARG00000075072	-0.677014	0.000140849	0.00225237
rpgrip1l	ENSDARG00000051754	-0.881815	0.000140859	0.00225237
ube3b	ENSDARG00000061960	-0.876475	0.000140868	0.00225237
FO681314.1	ENSDARG00000104258	-3.63584	0.000141359	0.00225847
znf410	ENSDARG00000008218	-0.631311	0.000141582	0.00226029
fbxo22	ENSDARG00000053505	-0.640244	0.000141822	0.00226155
phyhipla	ENSDARG00000003998	-1.3548	0.00014188	0.00226155
ifnlr1	ENSDARG00000087131	-2.30933	0.000142338	0.00226585
sox4b	ENSDARG00000098834	-1.11864	0.000142383	0.00226585
BX537110.1	ENSDARG00000097518	2.12129	0.000142504	0.00226585
irf2bpl	ENSDARG00000004297	-0.564294	0.000142681	0.00226585
egln1b_1	ENSDARG00000004632	-0.513267	0.000142711	0.00226585
znf1020	ENSDARG00000092000	1.08742	0.000142807	0.00226585
rasl12	ENSDARG00000002701	-1.80159	0.000143352	0.00227276
zgc:113436	ENSDARG00000056204	-0.64238	0.000143741	0.00227574
zgc:153018	ENSDARG00000060977	0.823869	0.00014376	0.00227574
btbd10a	ENSDARG00000062674	-0.504746	0.000145191	0.00229664
ehmt1b	ENSDARG00000026634	-0.521045	0.000145903	0.00230494
mfng	ENSDARG00000042925	1.00588	0.000145938	0.00230494
cenpj	ENSDARG00000018121	0.713154	0.00014634	0.00230816
sardh	ENSDARG00000058102	0.609219	0.000146366	0.00230816
znf1099_2	ENSDARG00000111998	1.09219	0.00014674	0.00231099
cxxc5b	ENSDARG00000075735	-0.498084	0.000146813	0.00231099
styk1a	ENSDARG00000070950	0.901078	0.00014688	0.00231099
tdrd7a	ENSDARG00000032808	1.73672	0.000147316	0.00231608
itga6b	ENSDARG00000069946	0.529628	0.00014793	0.00232387
cryba1a	ENSDARG00000041141	-1.79907	0.000148036	0.00232387
si:zfos-741a10.3	ENSDARG00000098774	2.00259	0.000148282	0.00232597
bckdhbl	ENSDARG00000093569	0.72032	0.000148444	0.00232674
nepro	ENSDARG00000043566	0.91586	0.000148722	0.00232935
sltm	ENSDARG00000052728	-0.599453	0.000148966	0.00233139
CDK2AP1	ENSDARG00000115248	-0.965568	0.000149637	0.00233734
coro1a	ENSDARG00000054610	0.610318	0.00014984	0.00233734
mat2aa	ENSDARG00000040334	0.528972	0.000149847	0.00233734
gart	ENSDARG00000101089	0.578228	0.000149909	0.00233734
samd11	ENSDARG00000077852	-0.601154	0.00014991	0.00233734
mtrf1l	ENSDARG00000060005	-1.25764	0.000150571	0.00234587
hnf1a	ENSDARG00000009470	0.959812	0.000151023	0.00235114
mpeg1.1	ENSDARG00000055290	1.10814	0.000151514	0.00235689
AL845324.1	ENSDARG00000023609	-1.90123	0.00015162	0.00235689
manf	ENSDARG00000063177	-0.599135	0.000151791	0.00235777
scarb2a	ENSDARG00000098312	0.557502	0.000152898	0.00237318
sgcg	ENSDARG00000038107	-0.674568	0.000153495	0.00238067
foxg1b	ENSDARG00000032705	-0.852362	0.000153928	0.00238559
sema4ga	ENSDARG00000076595	1.17031	0.000154687	0.00239556
CU682811.2	ENSDARG00000095280	1.33813	0.000154892	0.00239694
myh7	ENSDARG00000079564	0.791455	0.000155281	0.00240117
nr1h5	ENSDARG00000031046	1.22389	0.000156273	0.0024147
CABZ01034698.2	ENSDARG00000099511	-1.7865	0.000157506	0.00243026
si:dkey-237m9.2	ENSDARG00000102316	1.7159	0.000157515	0.00243026
ftr56	ENSDARG00000030954	1.20971	0.000157749	0.00243207
sult3st2	ENSDARG00000093619	2.21845	0.000158263	0.00243817
rergla	ENSDARG00000019396	1.62443	0.000159224	0.00244862
ssu72	ENSDARG00000031216	-0.704212	0.000159229	0.00244862
atp13a2	ENSDARG00000061890	-0.875296	0.000159297	0.00244862
rpz4	ENSDARG00000039871	0.718736	0.00015963	0.00245193
her9	ENSDARG00000056438	-0.579546	0.000159868	0.00245375
znf1103	ENSDARG00000113713	1.65628	0.00016025	0.00245722
hnmt	ENSDARG00000012796	1.06127	0.000160331	0.00245722
rel	ENSDARG00000055276	0.835687	0.000161153	0.00246624
cyp2k18	ENSDARG00000104593	2.88064	0.000161158	0.00246624
cfd	ENSDARG00000039579	1.3233	0.000161416	0.00246837
tom1	ENSDARG00000104581	0.513183	0.000161813	0.00247229
si:ch211-76m11.8_1	ENSDARG00000104341	-2.33102	0.000161912	0.00247229
si:ch211-224l10.4	ENSDARG00000088762	-1.71901	0.000162948	0.00248508
rassf6	ENSDARG00000000804	0.756606	0.00016299	0.00248508
aebp1	ENSDARG00000091726	0.64554	0.000163475	0.00249037
dnase2	ENSDARG00000073893	0.707185	0.000163577	0.00249037
serpini1	ENSDARG00000034168	-0.555094	0.000166241	0.00252906
ndufa4	ENSDARG00000056108	0.573694	0.000166716	0.00253443
CR457444.7	ENSDARG00000117340	-1.94038	0.000167359	0.00254234
BX322555.1	ENSDARG00000097066	-2.64094	0.000167833	0.00254766
rundc3aa	ENSDARG00000007245	-1.14085	0.00016949	0.00257093
col19a1_2	ENSDARG00000076163	-0.784022	0.000170458	0.00258372
dnase1l1	ENSDARG00000005464	0.905384	0.000171624	0.002598
zgc:174862	ENSDARG00000077571	-1.25139	0.000171652	0.002598
cbx7a	ENSDARG00000038025	1.37097	0.000171949	0.00259835
med18	ENSDARG00000041237	-0.782936	0.000171975	0.00259835
mitd1	ENSDARG00000044766	0.765383	0.000172187	0.00259835
rrm2b	ENSDARG00000033367	0.690186	0.000172296	0.00259835
klf17	ENSDARG00000038792	0.770087	0.000172302	0.00259835
alg11	ENSDARG00000031202	-0.695794	0.000173479	0.00261419
ipcef1	ENSDARG00000099252	0.610899	0.000174881	0.00263339
mmp13b	ENSDARG00000100794	2.08638	0.000175412	0.00263948
mrnip	ENSDARG00000074071	1.04921	0.000176195	0.00264933
atp1b3a	ENSDARG00000015790	0.572821	0.000176378	0.00265015
crygm2d8_2	ENSDARG00000116164	-0.961016	0.00017706	0.00265705
cxxc4	ENSDARG00000077817	-0.995469	0.000177094	0.00265705
six7	ENSDARG00000070107	-2.45702	0.000177395	0.00265964
zcchc2	ENSDARG00000067950	0.724139	0.000177566	0.00266027
anxa13l	ENSDARG00000013613	0.587513	0.000177959	0.00266374
e4f1	ENSDARG00000038243	0.683585	0.000178054	0.00266374
si:dkeyp-85d8.5	ENSDARG00000103346	1.77454	0.000178434	0.00266749
gtf2a1	ENSDARG00000011000	-0.533787	0.000179044	0.00267467
ctc1	ENSDARG00000070119	-0.6145	0.00018024	0.00269044
prkaa1	ENSDARG00000060596	0.526681	0.000180359	0.00269044
zgc:91890	ENSDARG00000018980	0.891132	0.000181445	0.00270468
abch1	ENSDARG00000071341	0.77543	0.000182447	0.00271661
si:ch211-196f5.9	ENSDARG00000096451	-1.27881	0.000182508	0.00271661
bicc1a	ENSDARG00000061682	0.702136	0.000182731	0.00271798
si:ch211-166a6.5	ENSDARG00000079745	0.567883	0.000183469	0.00272699
gusb	ENSDARG00000063126	-0.774812	0.000183821	0.00273026
prune2	ENSDARG00000059423	-0.539667	0.000184443	0.00273754
slc45a1	ENSDARG00000004302	-1.02181	0.000186211	0.0027618
gucy2g	ENSDARG00000076776	-1.25027	0.000186942	0.00277066
epb41l3b	ENSDARG00000019917	0.61522	0.000187337	0.00277451
traf4a	ENSDARG00000003963	-0.514859	0.000187772	0.00277672
CU929240.1	ENSDARG00000101648	-0.948778	0.00018782	0.00277672
tcf12	ENSDARG00000004714	-0.487357	0.000187888	0.00277672
si:dkey-225n22.4	ENSDARG00000077245	1.9448	0.000188116	0.00277789
cacng4a	ENSDARG00000115540	1.61176	0.000188236	0.00277789
nptx1l	ENSDARG00000074671	-0.699324	0.000188756	0.00278358
dnajb1b	ENSDARG00000041394	-0.703035	0.000189236	0.00278866
zgc:113423	ENSDARG00000058978	-0.918325	0.000189685	0.00279137
ndor1	ENSDARG00000007429	-0.644009	0.000189796	0.00279137
rhd	ENSDARG00000002194	1.26117	0.000189824	0.00279137
hic1l	ENSDARG00000045660	0.540406	0.00019012	0.00279346
kazna	ENSDARG00000076923	-0.909216	0.000190236	0.00279346
entpd1	ENSDARG00000045066	0.502978	0.000190726	0.00279866
pdss1	ENSDARG00000017910	-0.558082	0.000191406	0.00280666
coq8b	ENSDARG00000101130	0.719249	0.000192134	0.00281533
ttpa	ENSDARG00000027584	1.02303	0.00019254	0.00281928
farsa	ENSDARG00000098825	-0.536705	0.000193186	0.00282674
cry2	ENSDARG00000102403	0.587033	0.000193788	0.00283356
slc3a2b	ENSDARG00000037012	0.6245	0.00019435	0.00283976
bcl11ab	ENSDARG00000063153	-0.79846	0.00019484	0.00284492
elovl8a	ENSDARG00000068551	-2.66449	0.000195244	0.0028488
FP085414.1	ENSDARG00000100270	-0.633977	0.000195472	0.00284978
rrnad1	ENSDARG00000089033	-1.08856	0.000195586	0.00284978
rcor2	ENSDARG00000008278	-0.601255	0.000195878	0.0028519
cahz	ENSDARG00000011166	0.826762	0.000196008	0.0028519
CABZ01026681.1	ENSDARG00000115547	0.85308	0.000197034	0.00286481
si:ch73-44m9.1	ENSDARG00000077115	-1.77503	0.000198416	0.00288289
wu:fi42e03	ENSDARG00000070709	-1.82267	0.000199383	0.0028949
zgc:174461_1	ENSDARG00000114181	-2.2525	0.000199631	0.00289647
CT573342.1	ENSDARG00000097333	1.00394	0.000200153	0.00290201
exosc6	ENSDARG00000036060	-0.677434	0.000200775	0.00290898
leng8	ENSDARG00000076805	-0.594248	0.000201637	0.00291938
cdk5r1b	ENSDARG00000045087	-0.960564	0.000201774	0.00291938
elovl8b	ENSDARG00000057365	1.1972	0.000201986	0.0029204
si:dkey-6n21.13	ENSDARG00000069459	-1.06232	0.00020243	0.00292477
znf1102_2	ENSDARG00000110787	1.09221	0.000202822	0.00292781
cxcr4b	ENSDARG00000041959	-0.868964	0.000202923	0.00292781
zgc:101853	ENSDARG00000036894	-0.50513	0.000203102	0.00292835
rpusd4	ENSDARG00000012674	0.833132	0.00020332	0.00292945
nos1	ENSDARG00000068910	0.603018	0.000203855	0.00293456
stbd1	ENSDARG00000098408	0.908862	0.000203958	0.00293456
gins4	ENSDARG00000016044	0.775325	0.000204306	0.00293704
cenpv	ENSDARG00000092285	1.71437	0.000204414	0.00293704
naa80	ENSDARG00000068590	-1.19101	0.000204599	0.00293765
ndfip1	ENSDARG00000013979	0.50054	0.000204796	0.00293844
si:ch211-272n13.3	ENSDARG00000099768	-0.643996	0.000205229	0.00294261
akirin2	ENSDARG00000058729	-0.521411	0.00020542	0.00294331
tmem30ab	ENSDARG00000043555	0.488769	0.000205802	0.00294674
CABZ01061495.1	ENSDARG00000074844	-0.746547	0.000205955	0.00294689
znf1144_1	ENSDARG00000103827	-1.0944	0.000206726	0.00295588
crygm2d3	ENSDARG00000088823	-1.10163	0.000206906	0.00295641
si:dkey-188i13.7	ENSDARG00000078389	1.85046	0.000207242	0.00295917
sult6b1	ENSDARG00000086826	0.523187	0.000207916	0.00296674
atp5mc3a	ENSDARG00000017775	-0.706301	0.000208059	0.00296674
cmlc1	ENSDARG00000032976	0.602134	0.000208411	0.00296971
cecr2	ENSDARG00000078310	-0.589265	0.000208877	0.00297383
snx7	ENSDARG00000105185	0.578381	0.000208987	0.00297383
ttc38	ENSDARG00000042188	1.32428	0.000210086	0.00298741
cdt1	ENSDARG00000051854	0.732297	0.000211292	0.00300249
exoc3l2a	ENSDARG00000008414	0.85764	0.000211624	0.00300514
psmb12	ENSDARG00000031885	-2.24048	0.00021183	0.00300576
glud1a	ENSDARG00000008816	0.480592	0.000211958	0.00300576
pwwp2b	ENSDARG00000101080	-0.544894	0.000212304	0.00300861
chek2	ENSDARG00000025820	0.691349	0.000212589	0.00301059
rab11fip1a	ENSDARG00000046124	0.840776	0.000213023	0.00301466
meox2b	ENSDARG00000061818	-1.48578	0.000213944	0.00302509
jak2b	ENSDARG00000018882	0.510035	0.000214052	0.00302509
rrbp1b	ENSDARG00000041703	0.638788	0.000214927	0.00303539
BX547934.2	ENSDARG00000100427	-1.11169	0.000215877	0.00304672
cyp2ad3	ENSDARG00000022650	0.672793	0.000216241	0.00304978
egfl7	ENSDARG00000100657	0.705717	0.000216536	0.00304991
sdad1	ENSDARG00000105117	0.664153	0.000216545	0.00304991
adcy6a	ENSDARG00000061445	0.69822	0.000217109	0.00305577
CU468915.1	ENSDARG00000097044	-1.18309	0.000217641	0.00305943
zgc:194209	ENSDARG00000039356	0.616419	0.000217707	0.00305943
naxe	ENSDARG00000058806	0.691206	0.000217826	0.00305943
ugcg	ENSDARG00000058221	-0.505402	0.00021796	0.00305943
tbc1d25	ENSDARG00000075333	-0.697594	0.000218486	0.00306473
BX571665.1	ENSDARG00000111789	-2.70798	0.000219229	0.00307306
BX537263.3	ENSDARG00000112702	6.05137	0.000219785	0.00307878
lurap1	ENSDARG00000115301	-0.632105	0.000220024	0.00308004
zgc:123103	ENSDARG00000099200	0.566889	0.000220494	0.00308453
fyco1b	ENSDARG00000078022	1.99997	0.000221714	0.00309762
si:ch211-37e10.2	ENSDARG00000096932	0.662202	0.000221729	0.00309762
CABZ01085140.1	ENSDARG00000098070	-1.72031	0.000222276	0.00310317
clpxb	ENSDARG00000067796	0.633166	0.000222817	0.00310862
slc25a17	ENSDARG00000061684	0.673576	0.000224118	0.00312467
cdh17	ENSDARG00000005112	0.602683	0.000224483	0.00312564
hebp2	ENSDARG00000042630	0.584384	0.00022449	0.00312564
FIG4	ENSDARG00000107912	0.867095	0.000225493	0.00313495
ckmt1	ENSDARG00000016598	0.660775	0.00022556	0.00313495
sephs1	ENSDARG00000058292	-0.610857	0.000225614	0.00313495
mecr	ENSDARG00000032326	-0.807841	0.000226174	0.00314062
upf3b	ENSDARG00000000489	0.58215	0.000226705	0.00314589
def6a	ENSDARG00000012247	-1.35538	0.00022741	0.00315329
zgc:171776	ENSDARG00000032156	-2.00219	0.000227543	0.00315329
npepl1	ENSDARG00000012871	0.489234	0.000227804	0.00315371
FP016239.1	ENSDARG00000104870	1.79222	0.000227878	0.00315371
limk2	ENSDARG00000005104	0.594859	0.00022807	0.00315426
prrt2	ENSDARG00000103588	-0.947927	0.000229457	0.00317133
fam117bb	ENSDARG00000009839	-0.862055	0.000230023	0.00317702
bfb	ENSDARG00000005616	1.45866	0.000230846	0.00318258
diaph3	ENSDARG00000090785	0.727734	0.000230877	0.00318258
LO017850.1	ENSDARG00000102050	0.87087	0.000230953	0.00318258
dnajc6	ENSDARG00000079891	-0.566851	0.000231041	0.00318258
zgc:86609	ENSDARG00000029479	0.756832	0.000231359	0.00318311
BX908726.1	ENSDARG00000095069	1.52125	0.000231387	0.00318311
wu:fj16a03	ENSDARG00000100952	0.799949	0.000231862	0.00318752
atp2a1l	ENSDARG00000035458	-0.990399	0.000232033	0.00318776
galk2	ENSDARG00000004059	-0.956596	0.000232762	0.00319565
eif4ebp3	ENSDARG00000054916	0.797979	0.00023378	0.0032075
zgc:91849	ENSDARG00000104716	0.818496	0.000234614	0.0032157
entpd4	ENSDARG00000038422	-0.523534	0.000234688	0.0032157
ecm1b	ENSDARG00000105239	0.752902	0.000235161	0.00321805
ZNF335	ENSDARG00000076920	-0.609068	0.000235171	0.00321805
tns3.2	ENSDARG00000031911	0.487658	0.000236598	0.00323544
zgc:92630	ENSDARG00000004141	1.28477	0.000236838	0.00323562
mhc1zfa	ENSDARG00000088022	-2.72034	0.000236924	0.00323562
mvp	ENSDARG00000021242	0.651853	0.000237867	0.00324635
si:dkey-248g15.3	ENSDARG00000097959	0.629409	0.000238815	0.00325714
shc2	ENSDARG00000062080	-0.909917	0.000239321	0.0032619
pm20d1.2	ENSDARG00000062096	0.744341	0.000239659	0.00326434
deaf1	ENSDARG00000088844	-0.727496	0.000239884	0.00326527
FITM1 (1 of many)	ENSDARG00000108683	-1.60407	0.000240081	0.00326579
si:dkey-26i24.1	ENSDARG00000102673	1.14671	0.000240622	0.00327014
pms2	ENSDARG00000075672	0.611271	0.000240716	0.00327014
CABZ01088149.1	ENSDARG00000114019	1.24264	0.00024128	0.00327565
si:ch211-152c2.3	ENSDARG00000045898	-0.931849	0.000242288	0.00328717
caska	ENSDARG00000059809	0.55487	0.000243725	0.00330335
mterf3	ENSDARG00000003207	0.766983	0.0002438	0.00330335
alp3	ENSDARG00000098063	-2.87505	0.000245097	0.00331876
plvapb	ENSDARG00000045003	0.660295	0.000245877	0.00332714
CABZ01021433.1	ENSDARG00000105696	-0.785442	0.000246052	0.00332733
FP017295.1	ENSDARG00000091185	-1.82114	0.000246488	0.00333105
CR388166.2	ENSDARG00000095025	1.59916	0.000246716	0.00333108
BX629346.1	ENSDARG00000097047	-1.12681	0.000246812	0.00333108
nfkbiaa	ENSDARG00000005481	0.710199	0.000247313	0.00333567
KRT71	ENSDARG00000034836	0.645811	0.000247779	0.00333976
txlng	ENSDARG00000001969	0.534238	0.000249375	0.00335909
cd82b	ENSDARG00000026070	0.760085	0.000250432	0.00337114
apof	ENSDARG00000090980	0.6708	0.000250787	0.00337372
zfand5a	ENSDARG00000018898	-0.547907	0.00025293	0.0033999
si:ch211-79k12.1	ENSDARG00000079175	0.593406	0.000253062	0.0033999
actr5	ENSDARG00000098235	-0.811832	0.000253408	0.00340234
ms4a17a.10_2	ENSDARG00000093546	-1.90751	0.000254513	0.00341391
si:ch211-157c3.4	ENSDARG00000087093	0.630291	0.00025475	0.00341391
poli	ENSDARG00000029250	-0.808276	0.000254981	0.00341391
aqp10a	ENSDARG00000007086	1.85231	0.000255017	0.00341391
hsd17b7	ENSDARG00000088140	0.715286	0.000255101	0.00341391
pimr138	ENSDARG00000041550	1.86051	0.00025526	0.00341391
pou3f1	ENSDARG00000009823	-0.53491	0.000256264	0.00342514
ftr97_2	ENSDARG00000055436	0.99083	0.000256443	0.00342531
cry1bb	ENSDARG00000091131	0.720031	0.000256656	0.00342594
si:dkey-238o13.4	ENSDARG00000078847	-0.83926	0.000257425	0.00343399
dopey2	ENSDARG00000055857	0.51286	0.000258051	0.00343934
CABZ01038521.1	ENSDARG00000087306	0.894786	0.000258158	0.00343934
bco1	ENSDARG00000104256	0.548044	0.000258463	0.00344118
NC_002333.17	ENSDARG00000082753	2.16662	0.000258766	0.003443
si:dkey-114c15.5	ENSDARG00000095150	2.67613	0.00025933	0.00344829
chrng	ENSDARG00000086647	1.22931	0.000260405	0.00346037
lim2.4	ENSDARG00000015445	-1.11983	0.000260737	0.00346255
si:ch211-266c8.1	ENSDARG00000103844	-1.14141	0.000261143	0.00346528
pou3f2a	ENSDARG00000070220	-0.576664	0.000261277	0.00346528
sytl1	ENSDARG00000070094	0.94907	0.00026159	0.00346719
nkx2.1	ENSDARG00000019835	-0.737229	0.000262065	0.00346988
ppox	ENSDARG00000102167	0.850615	0.000262127	0.00346988
zgc:162971	ENSDARG00000101093	0.969398	0.00026271	0.00347446
tmem47	ENSDARG00000057322	-0.631958	0.000262895	0.00347446
plaa	ENSDARG00000042728	-0.487434	0.000263045	0.00347446
zc2hc1a	ENSDARG00000027915	-0.549113	0.000263145	0.00347446
suclg2	ENSDARG00000044914	0.495679	0.000263407	0.00347569
si:dkey-264f17.2	ENSDARG00000101484	-2.28666	0.000264859	0.00349162
igf1rb	ENSDARG00000034434	0.492905	0.000265303	0.00349162
znf526	ENSDARG00000077143	0.604231	0.000265451	0.00349162
bbs12	ENSDARG00000016112	-0.937829	0.000265472	0.00349162
si:dkey-147f3.8	ENSDARG00000092166	0.865661	0.000265495	0.00349162
lrrc8db	ENSDARG00000103840	0.849915	0.000265626	0.00349162
calcoco1a	ENSDARG00000036695	-0.6099	0.000266137	0.00349569
tnni4b.2	ENSDARG00000036671	0.553387	0.000266274	0.00349569
asb3	ENSDARG00000005246	-0.742037	0.000266727	0.00349941
srsf1b	ENSDARG00000017843	-0.71394	0.000267567	0.00350822
BX322618.1	ENSDARG00000096508	1.07453	0.000267861	0.00350984
thbs1b	ENSDARG00000010785	0.504047	0.000268073	0.0035104
maco1b	ENSDARG00000012741	-0.616176	0.000268436	0.00351272
gpa33a	ENSDARG00000100223	0.678569	0.000268749	0.00351272
anxa1b	ENSDARG00000100095	0.585584	0.000269082	0.00351272
vwa3a	ENSDARG00000087210	-2.19773	0.000269304	0.00351272
tmprss4b	ENSDARG00000012860	-1.29362	0.000269376	0.00351272
sdc2	ENSDARG00000002731	0.523776	0.000269408	0.00351272
si:ch211-261n11.8	ENSDARG00000089901	-1.19812	0.000269603	0.00351272
2023-10-02	ENSDARG00000058775	-1.51762	0.000269609	0.00351272
si:ch211-204c21.1_2	ENSDARG00000053091	0.481595	0.000270371	0.00352044
b4galt1	ENSDARG00000002634	0.707426	0.000270549	0.00352054
acy3.2	ENSDARG00000005525	0.579685	0.000271785	0.00353283
hvcn1	ENSDARG00000040338	0.583081	0.000272031	0.00353283
fance	ENSDARG00000068870	-0.739758	0.000272165	0.00353283
tspan31	ENSDARG00000074554	-0.46023	0.000272177	0.00353283
trim35-13	ENSDARG00000003970	-1.20625	0.00027236	0.00353299
cnih2	ENSDARG00000043662	-0.968122	0.000272925	0.00353811
CU659670.1	ENSDARG00000096419	-0.643979	0.000274016	0.00355002
fndc4b	ENSDARG00000009949	-0.829002	0.000275187	0.00356297
mrpl14	ENSDARG00000068886	-0.624282	0.000277007	0.00358307
qpctla	ENSDARG00000061691	-0.595514	0.000277086	0.00358307
igf2a	ENSDARG00000018643	0.671683	0.000277733	0.00358636
CR392042.1	ENSDARG00000097197	2.36649	0.000277942	0.00358636
ajap1	ENSDARG00000038655	1.29962	0.000277985	0.00358636
tbc1d19	ENSDARG00000013842	-0.899135	0.000278195	0.00358636
kank3	ENSDARG00000076566	0.708543	0.000278207	0.00358636
usp39	ENSDARG00000041908	0.500474	0.000278709	0.00359059
ypel1	ENSDARG00000035630	-0.830139	0.000279057	0.00359284
sncb	ENSDARG00000104945	-0.81341	0.00027944	0.00359553
pcnx	ENSDARG00000011819	-0.520266	0.000279868	0.0035988
cnga2b	ENSDARG00000100436	1.24016	0.00028072	0.00360751
si:ch211-152f23.5	ENSDARG00000019741	-0.675063	0.000281203	0.00360895
gcgra	ENSDARG00000104022	0.52352	0.000281254	0.00360895
kif5c	ENSDARG00000076027	-0.725821	0.000281355	0.00360895
siah1	ENSDARG00000030871	-0.493529	0.000281751	0.00361113
si:ch211-220f21.2	ENSDARG00000015607	-1.74684	0.000281908	0.00361113
znf1057	ENSDARG00000088000	1.56422	0.000282174	0.00361113
kansl1b	ENSDARG00000088238	0.463594	0.000282223	0.00361113
ercc4	ENSDARG00000014161	-0.583605	0.0002826	0.00361372
cdk2ap2	ENSDARG00000103145	-0.530024	0.000282804	0.00361409
TBC1D8B	ENSDARG00000062192	-0.558987	0.000283719	0.00362299
aglb	ENSDARG00000100352	-1.19634	0.000283851	0.00362299
ammecr1	ENSDARG00000012892	-0.617729	0.000284199	0.00362521
rab33ba	ENSDARG00000052290	-0.562377	0.000285376	0.00363798
ttyh2	ENSDARG00000016934	-0.565266	0.000286827	0.00364905
oclna	ENSDARG00000005108	0.496112	0.000286878	0.00364905
fkbp11	ENSDARG00000037000	0.709171	0.000286935	0.00364905
epgn	ENSDARG00000104992	-0.886802	0.000287093	0.00364905
usp2b	ENSDARG00000074120	1.02317	0.000287171	0.00364905
si:zfos-364h11.2	ENSDARG00000094606	2.1738	0.000287303	0.00364905
efhd1	ENSDARG00000043446	0.89718	0.000288469	0.00366161
tspan35	ENSDARG00000025757	-0.765111	0.000289284	0.0036697
zgc:153911	ENSDARG00000002509	1.11852	0.000289724	0.00367303
si:ch211-137i24.12	ENSDARG00000094537	-1.33589	0.000290102	0.00367464
pcdh1g18	ENSDARG00000099447	0.597441	0.000290477	0.00367464
si:dkey-222p3.1	ENSDARG00000071103	-1.85579	0.00029056	0.00367464
plin2	ENSDARG00000042332	1.10801	0.000290561	0.00367464
znf346	ENSDARG00000060695	-0.911962	0.000291238	0.00367865
steap3	ENSDARG00000075641	2.94444	0.000291329	0.00367865
aasdh	ENSDARG00000022730	0.778596	0.00029144	0.00367865
cars2	ENSDARG00000078546	-0.678967	0.00029159	0.00367865
fbxl16	ENSDARG00000060915	-1.08408	0.00029212	0.0036831
pik3ip1	ENSDARG00000003281	0.72377	0.000292693	0.00368807
sh3d21	ENSDARG00000099448	0.656952	0.000293117	0.00369117
parietopsin_2	ENSDARG00000052056	-3.19957	0.00029446	0.00370582
fanci	ENSDARG00000026224	0.601328	0.000295301	0.00371415
kel	ENSDARG00000076950	1.06484	0.00029556	0.00371514
sox21a	ENSDARG00000031664	0.894318	0.000296133	0.00371869
hoga1	ENSDARG00000018944	-0.624503	0.000296201	0.00371869
ube2s	ENSDARG00000031775	-0.580905	0.000296958	0.00372525
c8g	ENSDARG00000032098	0.595827	0.00029716	0.00372525
havcr1	ENSDARG00000040178	1.1391	0.000297264	0.00372525
vamp5	ENSDARG00000068262	0.685313	0.000297825	0.00372923
rorb	ENSDARG00000033498	-1.13278	0.000297942	0.00372923
btr04	ENSDARG00000060962	-0.999639	0.000298218	0.00373043
si:dkey-11o18.5	ENSDARG00000087633	-1.92411	0.000299071	0.00373884
timp2a	ENSDARG00000061226	0.472457	0.000299872	0.00374599
onecutl	ENSDARG00000040253	-0.53749	0.000300005	0.00374599
kcnab1a	ENSDARG00000008140	0.977328	0.00030042	0.00374891
bub3	ENSDARG00000075883	-0.61735	0.000300868	0.00375223
CR932360.1	ENSDARG00000096696	2.54529	0.000301105	0.00375292
si:dkey-286j15.1	ENSDARG00000040864	0.525951	0.000302888	0.00377086
fuca2	ENSDARG00000044073	0.607193	0.000302908	0.00377086
zgc:174704	ENSDARG00000102791	3.15996	0.000303469	0.00377499
rad51d	ENSDARG00000026400	0.834356	0.000303605	0.00377499
mcm3l	ENSDARG00000037532	-1.67497	0.000304013	0.00377589
BX005355.1	ENSDARG00000091887	2.08631	0.000304259	0.00377589
slc7a6os	ENSDARG00000010596	-0.577042	0.00030429	0.00377589
fggy	ENSDARG00000038667	-0.73904	0.000304407	0.00377589
memo1	ENSDARG00000010823	-0.487781	0.000304696	0.00377721
sall3a	ENSDARG00000079613	-0.544985	0.000305453	0.00378433
f3b	ENSDARG00000005673	0.926738	0.000305684	0.00378493
klhl8	ENSDARG00000101270	-0.893775	0.000305925	0.00378564
olig2	ENSDARG00000040946	-0.609206	0.000306248	0.00378737
BX511082.1	ENSDARG00000113678	1.54079	0.000306986	0.00379422
tlx1	ENSDARG00000003965	0.839348	0.000307287	0.00379568
zgc:113333	ENSDARG00000038242	0.517161	0.000307834	0.00379865
rin2	ENSDARG00000074589	0.552585	0.000307987	0.00379865
stn1	ENSDARG00000007734	-0.694335	0.000308078	0.00379865
kdf1a	ENSDARG00000079834	0.607211	0.000308886	0.00380557
galnt16	ENSDARG00000053190	-0.76906	0.000309122	0.00380557
c7a	ENSDARG00000042172	0.551905	0.000309252	0.00380557
IGLON5	ENSDARG00000022176	-1.08093	0.000309375	0.00380557
tsfm	ENSDARG00000060748	-0.72108	0.000310057	0.00381155
arglu1a	ENSDARG00000019223	-0.547778	0.00031023	0.00381155
si:ch211-89o9.4	ENSDARG00000093237	1.21483	0.000311891	0.00382968
nrn1a	ENSDARG00000071860	-0.556967	0.000312746	0.00383576
bean1	ENSDARG00000087413	-0.949527	0.000312784	0.00383576
ndrg4	ENSDARG00000103937	-0.597943	0.000312942	0.00383576
pias1a	ENSDARG00000036094	-0.537771	0.00031317	0.00383609
HTRA2 (1 of many)_1	ENSDARG00000092625	-2.41352	0.000313339	0.00383609
actr8	ENSDARG00000103610	-0.637298	0.000313734	0.00383741
kcnj12b	ENSDARG00000062618	-1.65001	0.000313818	0.00383741
atp10a	ENSDARG00000061039	0.799109	0.000314631	0.00384508
cited2	ENSDARG00000030905	-0.562524	0.000315984	0.00385812
crygm2d10	ENSDARG00000087765	-0.82969	0.000316071	0.00385812
slc43a3b	ENSDARG00000057949	0.709444	0.000316635	0.00386272
traf2a	ENSDARG00000030173	-0.75561	0.00031757	0.00387185
mrpl9	ENSDARG00000063249	-0.635392	0.000318581	0.0038795
si:dkey-15j16.3	ENSDARG00000042683	2.61741	0.000318787	0.0038795
si:dkeyp-77c4.5	ENSDARG00000109466	1.66822	0.00031889	0.0038795
CR352285.1	ENSDARG00000105463	-1.14705	0.000318948	0.0038795
rhag	ENSDARG00000019253	0.59456	0.000320959	0.00389833
FP885542.2	ENSDARG00000104629	0.654575	0.00032116	0.00389833
ascc1	ENSDARG00000077760	-0.940418	0.000321249	0.00389833
gtpbp4	ENSDARG00000018961	0.683825	0.000321249	0.00389833
acad8	ENSDARG00000042658	-0.815555	0.000322527	0.00391153
slco2b1	ENSDARG00000054609	0.973415	0.000325333	0.00394326
hmga1b	ENSDARG00000070951	-0.958856	0.000327562	0.00396795
cox5b2	ENSDARG00000068738	1.28291	0.000330143	0.00399577
neurod1	ENSDARG00000019566	-0.500339	0.000330245	0.00399577
fzd5	ENSDARG00000025420	-0.666106	0.000330953	0.00400199
fabp7a	ENSDARG00000007697	-0.701286	0.000332289	0.00401327
qdpra	ENSDARG00000040190	0.603715	0.000332352	0.00401327
dpp9	ENSDARG00000052606	-0.451752	0.000332467	0.00401327
ptgr2	ENSDARG00000070673	-1.12795	0.000335156	0.00403947
prr18	ENSDARG00000093768	-0.741047	0.000335162	0.00403947
zgc:109744	ENSDARG00000070800	0.530751	0.000335335	0.00403947
tmprss9	ENSDARG00000029841	0.708819	0.000335592	0.00403947
btr24	ENSDARG00000102143	2.71231	0.000335614	0.00403947
lhx8a	ENSDARG00000002330	-0.991071	0.000337476	0.00405952
cluha	ENSDARG00000030913	-0.577903	0.000338817	0.00407329
lhx1a	ENSDARG00000014018	-0.612952	0.000339024	0.00407341
mgat1a	ENSDARG00000012407	0.567427	0.000339443	0.00407607
ddx52	ENSDARG00000100505	0.665833	0.000339753	0.00407639
fbxl5	ENSDARG00000043046	-0.515917	0.000339864	0.00407639
lrch1	ENSDARG00000078778	0.617705	0.00034061	0.00408108
dnase1l1l	ENSDARG00000023861	-1.28878	0.000340649	0.00408108
sfxn2	ENSDARG00000017960	0.625348	0.000341683	0.00408917
gstt1a	ENSDARG00000042428	0.841805	0.000341719	0.00408917
vrk1	ENSDARG00000018006	0.542329	0.000342438	0.00409539
pigr	ENSDARG00000101890	1.39394	0.000342937	0.00409899
fam83c	ENSDARG00000075296	1.72075	0.000343652	0.00410518
ak5l	ENSDARG00000017739	0.741984	0.000343898	0.00410574
blf	ENSDARG00000043126	0.932885	0.000344587	0.0041116
si:dkey-7j22.2	ENSDARG00000097091	1.57037	0.000345494	0.00412005
csrp3	ENSDARG00000101706	2.12561	0.000346813	0.00413339
pip4p1a	ENSDARG00000038615	0.5274	0.000351629	0.00418837
BX927081.1	ENSDARG00000105300	1.29461	0.000352211	0.00419289
mych	ENSDARG00000077473	0.516464	0.000352525	0.00419422
si:ch211-207i1.2	ENSDARG00000030107	-0.571895	0.000354127	0.00420868
ascl1b_2	ENSDARG00000101628	-0.505204	0.000354233	0.00420868
plekhj1	ENSDARG00000025593	0.579076	0.000354492	0.00420868
shisal1b	ENSDARG00000067710	-1.05825	0.000354554	0.00420868
ndufa9b	ENSDARG00000094312	2.46115	0.000354769	0.00420882
thap3	ENSDARG00000041080	-0.803668	0.000355403	0.00421064
cfap70	ENSDARG00000058508	1.41032	0.000355414	0.00421064
cremb	ENSDARG00000102899	2.14397	0.000355533	0.00421064
znf236	ENSDARG00000095890	-0.577493	0.000356461	0.00421921
selenon	ENSDARG00000033616	-0.569481	0.000357332	0.0042271
CABZ01041962.1	ENSDARG00000076082	0.587712	0.000357834	0.00423062
frzb	ENSDARG00000018383	-1.18369	0.000358187	0.00423238
BX957346.1	ENSDARG00000096850	0.538229	0.000359295	0.00424305
actr2a	ENSDARG00000052438	0.563868	0.000359543	0.00424317
cyp46a1.1	ENSDARG00000012137	1.07601	0.000359715	0.00424317
agmo	ENSDARG00000025595	1.13954	0.000360723	0.00425078
wnt10b	ENSDARG00000040925	-0.928748	0.000360772	0.00425078
hsd17b14	ENSDARG00000054842	0.626809	0.000362369	0.00426717
si:dkey-191j3.2_1	ENSDARG00000090192	1.57641	0.000362741	0.00426912
ezh2	ENSDARG00000010571	0.503662	0.000363326	0.00427358
mhc1zea	ENSDARG00000001470	0.597192	0.000363679	0.00427468
cdc7	ENSDARG00000023584	0.674126	0.000363834	0.00427468
dpf3	ENSDARG00000025309	-0.824277	0.000364578	0.00427864
CR339041.2	ENSDARG00000051711	2.59906	0.000364666	0.00427864
plxna3	ENSDARG00000007172	0.534073	0.00036479	0.00427864
esyt1b	ENSDARG00000014239	0.710491	0.000365192	0.00428092
tsku	ENSDARG00000040815	0.520679	0.000365503	0.00428198
crygm2d17_2	ENSDARG00000109861	-0.942047	0.000365697	0.00428198
sult1st4	ENSDARG00000003181	0.562209	0.000367208	0.00429724
si:ch211-195m9.3	ENSDARG00000096365	1.08834	0.000368593	0.00431101
si:ch211-254p10.2	ENSDARG00000056750	-1.42944	0.000368802	0.00431103
enosf1	ENSDARG00000038359	0.640836	0.000369195	0.00431318
isl1	ENSDARG00000004023	-0.616839	0.000369689	0.00431651
si:ch1073-164k15.3	ENSDARG00000087102	0.985688	0.000369904	0.00431659
trim101	ENSDARG00000018264	-0.61038	0.000371005	0.00432699
ptbp1b	ENSDARG00000031907	0.512459	0.000371936	0.00433235
zgc:162952_2	ENSDARG00000097795	0.751564	0.000372033	0.00433235
krt91	ENSDARG00000036830	0.999914	0.000372092	0.00433235
znf800b	ENSDARG00000039843	0.713931	0.000372474	0.00433436
pycr1a	ENSDARG00000102254	-0.92193	0.000373187	0.00433468
rgs4	ENSDARG00000070047	0.484937	0.000373218	0.00433468
vcanb	ENSDARG00000009401	0.574679	0.000373335	0.00433468
zgc:123299	ENSDARG00000093477	2.51768	0.00037334	0.00433468
slc12a7b	ENSDARG00000062058	0.553685	0.000373614	0.00433544
si:dkey-27n6.4	ENSDARG00000101757	-1.75922	0.000374528	0.00434168
zgc:91860	ENSDARG00000041599	-0.522031	0.000374572	0.00434168
kctd12.1	ENSDARG00000069843	-0.757184	0.000374928	0.00434337
si:dkeyp-44b5.5_1	ENSDARG00000105306	1.02684	0.000375484	0.00434474
ugt5f1	ENSDARG00000054835	1.10618	0.000375625	0.00434474
mafb	ENSDARG00000076520	-1.28663	0.000375709	0.00434474
si:ch211-251f6.6	ENSDARG00000053448	2.08324	0.000375886	0.00434474
FO704905.1	ENSDARG00000098081	1.48984	0.00037655	0.00434999
kcnj11	ENSDARG00000051880	-0.700613	0.000377358	0.00435689
znf1026_2	ENSDARG00000114894	0.861318	0.000378333	0.0043657
msantd1	ENSDARG00000078801	-0.648588	0.000381068	0.00439453
zgc:154142	ENSDARG00000100792	1.31183	0.000381349	0.00439453
syngr2b	ENSDARG00000104470	0.862092	0.000381574	0.00439453
stk3	ENSDARG00000011312	0.465709	0.000381681	0.00439453
FP074874.1	ENSDARG00000101883	-0.739754	0.0003824	0.00440037
BX908386.1	ENSDARG00000098316	1.65022	0.000383453	0.00441003
si:dkey-207l24.2	ENSDARG00000101688	2.2611	0.000384783	0.00442287
ndrg1b	ENSDARG00000010420	-1.90304	0.000385478	0.00442839
coq9	ENSDARG00000023583	0.610186	0.000387117	0.00444282
ago4	ENSDARG00000100854	-0.576412	0.000387222	0.00444282
tcap	ENSDARG00000007344	1.31242	0.000387561	0.00444282
CU467110.1	ENSDARG00000093438	1.30318	0.000387593	0.00444282
pigs	ENSDARG00000017813	-0.585209	0.0003886	0.00445191
mia2	ENSDARG00000099973	-0.48215	0.000389659	0.00446146
otx2b	ENSDARG00000011235	-0.642688	0.000389865	0.00446146
CR790366.2	ENSDARG00000097106	1.46549	0.000390201	0.00446283
BX005085.4	ENSDARG00000110003	0.697426	0.000392377	0.00448524
znf1154_1	ENSDARG00000100882	-1.29727	0.000393205	0.00449222
si:ch211-217k17.7	ENSDARG00000059908	0.766821	0.00039516	0.00451207
six3b	ENSDARG00000054879	-0.592743	0.000395449	0.00451287
mob1bb	ENSDARG00000012953	0.618635	0.000396798	0.00452577
prg4a	ENSDARG00000010482	1.3229	0.000397293	0.00452892
cyth1a_2	ENSDARG00000076742	0.460908	0.000398957	0.00454539
BX936337.1	ENSDARG00000092870	0.543525	0.000400115	0.00455607
CU467646.3	ENSDARG00000099076	2.92597	0.000400337	0.00455609
si:cabz01007802.1	ENSDARG00000068030	0.620223	0.000400677	0.0045561
srsf5b	ENSDARG00000027734	0.487202	0.000400781	0.0045561
si:ch1073-266p11.2	ENSDARG00000100261	-0.743423	0.000401041	0.0045561
si:ch73-12o23.1	ENSDARG00000074282	0.505172	0.000401219	0.0045561
fam234b	ENSDARG00000006758	-0.768439	0.000402905	0.00457274
ccnk	ENSDARG00000034146	-0.627504	0.00040373	0.00457849
pcdh1g29	ENSDARG00000104497	-0.668839	0.000403854	0.00457849
fkbp8	ENSDARG00000001734	-0.52231	0.000404891	0.00458773
crygm2d20	ENSDARG00000091148	-1.15975	0.000405398	0.00459095
col4a3bpa	ENSDARG00000024325	0.533554	0.000406081	0.0045938
dnajc11b	ENSDARG00000102696	-0.556839	0.000406092	0.0045938
nfyal	ENSDARG00000001621	-0.589402	0.000406333	0.004594
glcea	ENSDARG00000005095	-0.762721	0.000407004	0.00459908
mctp2b	ENSDARG00000073970	1.02896	0.000407847	0.00460356
fmn2b	ENSDARG00000061778	-0.791664	0.000407896	0.00460356
si:ch211-266i6.3	ENSDARG00000086112	-0.458056	0.000408188	0.00460356
tpi1a	ENSDARG00000025012	0.666562	0.000408291	0.00460356
pnp4a	ENSDARG00000057575	-0.612109	0.00040897	0.00460871
adss	ENSDARG00000002071	-0.450262	0.000409357	0.00461056
adra1ab	ENSDARG00000027638	1.38477	0.000410717	0.00462336
six1a	ENSDARG00000039304	-0.78073	0.000412195	0.00463747
vps51	ENSDARG00000062016	-0.524355	0.000412949	0.00464343
ciz1b	ENSDARG00000089461	-0.9374	0.00041366	0.00464687
mvk	ENSDARG00000004130	-0.913957	0.000413729	0.00464687
CR759927.2	ENSDARG00000097883	-1.16418	0.000413928	0.00464687
adka	ENSDARG00000039429	0.49822	0.000414883	0.0046508
zgc:114181	ENSDARG00000069583	0.714273	0.000414884	0.0046508
FO704610.1	ENSDARG00000100400	0.566486	0.000414953	0.0046508
slc25a51b	ENSDARG00000040463	-0.643253	0.000415513	0.00465456
cntnap2a	ENSDARG00000058969	-0.6449	0.000415804	0.0046553
duox	ENSDARG00000062632	0.580567	0.000416397	0.00465942
wdr41	ENSDARG00000009851	-0.669715	0.00041772	0.00467169
gdf3	ENSDARG00000037995	-1.60647	0.000418003	0.00467215
nr1d1	ENSDARG00000033160	2.21983	0.000418213	0.00467215
sh3tc2	ENSDARG00000089917	0.475273	0.000420937	0.00469947
rnf183	ENSDARG00000068851	0.537316	0.000421288	0.00469947
rgs20	ENSDARG00000038859	-0.727754	0.00042155	0.00469947
si:rp71-1h20.9	ENSDARG00000099717	1.25928	0.00042158	0.00469947
si:dkey-16p6.1_8	ENSDARG00000089179	1.84496	0.000421794	0.00469947
pcmt	ENSDARG00000015201	-0.591812	0.000424325	0.00472484
adamtsl2	ENSDARG00000074033	1.03956	0.000424528	0.00472484
zc3h4	ENSDARG00000078355	-0.526956	0.000424769	0.00472499
stambpb	ENSDARG00000086906	-0.631356	0.000425563	0.00472938
lipt1	ENSDARG00000025233	-0.891829	0.000425979	0.00472938
hpgd	ENSDARG00000012016	0.651764	0.000425986	0.00472938
si:ch73-236c18.8_2	ENSDARG00000093157	-0.624414	0.000426079	0.00472938
zhx3	ENSDARG00000019774	-0.538407	0.000426501	0.00473153
tmem187	ENSDARG00000051989	-1.49794	0.000427575	0.00474091
gnl3	ENSDARG00000006219	0.673224	0.000429088	0.00475338
trappc3	ENSDARG00000045364	-0.464601	0.000429159	0.00475338
fbxl22	ENSDARG00000096995	-0.974437	0.000430711	0.00476801
zgc:163121	ENSDARG00000055370	0.679137	0.000434522	0.00480611
krt17	ENSDARG00000094041	-0.870229	0.000434618	0.00480611
dclk3	ENSDARG00000078997	1.26773	0.000435023	0.00480802
vgll4b	ENSDARG00000103730	-0.476707	0.000435873	0.00481485
AL929057.1	ENSDARG00000103165	1.63504	0.000436366	0.00481772
ppm1nb	ENSDARG00000057032	-0.773169	0.000436771	0.00481962
tuba1a	ENSDARG00000001889	0.555134	0.000439677	0.0048491
hmha1b	ENSDARG00000062049	1.132	0.000442889	0.00488193
crygm2d2	ENSDARG00000086917	-1.04605	0.000443367	0.00488459
rap1gap	ENSDARG00000056554	-0.773663	0.000443929	0.00488741
styk1b	ENSDARG00000041947	0.46605	0.000444095	0.00488741
slc9a3.1	ENSDARG00000058498	0.89905	0.000445629	0.00490168
gpr37l1a	ENSDARG00000006079	-1.23585	0.000446639	0.00491018
glb1l	ENSDARG00000029955	0.566141	0.000447377	0.00491568
si:dkey-235d18.5	ENSDARG00000039652	0.666112	0.00044775	0.00491717
si:ch211-155o21.4	ENSDARG00000096567	2.32097	0.00044849	0.00492268
hmgcs1	ENSDARG00000103025	0.618983	0.00044915	0.0049261
pacsin3	ENSDARG00000099339	0.532774	0.000449278	0.0049261
adipor2	ENSDARG00000101849	0.450326	0.000450152	0.00493307
znf1137_1	ENSDARG00000094017	1.04517	0.000451216	0.00494212
galcb	ENSDARG00000016474	0.564254	0.000452144	0.00494967
bloc1s2	ENSDARG00000046081	0.536716	0.000453392	0.0049607
prps1a	ENSDARG00000015524	0.603705	0.000454182	0.00496615
e2f8	ENSDARG00000057323	0.477922	0.00045437	0.00496615
utrn	ENSDARG00000100222	0.552773	0.000455294	0.00497362
mipb	ENSDARG00000013963	-1.31958	0.00045592	0.00497783
lipia	ENSDARG00000007108	0.521412	0.000458566	0.00500408
idh1	ENSDARG00000025375	0.46884	0.000459126	0.00500755
cldng	ENSDARG00000003701	1.39567	0.00046061	0.00502108
si:ch211-214j8.12	ENSDARG00000092556	-0.873251	0.000461281	0.00502575
mex3b	ENSDARG00000058369	-0.453197	0.00046193	0.00503017
si:ch73-138e16.5	ENSDARG00000040141	2.88732	0.00046275	0.00503646
trnt1	ENSDARG00000075297	-0.528821	0.000463103	0.00503764
spint1a	ENSDARG00000102332	0.437666	0.000463949	0.0050442
si:ch1073-185p12.2	ENSDARG00000100199	1.48678	0.000465433	0.00505767
SMIM30	ENSDARG00000099281	0.721565	0.000467236	0.0050746
znrf3	ENSDARG00000062573	0.507282	0.000467943	0.00507961
trappc2	ENSDARG00000097660	-0.540539	0.000468526	0.00508328
hey1	ENSDARG00000070538	-0.455307	0.000469305	0.0050886
ascl1a	ENSDARG00000038386	-0.501794	0.000469579	0.0050886
CABZ01039859.1	ENSDARG00000076361	0.638044	0.000469754	0.0050886
dab2	ENSDARG00000031761	0.501423	0.000470225	0.00508949
ctdspl2b	ENSDARG00000060586	0.521743	0.000470329	0.00508949
ppl	ENSDARG00000101043	0.646644	0.000471315	0.0050975
jam2b	ENSDARG00000079071	0.629142	0.000472167	0.00510404
si:ch211-160o17.2	ENSDARG00000002897	-0.705252	0.000473553	0.00511635
cfap97	ENSDARG00000056381	-0.703893	0.000475189	0.00513066
si:ch211-76m11.5	ENSDARG00000100006	-1.95004	0.000475373	0.00513066
fam185a	ENSDARG00000019142	-0.914858	0.000475743	0.00513197
CR450793.1	ENSDARG00000088927	-1.35527	0.000477045	0.00514159
chordc1b	ENSDARG00000017067	0.451474	0.000477132	0.00514159
cdx1b	ENSDARG00000116139	-0.992418	0.000477455	0.00514189
tmem151a	ENSDARG00000079908	-1.08629	0.000477657	0.00514189
CU570881.2	ENSDARG00000112301	1.79776	0.000479475	0.00515878
tmem199	ENSDARG00000069314	-0.778838	0.00047977	0.00515927
jmjd1cb	ENSDARG00000079939	0.542967	0.0004805	0.00516444
malrd1	ENSDARG00000090618	1.46268	0.000481178	0.00516611
soul5	ENSDARG00000075015	1.2856	0.000481286	0.00516611
angptl5	ENSDARG00000056630	0.931132	0.000481486	0.00516611
PRDM15	ENSDARG00000098867	-0.989916	0.000481809	0.00516611
rbm47	ENSDARG00000061985	0.451579	0.000481904	0.00516611
adam17a	ENSDARG00000043213	0.421689	0.00048289	0.005174
zgc:152830	ENSDARG00000079932	0.582059	0.00048363	0.00517925
leng9	ENSDARG00000062374	-0.906022	0.000484478	0.00518565
si:ch211-243p7.3	ENSDARG00000101823	1.11871	0.000484986	0.00518839
lrrc39	ENSDARG00000071465	0.585635	0.000485254	0.00518858
hsf2	ENSDARG00000053097	0.465506	0.000487004	0.0052046
fgf13b	ENSDARG00000056633	-0.556861	0.000487421	0.00520637
zgc:158852	ENSDARG00000102076	1.8113	0.000489279	0.00522352
scaf4b	ENSDARG00000018854	0.525417	0.000490061	0.00522917
trh	ENSDARG00000006868	1.41326	0.00049106	0.00523713
rx2	ENSDARG00000040321	-1.33772	0.000491655	0.00524077
pggt1b	ENSDARG00000103464	-0.555753	0.000491965	0.00524098
slc25a3a	ENSDARG00000027424	-1.76373	0.000492181	0.00524098
nagk	ENSDARG00000099116	-0.864565	0.000492937	0.00524633
zgc:110045_1	ENSDARG00000110961	-1.08017	0.000494817	0.00526154
trpm2_1	ENSDARG00000095696	1.25752	0.000494875	0.00526154
parpbp	ENSDARG00000029944	-0.544723	0.000495472	0.00526519
ubl3b	ENSDARG00000021556	-0.446808	0.000495777	0.00526573
ccnt2a	ENSDARG00000036685	-0.449597	0.000496175	0.00526725
smyd2a	ENSDARG00000055151	-0.471451	0.000497204	0.00527443
cfh	ENSDARG00000100442	0.65238	0.000497362	0.00527443
zgc:77486_1	ENSDARG00000093978	-0.498791	0.000499543	0.00529233
gfod2	ENSDARG00000061145	-0.536616	0.000499561	0.00529233
nfkbib	ENSDARG00000030087	-0.427492	0.00050114	0.00530634
pou3f3a	ENSDARG00000042032	-0.562495	0.00050145	0.00530691
kat5b_2	ENSDARG00000045951	-0.435032	0.000502041	0.00530969
trim16	ENSDARG00000010673	0.731382	0.000502226	0.00530969
gstr	ENSDARG00000042620	0.520882	0.000503634	0.00532185
SAMD8	ENSDARG00000074663	-0.710052	0.000504081	0.00532386
si:ch211-107m4.1	ENSDARG00000056830	-0.590746	0.000504948	0.0053303
cylda	ENSDARG00000060058	-0.520112	0.00050866	0.00536673
cyp3c3	ENSDARG00000037873	0.997709	0.000509117	0.0053682
si:dkey-121n8.7	ENSDARG00000094067	1.20501	0.000509317	0.0053682
vps39	ENSDARG00000074471	0.433139	0.000510448	0.00537738
kdm5bb	ENSDARG00000003098	-0.462978	0.000510725	0.00537756
si:dkey-58f10.4	ENSDARG00000094820	1.9103	0.000512937	0.0053981
noxred1	ENSDARG00000027538	-2.41051	0.000513542	0.00540172
si:ch211-242e8.1	ENSDARG00000069038	1.98064	0.00051411	0.00540484
si:dkey-165a24.10	ENSDARG00000105545	1.2343	0.000514418	0.00540484
znf1074	ENSDARG00000099670	0.92368	0.000514622	0.00540484
CU062501.1	ENSDARG00000098908	-0.964539	0.000515939	0.00541592
gpm6ba	ENSDARG00000005739	-0.809616	0.000517057	0.0054249
hbae1.3_2	ENSDARG00000089124	0.624995	0.000517932	0.00543133
si:dkey-3p4.1	ENSDARG00000102475	-2.05745	0.000519737	0.00544639
prkab1a	ENSDARG00000044183	-0.591235	0.000519895	0.00544639
rtn4r	ENSDARG00000090035	-0.820084	0.000521077	0.00545327
taf4a	ENSDARG00000068192	-0.630964	0.000521112	0.00545327
rca2.2	ENSDARG00000095512	2.80921	0.000521471	0.00545327
osbpl7	ENSDARG00000012981	0.614471	0.000521758	0.00545327
ube2ql1	ENSDARG00000079276	-1.29145	0.00052187	0.00545327
zgc:113162	ENSDARG00000052923	0.693222	0.000523049	0.00546284
si:ch211-210b2.1	ENSDARG00000097620	0.656016	0.000523642	0.00546627
cyp2aa3	ENSDARG00000103347	0.695968	0.000524299	0.00547037
dpp4	ENSDARG00000079420	0.683102	0.000525447	0.00547959
pabpn1	ENSDARG00000045373	-0.481912	0.000525933	0.00548189
znf1169_2	ENSDARG00000104065	-0.840741	0.000526551	0.00548557
susd4	ENSDARG00000026335	-1.20821	0.000527493	0.00549262
kmt2e	ENSDARG00000007523	-0.502224	0.000528304	0.0054983
CR751602.2	ENSDARG00000098045	0.756563	0.000528764	0.00550024
apoc2	ENSDARG00000092155	0.521372	0.000529022	0.00550024
dicp3.1	ENSDARG00000099674	1.34976	0.000529719	0.00550471
dnase1l4.2	ENSDARG00000011376	0.686666	0.000530617	0.00550989
id4	ENSDARG00000045131	-0.672602	0.00053075	0.00550989
selenow2b	ENSDARG00000089936	-0.560819	0.000531142	0.00551119
pdlim7	ENSDARG00000103854	-0.633916	0.000532086	0.00551593
hexa	ENSDARG00000052113	0.703026	0.000532131	0.00551593
ern1	ENSDARG00000013997	-0.867256	0.000532683	0.00551793
zgc:63568	ENSDARG00000087262	1.17353	0.000532857	0.00551793
CU459012.1	ENSDARG00000098989	0.866944	0.000533138	0.00551807
[truncated: 2,806 more rows]

## Sheet: NVvsSV_DEGs_MZsap130a
genes	ENSMBL_IDs	logFC	PValue	FDR
myh7l	ENSDARG00000079782	0.887181	0.000223749	0.626162
nos1	ENSDARG00000068910	0.638603	0.000276682	0.626162
mhc1uba	ENSDARG00000075963	1.65448	0.000335271	0.626162
arid3c	ENSDARG00000067729	0.618964	0.000427604	0.626162
sf3b5	ENSDARG00000016855	-0.504634	0.000454718	0.626162
CABZ01071903.1	ENSDARG00000069904	1.04656	0.000498394	0.626162
taf13	ENSDARG00000070834	-0.534382	0.000531766	0.626162
BX465834.1	ENSDARG00000095715	-0.637924	0.000614507	0.626162
znf423	ENSDARG00000095732	-1.19719	0.000690101	0.626162
si:ch1073-190k2.1	ENSDARG00000097973	-0.935316	0.000721402	0.626162
rc3h2	ENSDARG00000063050	0.666749	0.000752908	0.626162
atp1a1a.3	ENSDARG00000039131	0.492812	0.000967897	0.626162
selenom	ENSDARG00000051957	-0.511456	0.000994755	0.626162
nme2b.1	ENSDARG00000103791	-0.549564	0.0011868	0.626162
ube2v1	ENSDARG00000041875	-0.63597	0.00119529	0.626162
slc25a37	ENSDARG00000073743	0.903068	0.00129014	0.626162
rbx1	ENSDARG00000038030	-0.59472	0.00135694	0.626162
serping1	ENSDARG00000058053	0.798172	0.00139555	0.626162
pnpla6	ENSDARG00000010773	-0.525776	0.00146555	0.626162
ampd2a	ENSDARG00000104491	0.670959	0.00150671	0.626162
ndufb4	ENSDARG00000019332	-0.61145	0.00153543	0.626162
si:dkey-248g21.1	ENSDARG00000090120	-0.824174	0.00158766	0.626162
polr2d	ENSDARG00000076509	-0.551854	0.00164579	0.626162
atxn1a	ENSDARG00000061687	0.837719	0.00166213	0.626162
ptprq	ENSDARG00000008849	1.11761	0.00175501	0.626162
ext1b	ENSDARG00000101019	0.797407	0.00176437	0.626162
hint1	ENSDARG00000103824	-0.495369	0.00190577	0.626162
atp6v0e1	ENSDARG00000101794	-0.47728	0.00196152	0.626162
pitx2	ENSDARG00000036194	-0.445922	0.00200655	0.626162
chst6	ENSDARG00000061357	0.740119	0.00202192	0.626162
si:ch211-242e8.1	ENSDARG00000069038	1.78376	0.00202282	0.626162
tfr1a	ENSDARG00000101322	0.757273	0.00202624	0.626162
bahcc1a	ENSDARG00000103739	0.822329	0.0020697	0.626162
btr25	ENSDARG00000102018	1.10147	0.00209202	0.626162
ago2	ENSDARG00000061268	0.68805	0.00210587	0.626162
CU914536.1	ENSDARG00000098215	0.685905	0.00214241	0.626162
CU929259.1	ENSDARG00000101687	1.04601	0.00218948	0.626162
pkn2	ENSDARG00000101983	0.555865	0.00219837	0.626162
vclb	ENSDARG00000098695	0.626575	0.00221221	0.626162
si:ch211-57n23.4	ENSDARG00000078557	0.72745	0.002263	0.626162
kremen1	ENSDARG00000062579	0.858058	0.00229951	0.626162
psmb2	ENSDARG00000031511	-0.418784	0.00232134	0.626162
dock5	ENSDARG00000001968	0.901621	0.0023231	0.626162
GRB14	ENSDARG00000068280	1.33228	0.0023538	0.626162
paqr3b	ENSDARG00000044253	-0.791479	0.00238599	0.626162
BX569798.1	ENSDARG00000037619	1.3032	0.00239308	0.626162
si:ch211-236d3.4	ENSDARG00000086300	0.934215	0.00245632	0.626162
pvrl2l	ENSDARG00000063390	0.917358	0.00249338	0.626162
paip2b	ENSDARG00000008706	-0.431543	0.00251003	0.626162
lcor	ENSDARG00000100908	1.13643	0.00252475	0.626162
CU633479.1	ENSDARG00000098747	0.922278	0.0025296	0.626162
c3a.1	ENSDARG00000012694	0.532891	0.00257263	0.626162
ndufa3	ENSDARG00000041400	-0.49988	0.00260531	0.626162
si:dkey-5n7.2	ENSDARG00000102339	1.17567	0.00261019	0.626162
fermt2	ENSDARG00000020242	0.723419	0.00264063	0.626162
cacna2d2a	ENSDARG00000103390	1.1309	0.00271014	0.626162
ADAMTSL4	ENSDARG00000063407	0.591237	0.00271787	0.626162
dync1h1	ENSDARG00000014717	0.899851	0.00273171	0.626162
plbd1	ENSDARG00000063313	0.568937	0.00280945	0.626162
wwc1	ENSDARG00000076041	0.785988	0.00281312	0.626162
piezo1	ENSDARG00000076870	0.5177	0.00282524	0.626162
CR384061.1	ENSDARG00000070661	1.58032	0.00283528	0.626162
si:ch211-207b24.4	ENSDARG00000104027	1.81132	0.0028396	0.626162
fam169ab	ENSDARG00000004177	0.678888	0.00286449	0.626162
mtx1b	ENSDARG00000036109	-0.567141	0.00291263	0.626162
tmem33	ENSDARG00000041332	-0.413296	0.00294677	0.626162
sema4ga	ENSDARG00000076595	0.952267	0.00303077	0.626162
ndufa11	ENSDARG00000042777	-0.48196	0.00304455	0.626162
dynll1	ENSDARG00000058454	-0.411572	0.00308015	0.626162
si:ch211-106k21.5	ENSDARG00000086052	0.923784	0.00308503	0.626162
ost4	ENSDARG00000096118	-0.593112	0.00313395	0.626162
otx2b	ENSDARG00000011235	-0.49863	0.00314377	0.626162
si:dkeyp-106c3.2_2	ENSDARG00000096816	1.13237	0.00316364	0.626162
si:ch1073-340i21.3	ENSDARG00000088885	-0.508057	0.00318076	0.626162
ndufb3	ENSDARG00000075709	-0.515428	0.00320875	0.626162
tmub1	ENSDARG00000038787	-0.517192	0.00321104	0.626162
plg	ENSDARG00000023111	0.380278	0.00322621	0.626162
ezra	ENSDARG00000020944	0.574673	0.00326109	0.626162
pdk2b	ENSDARG00000059054	1.44945	0.00329794	0.626162
cyp2k19	ENSDARG00000101861	1.66957	0.00330108	0.626162
trappc1	ENSDARG00000039005	-0.487583	0.00331952	0.626162
pane1	ENSDARG00000024681	-0.499412	0.0033244	0.626162
atg2b	ENSDARG00000097650	1.00728	0.0033703	0.626162
CU927890.1	ENSDARG00000107130	0.916489	0.0034166	0.626162
ERC1	ENSDARG00000076014	0.91853	0.00356238	0.626162
lect2l	ENSDARG00000033227	-0.664336	0.00362825	0.626162
abcc2	ENSDARG00000014031	0.422551	0.0036424	0.626162
serp2	ENSDARG00000094003	-0.936975	0.0036885	0.626162
dguok	ENSDARG00000075395	-0.623675	0.0037104	0.626162
si:dkey-61l1.4	ENSDARG00000092567	0.481522	0.00371952	0.626162
c1qtnf9	ENSDARG00000058318	0.412866	0.00375477	0.626162
si:dkey-217f16.6	ENSDARG00000076389	1.16343	0.00376165	0.626162
col12a1b	ENSDARG00000019601	0.548677	0.0038012	0.626162
zmp:0000001114	ENSDARG00000100088	0.357838	0.00382697	0.626162
crygm2d10	ENSDARG00000087765	-0.917659	0.00391605	0.626162
si:dkey-16p21.8	ENSDARG00000096849	-0.509633	0.00392867	0.626162
sox9b	ENSDARG00000043923	-0.394143	0.00396045	0.626162
snap47	ENSDARG00000063445	0.546121	0.00401481	0.626162
nop10	ENSDARG00000104227	-0.581826	0.00406182	0.626162
si:ch211-22d5.2	ENSDARG00000079031	-0.727073	0.00406423	0.626162
sh3glb2a	ENSDARG00000008983	0.729199	0.00424265	0.626162
gucy2g	ENSDARG00000076776	1.08938	0.00426546	0.626162
dap1b_2	ENSDARG00000109678	-0.703124	0.00426726	0.626162
zgc:162780	ENSDARG00000069548	-0.933708	0.00437014	0.626162
pin1	ENSDARG00000101915	-0.498462	0.00441462	0.626162
golga2	ENSDARG00000063197	0.497052	0.00443127	0.626162
ago1	ENSDARG00000092644	0.712018	0.00446222	0.626162
rnf213a	ENSDARG00000099465	0.551151	0.00448554	0.626162
si:ch73-196i15.3	ENSDARG00000094281	0.990692	0.0044929	0.626162
wwtr1	ENSDARG00000067719	0.628177	0.0045796	0.626162
slc7a1	ENSDARG00000016439	0.723339	0.0045917	0.626162
si:dkey-239j18.3	ENSDARG00000089806	-1.0699	0.00464307	0.626162
march7_3	ENSDARG00000057772	-0.506113	0.00465635	0.626162
ndufa2	ENSDARG00000021984	-0.456229	0.00466868	0.626162
cdc42bpaa	ENSDARG00000104283	0.749776	0.00468649	0.626162
CR925768.1	ENSDARG00000115426	1.84831	0.00470025	0.626162
man2a1	ENSDARG00000102200	0.777828	0.00475222	0.626162
h3f3d	ENSDARG00000045248	-0.481615	0.00475921	0.626162
ndufa12	ENSDARG00000042469	-0.491872	0.00477814	0.626162
ptgr2	ENSDARG00000070673	-0.837191	0.00480278	0.626162
si:dkey-238o13.4	ENSDARG00000078847	-0.49067	0.00480785	0.626162
ryr2b	ENSDARG00000003706	0.651621	0.00485156	0.626162
crygm2d1	ENSDARG00000087324	-1.09094	0.00485973	0.626162
f5	ENSDARG00000055705	0.380369	0.00495243	0.626162
tfe3b	ENSDARG00000019457	0.780054	0.00495882	0.626162
drd3	ENSDARG00000032131	-1.39232	0.00497932	0.626162
si:dkey-19a16.4	ENSDARG00000071657	1.26135	0.00501125	0.626162
sumo2b	ENSDARG00000102741	-0.395244	0.00502322	0.626162
tfe3a	ENSDARG00000098903	0.715895	0.00510687	0.626162
ociad2	ENSDARG00000052336	-0.570399	0.0051342	0.626162
pfklb	ENSDARG00000099755	0.437844	0.00514429	0.626162
mtss1lb	ENSDARG00000087260	1.03117	0.00515013	0.626162
CR376766.3	ENSDARG00000102712	-1.07541	0.0052435	0.626162
cox7a3	ENSDARG00000054907	-0.463485	0.00527887	0.626162
dgkh	ENSDARG00000018716	0.698685	0.00528658	0.626162
CR854838.1	ENSDARG00000092422	-0.639593	0.00532161	0.626162
zfand3	ENSDARG00000052833	-0.345451	0.00532831	0.626162
tuba1b	ENSDARG00000045367	-0.411162	0.00538157	0.626162
mrpl14	ENSDARG00000068886	-0.427471	0.0054146	0.626162
AMOTL1	ENSDARG00000019442	0.874742	0.00541995	0.626162
adamts6	ENSDARG00000041982	0.672197	0.00542453	0.626162
prkg1a	ENSDARG00000020656	0.543276	0.00555359	0.626162
gipc1	ENSDARG00000104483	0.692129	0.00556103	0.626162
peak1	ENSDARG00000079756	0.740802	0.00556364	0.626162
cdh17	ENSDARG00000005112	0.378932	0.00563862	0.626162
tlr22	ENSDARG00000104045	1.76448	0.00564958	0.626162
rgl2	ENSDARG00000007727	0.600973	0.00572583	0.626162
A2ML1 (1 of many)_3	ENSDARG00000041645	0.479314	0.00573667	0.626162
prtgb	ENSDARG00000040442	0.885935	0.00581406	0.626162
ttc36	ENSDARG00000011693	-0.939686	0.00582225	0.626162
si:zfos-1837d3.1	ENSDARG00000105428	-1.51321	0.00585169	0.626162
camsap2b	ENSDARG00000059965	0.638068	0.00593614	0.626162
tbx2b	ENSDARG00000006120	-0.336555	0.00594599	0.626162
h2afvb	ENSDARG00000116491	-0.448892	0.0059562	0.626162
dot1l	ENSDARG00000061992	0.625657	0.00595698	0.626162
im:7152348	ENSDARG00000097082	-0.462549	0.0059651	0.626162
snrpc	ENSDARG00000009871	-0.499324	0.00597471	0.626162
cita	ENSDARG00000089856	0.503876	0.00599509	0.626162
CR759879.1	ENSDARG00000088069	0.898323	0.00601188	0.626162
ndufb2	ENSDARG00000045490	-0.441104	0.0060573	0.626162
dap	ENSDARG00000000069	-0.428739	0.00611594	0.626162
lsm8	ENSDARG00000091656	-0.428505	0.00611832	0.626162
igf2r	ENSDARG00000006094	0.656432	0.00613731	0.626162
dynlt1	ENSDARG00000045909	-0.624086	0.00614002	0.626162
hsd17b10	ENSDARG00000017781	-0.393712	0.00614636	0.626162
atg12	ENSDARG00000069545	-0.639584	0.00624704	0.626162
nppb	ENSDARG00000052958	-0.979383	0.00626321	0.626162
foxn4	ENSDARG00000010591	-0.442877	0.00635109	0.626162
cdk14	ENSDARG00000074665	0.803784	0.0063623	0.626162
rps27.1	ENSDARG00000023298	-0.472955	0.0063792	0.626162
pcdh20_1	ENSDARG00000036424	0.548173	0.00640634	0.626162
slc23a2	ENSDARG00000017365	0.63213	0.0064928	0.626162
itga4	ENSDARG00000103056	0.634776	0.0064946	0.626162
kif3cb	ENSDARG00000079500	-0.715729	0.00651104	0.626162
srsf7a	ENSDARG00000035325	-0.503984	0.00662694	0.626162
gbp	ENSDARG00000040059	-0.420595	0.0066697	0.626162
lin28a	ENSDARG00000016999	0.386532	0.00673493	0.626162
azi2	ENSDARG00000102419	-0.883343	0.00673753	0.626162
rbmx2	ENSDARG00000044380	-0.640707	0.00678761	0.626162
cacna1ab	ENSDARG00000006923	0.797509	0.00693316	0.626162
zgc:113263	ENSDARG00000045842	0.384542	0.00693853	0.626162
anapc16	ENSDARG00000013822	-0.644028	0.00694026	0.626162
zgc:158689	ENSDARG00000017785	0.582109	0.00695703	0.626162
si:ch211-165i18.2	ENSDARG00000077239	1.00061	0.00701988	0.626162
ca4c	ENSDARG00000044512	0.637813	0.00708063	0.626162
ppiab	ENSDARG00000103994	-0.442123	0.00710898	0.626162
fkbp1b	ENSDARG00000052625	-0.480571	0.007155	0.626162
il2rb	ENSDARG00000075720	1.50804	0.00720822	0.626162
rpl39	ENSDARG00000036316	-0.524494	0.00724856	0.626162
fam83ha	ENSDARG00000068849	0.438636	0.00726925	0.626162
fam78ab	ENSDARG00000088222	1.01921	0.00727625	0.626162
hhla2a.2	ENSDARG00000004763	0.746063	0.00734504	0.626162
gnrh3	ENSDARG00000056214	-0.897124	0.00736297	0.626162
myo9aa	ENSDARG00000076729	0.428277	0.00737896	0.626162
rcbtb2	ENSDARG00000090687	0.441955	0.00742593	0.626162
thoc6	ENSDARG00000037966	-0.378737	0.0074347	0.626162
polr2j	ENSDARG00000035146	-0.406275	0.00749116	0.626162
btr21	ENSDARG00000100450	1.1203	0.00749384	0.626162
si:ch211-64i20.3_1	ENSDARG00000105063	1.48537	0.00755368	0.626162
gpcpd1	ENSDARG00000016011	0.457858	0.00756136	0.626162
blcap	ENSDARG00000052073	-0.455649	0.00756513	0.626162
itga2.2	ENSDARG00000062974	0.847157	0.00759634	0.626162
pcdh2ab12	ENSDARG00000104080	1.1496	0.00761386	0.626162
adamtsl3	ENSDARG00000027903	0.862555	0.00761511	0.626162
c3b.2	ENSDARG00000001818	0.596984	0.00761663	0.626162
h3f3b.1_1	ENSDARG00000020504	-0.432332	0.00761968	0.626162
zgc:174153	ENSDARG00000079376	-1.07932	0.00762958	0.626162
acap2	ENSDARG00000060783	0.437882	0.00770245	0.626162
alg11	ENSDARG00000031202	-0.511924	0.00772272	0.626162
CU467961.1	ENSDARG00000078270	0.737002	0.00774316	0.626162
fbn2b	ENSDARG00000098237	0.480303	0.00779736	0.626162
si:ch1073-286c18.5	ENSDARG00000098567	-2.84635	0.00782075	0.626162
tbc1d9_2	ENSDARG00000043627	0.891682	0.00784386	0.626162
med27	ENSDARG00000009681	-0.366951	0.00785069	0.626162
poc1bl	ENSDARG00000012745	0.45829	0.00787685	0.626162
c9	ENSDARG00000016319	0.411924	0.00804245	0.626162
cdca8	ENSDARG00000043137	-0.341593	0.00808788	0.626162
nme6	ENSDARG00000016138	-0.529816	0.00808942	0.626162
fus	ENSDARG00000037968	-0.380425	0.00819369	0.626162
otpa	ENSDARG00000014201	-0.553742	0.00827092	0.626162
ttc33	ENSDARG00000035406	-0.496216	0.00829752	0.626162
crygm2d17_1	ENSDARG00000069817	-1.092	0.00833065	0.626162
PLCB1	ENSDARG00000109726	1.08856	0.00835731	0.626162
mrpl16	ENSDARG00000075325	-0.337902	0.00837479	0.626162
psmb1	ENSDARG00000009640	-0.36224	0.0083823	0.626162
itih2	ENSDARG00000045516	0.309501	0.00840773	0.626162
csnk2a2b	ENSDARG00000013582	-0.331614	0.00843404	0.626162
itgb1bp1	ENSDARG00000007169	-0.462137	0.00849059	0.626162
actc1a_1	ENSDARG00000076126	-0.735113	0.00849109	0.626162
zmp:0000001175	ENSDARG00000077415	1.51527	0.00852179	0.626162
myh9b	ENSDARG00000001014	0.487859	0.00856989	0.626162
CU929339.1	ENSDARG00000097058	-1.03605	0.00858714	0.626162
naxe	ENSDARG00000058806	-0.403828	0.00859839	0.626162
CU179656.1	ENSDARG00000107086	1.12544	0.00865616	0.626162
sptb	ENSDARG00000030490	0.467017	0.00866914	0.626162
pkd2	ENSDARG00000014098	0.514918	0.00868927	0.626162
mri1	ENSDARG00000075754	0.602237	0.00869057	0.626162
myl9b	ENSDARG00000008030	0.440397	0.00869294	0.626162
ago3a	ENSDARG00000059888	0.835612	0.00875836	0.626162
slc4a2b	ENSDARG00000052330	0.539573	0.00889795	0.626162
cpn1_1	ENSDARG00000096728	1.91833	0.00892395	0.626162
aldh4a1	ENSDARG00000038207	0.341497	0.00895067	0.626162
stat6	ENSDARG00000015902	0.474103	0.00899178	0.626162
CU855948.1	ENSDARG00000117336	-1.22561	0.00900788	0.626162
adrb1	ENSDARG00000007490	-0.894687	0.00903397	0.626162
gabbr2	ENSDARG00000061042	1.00769	0.00907505	0.626162
CR847936.6	ENSDARG00000110922	-0.442343	0.0090892	0.626162
c1r	ENSDARG00000100248	0.926813	0.00909325	0.626162
BX072577.1	ENSDARG00000104924	-0.557691	0.00910114	0.626162
si:cabz01007812.1	ENSDARG00000105625	0.953082	0.00918207	0.626162
crygm2d7	ENSDARG00000076572	-1.2976	0.00919244	0.626162
ctslb_2	ENSDARG00000074306	-0.915237	0.0092014	0.626162
epg5	ENSDARG00000059846	0.531728	0.00920658	0.626162
atp5mf	ENSDARG00000037867	-0.470807	0.00921365	0.626162
itga9	ENSDARG00000032435	0.556815	0.00924017	0.626162
nedd8	ENSDARG00000007989	-0.33451	0.00927154	0.626162
crygm2d9_2	ENSDARG00000115701	-1.20529	0.0092785	0.626162
myo5aa	ENSDARG00000061635	0.625701	0.00929089	0.626162
sema6bb	ENSDARG00000061976	0.816474	0.00932768	0.626162
cox5ab	ENSDARG00000099663	-0.384273	0.00936785	0.626162
elmod2	ENSDARG00000101669	0.440504	0.00939685	0.626162
bin1b	ENSDARG00000058820	0.396928	0.00940203	0.626162
camlg	ENSDARG00000100409	-0.480963	0.00946979	0.626162
phldb1b	ENSDARG00000079378	0.455365	0.00948654	0.626162
PAQR9	ENSDARG00000052059	0.491803	0.00949556	0.626162
prkcz	ENSDARG00000043332	0.541807	0.00953549	0.626162
si:ch73-42p12.2	ENSDARG00000110481	-0.592303	0.00955269	0.626162
mafgb	ENSDARG00000100097	0.601164	0.00955465	0.626162
zgc:112265	ENSDARG00000100406	0.367678	0.00958142	0.626162
spryd4	ENSDARG00000023309	-0.407587	0.00960608	0.626162
abat	ENSDARG00000006031	0.398229	0.00960857	0.626162
tex2	ENSDARG00000078186	0.437957	0.00960872	0.626162
CU928131.1	ENSDARG00000109262	1.64471	0.00966595	0.626162
jdp2a	ENSDARG00000040137	0.861325	0.00968024	0.626162
foxg1b	ENSDARG00000032705	-0.668675	0.00972339	0.626162
zgc:173729	ENSDARG00000057263	1.67905	0.00980058	0.626162
ches1	ENSDARG00000043553	0.689344	0.00983292	0.626162
tmem126a	ENSDARG00000014506	-0.46601	0.00985118	0.626162
six3b	ENSDARG00000054879	-0.409076	0.00985248	0.626162
h3f3b.1_3	ENSDARG00000068434	-0.444486	0.00995914	0.626162
cyp2aa4	ENSDARG00000098803	0.390547	0.00996277	0.626162
rasd3	ENSDARG00000058464	-1.25845	0.00997314	0.626162
rnf7	ENSDARG00000055524	-0.389576	0.00997353	0.626162
tmem63ba	ENSDARG00000104559	0.485067	0.0100399	0.626162
zgc:171772	ENSDARG00000115271	-0.486059	0.0101042	0.626162
cox7b	ENSDARG00000115557	-0.479515	0.0101061	0.626162
fkbp3	ENSDARG00000098059	-0.603479	0.0101211	0.626162
cdc26	ENSDARG00000077815	-0.436032	0.0101671	0.626162
bcam	ENSDARG00000090190	0.578272	0.0101764	0.626162
CABZ01032476.1	ENSDARG00000074645	0.460171	0.0102009	0.626162
gramd1bb	ENSDARG00000074258	1.12359	0.0102255	0.626162
si:dkey-16p6.1_18	ENSDARG00000100164	0.748653	0.0102515	0.626162
kcnk6	ENSDARG00000007383	0.451046	0.0102858	0.626162
vax1	ENSDARG00000021916	-0.444293	0.0102869	0.626162
pltp	ENSDARG00000104495	0.512005	0.0102923	0.626162
wu:fd46c06	ENSDARG00000102094	1.396	0.010308	0.626162
taf15	ENSDARG00000070019	-0.365629	0.0103155	0.626162
CT030031.1	ENSDARG00000093904	-1.04808	0.0103436	0.626162
ptpn21	ENSDARG00000062248	0.642443	0.0103627	0.626162
mst1ra	ENSDARG00000060235	0.45426	0.0103642	0.626162
ppil1	ENSDARG00000015422	-0.390663	0.0103747	0.626162
cdk2ap2	ENSDARG00000103145	-0.438247	0.0103776	0.626162
ttc38	ENSDARG00000042188	0.805334	0.0104473	0.626162
gfpt2	ENSDARG00000044094	0.372735	0.0104584	0.626162
cirbpa	ENSDARG00000103672	-0.425941	0.01049	0.626162
st3gal8	ENSDARG00000007494	0.403179	0.0105073	0.626162
plxnb2b	ENSDARG00000036985	0.702839	0.0105265	0.626162
ubxn2a	ENSDARG00000087180	0.819331	0.0105305	0.626162
BX000534.1	ENSDARG00000095072	-0.915669	0.0105407	0.626162
xylt2	ENSDARG00000059557	0.712986	0.0105818	0.626162
pax6b	ENSDARG00000045936	-0.299859	0.0105984	0.626162
gar1	ENSDARG00000076526	-0.417249	0.0106632	0.626162
h2afva	ENSDARG00000068820	-0.327173	0.0106691	0.626162
alx1	ENSDARG00000062824	-0.660333	0.0107033	0.626162
cltb	ENSDARG00000052368	0.502112	0.0107333	0.626162
CABZ01079080.1	ENSDARG00000079064	1.16572	0.0107349	0.626162
NDUFC1	ENSDARG00000103101	-0.438551	0.0107359	0.626162
col7a1l	ENSDARG00000069692	0.472163	0.010752	0.626162
BX936337.1	ENSDARG00000092870	-0.429573	0.010753	0.626162
rab5if	ENSDARG00000074790	-0.394501	0.0107899	0.626162
xrcc3	ENSDARG00000017928	-0.364154	0.0108093	0.626162
crim1	ENSDARG00000029668	0.564669	0.0108207	0.626162
CABZ01089030.1	ENSDARG00000101172	0.925935	0.0108512	0.626162
sts	ENSDARG00000053241	0.788937	0.0108779	0.626162
CABZ01044277.1	ENSDARG00000098631	0.792063	0.0109028	0.626162
myo5b	ENSDARG00000062003	0.320993	0.0109468	0.626162
ces3	ENSDARG00000041595	0.475104	0.0109543	0.626162
crygm2d8_2	ENSDARG00000116164	-0.866528	0.0109904	0.626162
AKAP13	ENSDARG00000079994	0.39677	0.0110783	0.626162
si:ch73-269m14.2	ENSDARG00000090747	0.447325	0.011094	0.626162
chrna2b	ENSDARG00000057025	0.665976	0.0111023	0.626162
armc1l	ENSDARG00000020887	-0.306551	0.0111336	0.626162
zgc:65873	ENSDARG00000103134	-0.413813	0.0111393	0.626162
atp5l	ENSDARG00000011841	-0.428204	0.0111486	0.626162
CR318588.3	ENSDARG00000094719	1.08975	0.0111538	0.626162
tgfbr1b	ENSDARG00000042259	0.67829	0.0111661	0.626162
tpst1l	ENSDARG00000044513	-0.340753	0.0112151	0.626162
ube2e2	ENSDARG00000034670	-0.342664	0.0112594	0.626162
cinp	ENSDARG00000073910	-0.42378	0.0113121	0.626162
sox4b	ENSDARG00000098834	-0.425194	0.0113234	0.626162
zgc:56493	ENSDARG00000031435	-0.431927	0.0113669	0.626162
gtf2h3	ENSDARG00000067560	-0.345023	0.0114081	0.626162
gata2a	ENSDARG00000059327	-0.412331	0.0114112	0.626162
dnah11_2	ENSDARG00000077384	1.18409	0.0115753	0.626162
kif21b	ENSDARG00000009733	0.647759	0.0115819	0.626162
mxra5b	ENSDARG00000076309	0.849758	0.0116202	0.626162
si:dkey-207m2.4_1	ENSDARG00000089831	0.971191	0.0116265	0.626162
znf1026_1	ENSDARG00000109604	0.992077	0.011682	0.626162
pigbos1	ENSDARG00000115717	-0.510399	0.0116978	0.626162
si:ch211-57i17.1	ENSDARG00000022260	0.442675	0.0117233	0.626162
CSRNP3	ENSDARG00000079741	0.712622	0.0117458	0.626162
tmem248	ENSDARG00000018825	0.441992	0.0117931	0.626162
snx27a	ENSDARG00000033804	0.473623	0.0117994	0.626162
aifm3	ENSDARG00000062780	0.832949	0.0118013	0.626162
osbp	ENSDARG00000004634	0.481596	0.0118618	0.626162
slc22a23	ENSDARG00000078856	0.402609	0.0118666	0.626162
uqcrq	ENSDARG00000029064	-0.468306	0.0118789	0.626162
tmod2	ENSDARG00000002571	0.546811	0.0119123	0.626162
ablim1b	ENSDARG00000045064	0.357162	0.0119282	0.626162
smyhc2	ENSDARG00000103969	0.483674	0.0119324	0.626162
prkaa2	ENSDARG00000060641	0.653638	0.0119563	0.626162
bud31	ENSDARG00000017084	-0.337986	0.0119598	0.626162
slc25a1b	ENSDARG00000076381	0.438891	0.0119701	0.626162
sbno2a	ENSDARG00000098801	0.762649	0.0119788	0.626162
elob_2	ENSDARG00000037980	-0.37016	0.0119852	0.626162
ndufv3	ENSDARG00000090389	-0.42701	0.0119866	0.626162
med4	ENSDARG00000041503	-0.406523	0.0119944	0.626162
si:ch211-11p18.6_2	ENSDARG00000077068	1.13493	0.012018	0.626162
actn2b	ENSDARG00000071090	0.456361	0.0120456	0.626162
crygm2d4	ENSDARG00000087164	-1.06791	0.0120703	0.626162
nsmfa	ENSDARG00000060025	1.11999	0.0120757	0.626162
atp1a1a.4	ENSDARG00000001870	0.387514	0.0120774	0.626162
wu:fb18f06	ENSDARG00000097635	-0.815062	0.0120823	0.626162
crygm2d20	ENSDARG00000091148	-1.20108	0.012101	0.626162
si:dkey-5n18.1	ENSDARG00000043436	-0.679505	0.0121015	0.626162
si:dkey-26g8.5	ENSDARG00000089750	-0.964274	0.0121551	0.626162
cox6b2	ENSDARG00000037860	-0.396686	0.0121752	0.626162
nudt21	ENSDARG00000003153	-0.311358	0.0122065	0.626162
si:ch211-134c9.2	ENSDARG00000095593	0.788171	0.0122223	0.626162
tiam1b	ENSDARG00000025920	0.474301	0.012228	0.626162
ube2c_1	ENSDARG00000114670	-0.30042	0.0122508	0.626162
ube2d2	ENSDARG00000043484	-0.43798	0.0122671	0.626162
ncbp2	ENSDARG00000014898	-0.310442	0.0122787	0.626162
BX547934.2	ENSDARG00000100427	-0.586729	0.0122832	0.626162
slc25a29	ENSDARG00000057352	0.872607	0.0123036	0.626162
si:ch73-134f24.1_1	ENSDARG00000091327	1.26999	0.0123528	0.626162
kif1c	ENSDARG00000054448	0.882057	0.0123672	0.626162
rps26	ENSDARG00000037071	-0.39097	0.0123696	0.626162
CR450780.3	ENSDARG00000117644	-0.509094	0.0124039	0.626162
ERBB4 (1 of many)	ENSDARG00000090408	0.874378	0.0124102	0.626162
ube2na	ENSDARG00000008748	-0.337935	0.0124668	0.626162
cyp2aa9	ENSDARG00000098890	0.459315	0.0124767	0.626162
tmem218	ENSDARG00000027129	-0.671843	0.0124933	0.626162
ATP5MD	ENSDARG00000096003	-0.445217	0.0125005	0.626162
sh3pxd2aa	ENSDARG00000060148	0.555986	0.0126415	0.626162
bet1	ENSDARG00000034885	-0.46092	0.0126562	0.626162
ndufb8	ENSDARG00000010113	-0.401066	0.0127446	0.626162
hes6	ENSDARG00000019335	-0.360283	0.0127512	0.626162
dnai2b	ENSDARG00000074081	0.716069	0.0128009	0.626162
snx9a	ENSDARG00000000837	0.434379	0.0128049	0.626162
rpl30	ENSDARG00000035871	-0.421149	0.0128419	0.626162
psmg2	ENSDARG00000035987	-0.33946	0.0129717	0.626162
gcgra	ENSDARG00000104022	0.335161	0.0130445	0.626162
nkain1	ENSDARG00000006859	-0.32233	0.0130588	0.626162
cyp2p10	ENSDARG00000042990	0.466923	0.0130819	0.626162
soga1	ENSDARG00000063075	0.503897	0.0130936	0.626162
fhdc5	ENSDARG00000095962	1.28243	0.0131393	0.626162
ms4a17a.8	ENSDARG00000094854	-0.435825	0.0132121	0.626162
LO017858.1	ENSDARG00000117673	1.07965	0.0132828	0.626162
CU929444.1	ENSDARG00000099109	0.494142	0.0132926	0.626162
col6a4a	ENSDARG00000079752	0.349282	0.0132983	0.626162
atp5mc1	ENSDARG00000056008	-0.395954	0.0133025	0.626162
si:ch211-255p10.3	ENSDARG00000096616	-0.667245	0.0133075	0.626162
trioa	ENSDARG00000019426	0.592936	0.0133077	0.626162
egfra	ENSDARG00000013847	0.328455	0.0133199	0.626162
ppil3	ENSDARG00000033370	-0.492332	0.0133756	0.626162
pla2r1	ENSDARG00000077474	0.69547	0.0134864	0.626162
si:ch73-212j7.3_1	ENSDARG00000058835	0.569768	0.0135239	0.626162
cyp3c3	ENSDARG00000037873	0.770201	0.0136739	0.626162
bbx	ENSDARG00000012699	0.782425	0.0136954	0.626162
ghrb	ENSDARG00000007671	0.386438	0.0136963	0.626162
palm2_2	ENSDARG00000069608	0.838931	0.013706	0.626162
tln2b	ENSDARG00000110973	0.699343	0.0137072	0.626162
sgpp1	ENSDARG00000060534	0.502517	0.0137308	0.626162
rgrb	ENSDARG00000098724	-0.535566	0.0137616	0.626162
zeb1a	ENSDARG00000016788	0.569453	0.0137856	0.626162
znf1154_1	ENSDARG00000100882	-0.912473	0.013796	0.626162
atp5f1e	ENSDARG00000095897	-0.480039	0.0138017	0.626162
raf1b	ENSDARG00000059406	-0.316438	0.0138529	0.626162
tubb1	ENSDARG00000053066	0.47496	0.0138975	0.626162
cox17	ENSDARG00000069920	-0.513569	0.0138994	0.626162
si:dkey-32e23.4	ENSDARG00000063159	0.638468	0.013923	0.626162
CABZ01030862.1	ENSDARG00000098374	0.523877	0.0139498	0.626162
plxnb2a_2	ENSDARG00000094799	0.91562	0.0139643	0.626162
b4galt1l	ENSDARG00000104404	0.332526	0.0139774	0.626162
dnmt3aa	ENSDARG00000005394	0.712202	0.0140007	0.626162
klhl43	ENSDARG00000053803	0.356345	0.0140243	0.626162
nkx2.1	ENSDARG00000019835	-0.497131	0.014037	0.626162
si:ch73-105b23.1	ENSDARG00000087558	1.35802	0.0140443	0.626162
si:ch211-284e13.6	ENSDARG00000092354	-0.343116	0.0141216	0.626162
si:ch211-210b2.2	ENSDARG00000009402	0.794088	0.014168	0.626162
snx13	ENSDARG00000013828	0.619255	0.0142017	0.626162
CR847936.1	ENSDARG00000039063	0.569653	0.014242	0.626162
rargb	ENSDARG00000054003	1.00899	0.0142513	0.626162
ggcx	ENSDARG00000067805	0.305557	0.0143289	0.626162
sap18	ENSDARG00000057854	-0.320197	0.0143689	0.626162
nutf2l	ENSDARG00000014499	-0.337366	0.0143703	0.626162
lhx8a	ENSDARG00000002330	-0.564002	0.0144088	0.626162
tnnt1	ENSDARG00000037954	0.909905	0.014437	0.626162
kank2	ENSDARG00000018393	0.514839	0.0144804	0.626162
ppiaa	ENSDARG00000009212	-0.427796	0.014514	0.626162
znf668	ENSDARG00000025226	-0.40947	0.0145162	0.626162
rpl12	ENSDARG00000006691	-0.417192	0.0145204	0.626162
apip	ENSDARG00000003132	-0.319479	0.0145236	0.626162
med7	ENSDARG00000016318	-0.386991	0.0145385	0.626162
rps16	ENSDARG00000045487	-0.436396	0.0145639	0.626162
rcn3	ENSDARG00000037961	0.28559	0.0145781	0.626162
tfr2	ENSDARG00000103727	0.88305	0.0146057	0.626162
c4	ENSDARG00000015065	0.856461	0.0146242	0.626162
rps11	ENSDARG00000053058	-0.402957	0.0146594	0.626162
dnajb1a	ENSDARG00000099383	-0.515336	0.0147072	0.626162
disc1	ENSDARG00000021895	0.559577	0.0147626	0.626162
pym1	ENSDARG00000046024	-0.596856	0.0147735	0.626162
tuba1c	ENSDARG00000055216	-0.392531	0.0148083	0.626162
esyt2a	ENSDARG00000030824	0.345872	0.0148229	0.626162
CR352285.1	ENSDARG00000105463	-0.691523	0.0148277	0.626162
socs2	ENSDARG00000045557	0.58992	0.0148443	0.626162
arf2b	ENSDARG00000016393	-0.343684	0.0148558	0.626162
CU929199.1	ENSDARG00000100247	1.08447	0.0148614	0.626162
CABZ01076737.1	ENSDARG00000103792	1.08995	0.0148959	0.626162
tns1b	ENSDARG00000020845	0.585707	0.0149807	0.626162
fyco1b	ENSDARG00000078022	0.796083	0.0149813	0.626162
si:dkey-247i3.6_3	ENSDARG00000092139	-1.15902	0.015014	0.626162
crygm2d12	ENSDARG00000069801	-0.922853	0.0150144	0.626162
si:dkey-34d22.3	ENSDARG00000101352	1.08053	0.0150199	0.626162
immp2l	ENSDARG00000004925	-0.44853	0.0150366	0.626162
CR388228.1	ENSDARG00000117809	-0.652883	0.0151102	0.626162
psmd10	ENSDARG00000015628	-0.318864	0.0151761	0.626162
aurka	ENSDARG00000012485	-0.354988	0.0152037	0.626162
otub1a	ENSDARG00000055536	-0.296603	0.0152847	0.626162
si:ch211-156b7.4	ENSDARG00000101707	-0.33374	0.0152858	0.626162
ndufb6	ENSDARG00000037259	-0.462698	0.0152883	0.626162
COQ8A (1 of many)	ENSDARG00000032426	0.440639	0.0153121	0.626162
dlx1a	ENSDARG00000013125	-0.403018	0.0153148	0.626162
smug1	ENSDARG00000101308	-0.420702	0.015316	0.626162
nadk2	ENSDARG00000007181	-0.367762	0.0153401	0.626162
BX248324.1	ENSDARG00000096489	-0.315215	0.015443	0.626162
b4galt1	ENSDARG00000002634	0.439362	0.0154706	0.626162
si:dkey-250d21.1	ENSDARG00000042492	0.742102	0.0154722	0.626162
park7	ENSDARG00000116835	-0.439003	0.0155569	0.626162
CABZ01071171.1	ENSDARG00000116353	0.59741	0.0155572	0.626162
sap30l	ENSDARG00000030213	-0.369067	0.0155676	0.626162
itga3b	ENSDARG00000012824	0.365999	0.0155998	0.626162
gadd45gb.1	ENSDARG00000016725	-0.377648	0.0157249	0.626162
pik3ca	ENSDARG00000075456	0.484151	0.0157268	0.626162
pdx1	ENSDARG00000002779	-0.770528	0.0157339	0.626162
si:dkey-269i1.4_1	ENSDARG00000100833	-0.850951	0.0157454	0.626162
cox7a2a	ENSDARG00000053217	-0.398838	0.015773	0.626162
kdf1a	ENSDARG00000079834	0.387518	0.0158076	0.626162
ndufs5	ENSDARG00000006290	-0.514058	0.0158205	0.626162
abch1	ENSDARG00000071341	0.42506	0.0158587	0.626162
crebrf	ENSDARG00000105114	0.869733	0.0158603	0.626162
lsm6	ENSDARG00000036995	-0.319794	0.016005	0.626162
ncoa1	ENSDARG00000018257	0.513987	0.0160113	0.626162
itga6b	ENSDARG00000069946	0.288503	0.0160285	0.626162
nppa	ENSDARG00000052960	-0.5225	0.0160336	0.626162
birc5a	ENSDARG00000075621	-0.301298	0.0160914	0.626162
CABZ01062797.1	ENSDARG00000117661	0.787943	0.0161015	0.626162
dnah12	ENSDARG00000059987	0.529498	0.0161034	0.626162
dapk2a	ENSDARG00000061096	0.430453	0.016117	0.626162
mrpl34	ENSDARG00000092954	-0.374216	0.0161212	0.626162
myo1cb	ENSDARG00000061579	0.291435	0.0161409	0.626162
CU681841.1	ENSDARG00000101212	-0.376225	0.0161983	0.626162
hspg2	ENSDARG00000076564	0.538333	0.0162216	0.626162
mmp15b	ENSDARG00000013072	0.564324	0.0162412	0.626162
npr1b	ENSDARG00000018750	0.495105	0.0162481	0.626162
zgc:171426	ENSDARG00000074764	1.30878	0.0163132	0.626162
c6_2	ENSDARG00000057113	0.334281	0.0164195	0.626162
cdyl	ENSDARG00000038985	0.444354	0.0164977	0.626162
lsm3	ENSDARG00000089663	-0.409119	0.016522	0.626162
zgc:154142	ENSDARG00000100792	0.726269	0.0165253	0.626162
zbtb44	ENSDARG00000061110	0.632559	0.0165545	0.626162
BX510917.1	ENSDARG00000092739	1.2758	0.0166085	0.626162
nav1b	ENSDARG00000058771	0.528444	0.0166254	0.626162
CABZ01077121.1	ENSDARG00000117617	1.06196	0.016674	0.626162
slc43a2a	ENSDARG00000036848	0.353104	0.0167745	0.626162
lmo1	ENSDARG00000034504	-0.330084	0.016776	0.626162
med20	ENSDARG00000046006	-0.535646	0.0167906	0.626162
srebf1	ENSDARG00000067607	0.527607	0.0167999	0.626162
psmd14	ENSDARG00000063100	-0.30992	0.0168209	0.626162
zgc:194906_2	ENSDARG00000115894	1.03292	0.0168488	0.626162
DTX4	ENSDARG00000076302	-0.290209	0.0169397	0.626162
c5	ENSDARG00000021004	0.274694	0.0169615	0.626162
erbb2	ENSDARG00000026294	0.631158	0.0169836	0.626162
ddit4	ENSDARG00000037618	-0.490249	0.0169946	0.626162
cops9	ENSDARG00000045296	-0.376949	0.0170133	0.626162
CT583728.1	ENSDARG00000098155	-3.75865	0.0170826	0.626162
CR848788.2	ENSDARG00000107053	0.854491	0.0171027	0.626162
fbn2a	ENSDARG00000051896	0.603922	0.0171281	0.626162
si:ch211-102c2.7	ENSDARG00000091872	-0.428886	0.0171559	0.626162
srsf3a_1	ENSDARG00000025397	-0.317759	0.017156	0.626162
NC_002333.17	ENSDARG00000082753	1.24886	0.0171712	0.626162
tnni4a	ENSDARG00000099870	0.925888	0.0172377	0.626162
si:ch211-193k19.2	ENSDARG00000077572	-0.853201	0.0172461	0.626162
slc1a5	ENSDARG00000099186	0.421586	0.0172476	0.626162
man2b2	ENSDARG00000079463	0.416244	0.0172581	0.626162
h6pd	ENSDARG00000060153	0.343799	0.0172668	0.626162
runx2b	ENSDARG00000059233	0.823217	0.0172798	0.626162
BX005005.1	ENSDARG00000117551	1.00978	0.0173103	0.626162
si:ch211-63p21.1	ENSDARG00000105450	0.577773	0.0173188	0.626162
cox6a1	ENSDARG00000022438	-0.418693	0.0174026	0.626162
zbtb47a	ENSDARG00000057751	0.649399	0.0174097	0.626162
znf414	ENSDARG00000079229	-0.327453	0.01744	0.626162
dkk3b	ENSDARG00000070683	-0.621355	0.0174507	0.626162
wu:fi04e12	ENSDARG00000076673	0.455668	0.0174925	0.626162
zgc:55888	ENSDARG00000016538	-0.949198	0.0175033	0.626162
vwde	ENSDARG00000103443	-0.410206	0.0175131	0.626162
si:ch211-87m7.2	ENSDARG00000030129	0.581132	0.0175852	0.626162
mob4	ENSDARG00000056085	-0.343086	0.0176226	0.626162
myo7aa	ENSDARG00000099871	0.453269	0.0176315	0.626162
atp5pf	ENSDARG00000014313	-0.385094	0.0176384	0.626162
CABZ01005876.1	ENSDARG00000078775	0.610222	0.0176682	0.626162
pttg1	ENSDARG00000075421	-0.376599	0.0176946	0.626162
mrps18c	ENSDARG00000069624	-0.379179	0.0177241	0.626162
nudt1	ENSDARG00000030573	-0.45021	0.0177846	0.626162
si:dkey-183c2.4	ENSDARG00000079892	0.933297	0.0177996	0.626162
pum2	ENSDARG00000061040	0.543381	0.0178549	0.626162
si:ch211-253p18.2	ENSDARG00000092770	-0.554139	0.0178578	0.626162
si:ch73-265d7.2	ENSDARG00000116713	-0.421949	0.0178584	0.626162
chdh	ENSDARG00000100304	0.574413	0.0178925	0.626162
arhgap42b	ENSDARG00000010654	0.808536	0.0179096	0.626162
irf2bpl	ENSDARG00000004297	-0.274736	0.0180075	0.626162
tbc1d4	ENSDARG00000075156	0.437397	0.018011	0.626162
si:ch211-264f5.6	ENSDARG00000079372	0.3482	0.018026	0.626162
pou2f2a_2	ENSDARG00000036816	-0.319567	0.0180638	0.626162
zgc:174944_1	ENSDARG00000105091	0.927066	0.018076	0.626162
rpl35a	ENSDARG00000088030	-0.432492	0.0180814	0.626162
src	ENSDARG00000008107	0.440285	0.0181013	0.626162
gosr1	ENSDARG00000026654	-0.31588	0.0181056	0.626162
hypk	ENSDARG00000059725	-0.36097	0.018208	0.626162
arhgap17a	ENSDARG00000020488	0.515062	0.0183445	0.626162
crygm2d17_2	ENSDARG00000109861	-0.764841	0.0183615	0.626162
si:ch211-214j24.14	ENSDARG00000096037	-0.411385	0.0183619	0.626162
plekhg5b	ENSDARG00000101752	0.494266	0.0183646	0.626162
sema4ab	ENSDARG00000062352	0.347304	0.0183929	0.626162
dynll2a	ENSDARG00000069790	-0.312695	0.018421	0.626162
ripor3	ENSDARG00000020979	0.423359	0.0184642	0.626162
ptpn11b	ENSDARG00000012340	0.564764	0.0185243	0.626162
cavin1a	ENSDARG00000076411	0.437274	0.0185653	0.626162
lpin1	ENSDARG00000020239	0.449375	0.0185735	0.626162
CU682811.2	ENSDARG00000095280	-0.685507	0.0185942	0.626162
six3a	ENSDARG00000058008	-0.442271	0.0186999	0.626162
zgc:173705_2	ENSDARG00000114437	0.500878	0.0187196	0.626162
atf3	ENSDARG00000007823	0.469256	0.0187487	0.626162
lim2.1	ENSDARG00000068974	-0.577603	0.0187497	0.626162
lclat1	ENSDARG00000103320	-0.502659	0.0187642	0.626162
serpinb14	ENSDARG00000091801	0.292183	0.0187664	0.626162
magoh	ENSDARG00000038635	-0.326407	0.0187901	0.626162
mxd1	ENSDARG00000032039	0.685809	0.0188195	0.626162
pabpn1	ENSDARG00000045373	-0.294541	0.0188686	0.626162
rpl36a	ENSDARG00000058105	-0.459792	0.0189256	0.626162
crygm2d3	ENSDARG00000088823	-0.892662	0.0189333	0.626162
ubp1	ENSDARG00000018000	0.461378	0.0189595	0.626162
ube2ka	ENSDARG00000089055	-0.416623	0.0190206	0.626162
crygm2d14	ENSDARG00000087301	-1.19045	0.0190956	0.626162
sema3ab	ENSDARG00000042210	0.635462	0.0192016	0.626162
kif28	ENSDARG00000091585	0.97144	0.0192075	0.626162
cenpx	ENSDARG00000089291	-0.527318	0.0192306	0.626162
si:cabz01102082.1	ENSDARG00000105648	-0.414213	0.0192927	0.626162
si:dkey-95h12.2	ENSDARG00000092923	-0.613085	0.0193206	0.626162
rps19	ENSDARG00000030602	-0.40497	0.0193423	0.626162
rps6ka3b	ENSDARG00000057927	0.489993	0.0193522	0.626162
CU571310.1	ENSDARG00000102580	0.471303	0.0193523	0.626162
A2ML1 (1 of many)_5	ENSDARG00000041685	1.09158	0.0193851	0.626162
rps9	ENSDARG00000011405	-0.385196	0.0194145	0.626162
ddr2l	ENSDARG00000103830	0.463711	0.0194257	0.626162
rpl15	ENSDARG00000009285	-0.476247	0.019426	0.626162
pmelb	ENSDARG00000033760	-0.302622	0.0195241	0.626162
malrd1	ENSDARG00000090618	0.830488	0.0195297	0.626162
col6a3_1	ENSDARG00000077139	0.277606	0.0196218	0.626162
ssna1	ENSDARG00000101300	-0.453052	0.0196449	0.626162
AL954191.1	ENSDARG00000117407	0.456397	0.0196865	0.626162
mab21l1	ENSDARG00000102047	-0.26932	0.0197127	0.626162
pde4cb	ENSDARG00000002411	0.573105	0.0197581	0.626162
eif3f	ENSDARG00000077533	-0.342345	0.0197867	0.626162
tmem265	ENSDARG00000095937	-0.669037	0.0197917	0.626162
hipk3b	ENSDARG00000062082	0.690534	0.0198567	0.626162
rbm4.2	ENSDARG00000055080	-0.271184	0.0198668	0.626162
si:dkey-145c18.5	ENSDARG00000093764	0.784409	0.0198722	0.626162
cass4	ENSDARG00000006775	0.403984	0.019907	0.626162
tnks1bp1	ENSDARG00000068760	-0.636885	0.0199313	0.626162
sdc2	ENSDARG00000002731	0.289133	0.0199349	0.626162
CR936371.1	ENSDARG00000094195	0.788387	0.0199916	0.626162
dlx2a	ENSDARG00000079964	-0.386563	0.0200035	0.626162
tox4b	ENSDARG00000100163	0.974458	0.0200041	0.626162
hipk2	ENSDARG00000042518	0.602048	0.0200156	0.626162
mrc2	ENSDARG00000078135	0.580139	0.0200387	0.626162
pomp	ENSDARG00000032296	-0.277278	0.0200636	0.626162
camkk1a	ENSDARG00000035452	0.558174	0.0200955	0.626162
si:ch211-33e4.2	ENSDARG00000097340	-1.14998	0.0201188	0.626162
nudt3b	ENSDARG00000042123	0.636729	0.0201839	0.626162
BX005275.2	ENSDARG00000096455	1.4017	0.0203639	0.626162
ankrd27	ENSDARG00000089207	0.34946	0.0204364	0.626162
cavin1b	ENSDARG00000059362	0.42915	0.0204381	0.626162
ndufb10	ENSDARG00000028889	-0.304844	0.0204846	0.626162
si:dkey-42i9.4	ENSDARG00000008049	-0.297093	0.0204955	0.626162
ndufv2	ENSDARG00000013044	-0.30082	0.0205407	0.626162
zgc:77262	ENSDARG00000044545	-0.277915	0.0205485	0.626162
mrpl44	ENSDARG00000094277	-0.331674	0.0205579	0.626162
fbxo21	ENSDARG00000076611	0.441706	0.0205597	0.626162
carm1l	ENSDARG00000091531	0.638218	0.0205685	0.626162
cox6c	ENSDARG00000038577	-0.394385	0.0205705	0.626162
rap2c	ENSDARG00000015649	-0.313773	0.0205943	0.626162
si:ch73-14h1.2	ENSDARG00000060622	0.456311	0.020596	0.626162
grk3	ENSDARG00000104094	0.436514	0.0206682	0.626162
si:ch211-106h4.6	ENSDARG00000077219	0.501511	0.0206954	0.626162
r3hdm1	ENSDARG00000101458	-0.338063	0.0207039	0.626162
prg4a	ENSDARG00000010482	0.627603	0.0207046	0.626162
slc12a8	ENSDARG00000074384	0.750233	0.020717	0.626162
zgc:152945	ENSDARG00000051912	0.686576	0.0207345	0.626162
rnf185	ENSDARG00000032997	-0.361861	0.0207548	0.626162
btg3	ENSDARG00000069065	-0.311188	0.0207678	0.626162
crygm2d5	ENSDARG00000069792	-1.00984	0.0208059	0.626162
apbb2b	ENSDARG00000099995	0.384708	0.0208683	0.626162
c3a.3	ENSDARG00000052207	0.689596	0.0208912	0.626162
ndufa6	ENSDARG00000038028	-0.506748	0.0209206	0.626162
pi4k2a	ENSDARG00000033666	0.278862	0.0209298	0.626162
dspa	ENSDARG00000022309	0.374264	0.020935	0.626162
ripply3	ENSDARG00000036974	-0.615356	0.020951	0.626162
zmynd12	ENSDARG00000017055	-0.919174	0.020963	0.626162
si:dkey-4p15.3	ENSDARG00000037403	0.780308	0.0210347	0.626162
si:dkey-269i1.4_2	ENSDARG00000095744	-0.884819	0.0210368	0.626162
myl6	ENSDARG00000008494	-0.449545	0.0210663	0.626162
acsl5	ENSDARG00000075931	0.393658	0.0210772	0.626162
plaa	ENSDARG00000042728	-0.312125	0.0210919	0.626162
vps50_1	ENSDARG00000096912	1.03636	0.0210934	0.626162
ndufs4	ENSDARG00000052840	-0.287526	0.0211448	0.626162
rps29	ENSDARG00000041232	-0.449091	0.0211787	0.626162
znf207a	ENSDARG00000015538	-0.286904	0.0212195	0.626162
si:ch73-27e22.4	ENSDARG00000093699	0.501025	0.0212861	0.626162
adgrf8	ENSDARG00000093316	0.646462	0.021322	0.626162
frem1a	ENSDARG00000069473	0.319851	0.0213255	0.626162
ugt5b1	ENSDARG00000104995	-0.727929	0.0213404	0.626162
arpp19b	ENSDARG00000039880	-0.333289	0.0213567	0.626162
brpf3a	ENSDARG00000070513	0.34247	0.0213609	0.626162
si:ch1073-358c10.1	ENSDARG00000055270	0.700434	0.021367	0.626162
sema5ba	ENSDARG00000061471	0.502655	0.0215123	0.626162
BX547992.1	ENSDARG00000075428	-1.88971	0.0215141	0.626162
fbxo5	ENSDARG00000039020	-0.325768	0.0215875	0.626162
uqcrb	ENSDARG00000011146	-0.325411	0.0216828	0.626162
klhl8	ENSDARG00000101270	-0.478452	0.0216951	0.626162
zc3h10	ENSDARG00000030335	-0.321885	0.0216954	0.626162
colq	ENSDARG00000019692	0.466865	0.0217576	0.626162
agap3	ENSDARG00000087822	0.494206	0.0217586	0.626162
cox7c	ENSDARG00000104537	-0.470006	0.0217865	0.626162
CU570791.1	ENSDARG00000098597	0.624196	0.0217893	0.626162
dynlt3	ENSDARG00000046132	-0.303798	0.0218071	0.626162
si:dkeyp-53e4.1	ENSDARG00000094558	-0.65251	0.021821	0.626162
psmb4	ENSDARG00000054696	-0.287716	0.0218699	0.626162
clmn	ENSDARG00000096867	0.469643	0.0218822	0.626162
rhobtb1	ENSDARG00000079468	0.729523	0.0218901	0.626162
sod1	ENSDARG00000043848	-0.308289	0.0219217	0.626162
si:rp71-62i8.1	ENSDARG00000099352	0.505872	0.0219299	0.626162
CABZ01058721.1	ENSDARG00000109929	0.518138	0.0219456	0.626162
phf21ab	ENSDARG00000021378	0.320357	0.0219467	0.626162
hsd20b2	ENSDARG00000031336	0.455696	0.0219931	0.626162
selenoh	ENSDARG00000093022	-0.338539	0.0220188	0.626162
tfdp2	ENSDARG00000042835	-0.272551	0.0220265	0.626162
vps29	ENSDARG00000069521	-0.326037	0.0220337	0.626162
celf3a	ENSDARG00000034668	-0.307668	0.0220588	0.626162
cpz	ENSDARG00000075521	0.331	0.0221872	0.626162
metrnla	ENSDARG00000101914	-0.295266	0.0222267	0.626162
lamb4	ENSDARG00000039133	0.33975	0.0222588	0.626162
crygm2d2	ENSDARG00000086917	-0.958553	0.0222896	0.626162
plekhh1	ENSDARG00000053835	0.385317	0.0223679	0.626162
prdx5	ENSDARG00000055064	-0.505194	0.0224034	0.626162
gfpt1	ENSDARG00000057465	0.356734	0.0224175	0.626162
si:dkey-16p6.1_6	ENSDARG00000090033	0.666122	0.0224541	0.626162
zfand5b	ENSDARG00000002271	-0.30522	0.0225752	0.626162
ndufs3	ENSDARG00000015385	-0.305581	0.0226107	0.626162
nlrc8	ENSDARG00000076819	0.418177	0.0226193	0.626162
ptmab	ENSDARG00000101766	-0.390444	0.0226414	0.626162
pnoca	ENSDARG00000025024	0.534024	0.0226434	0.626162
wu:fc23c09	ENSDARG00000088002	0.70988	0.0226697	0.626162
kif13bb	ENSDARG00000073859	0.405435	0.0226766	0.626162
trub1	ENSDARG00000053805	-0.345067	0.0227214	0.626162
lrp1bb	ENSDARG00000061517	0.481367	0.0227448	0.626162
CR388168.2	ENSDARG00000094530	0.755498	0.022762	0.626162
brk1	ENSDARG00000041974	-0.362218	0.0227782	0.626162
eif1b	ENSDARG00000012688	-0.373298	0.0228461	0.626162
sncaip	ENSDARG00000100198	0.438471	0.0228603	0.626162
si:dkeyp-118a3.2	ENSDARG00000086957	0.396638	0.0228746	0.626162
si:ch211-244c8.4	ENSDARG00000103071	-0.410382	0.0228803	0.626162
otx1	ENSDARG00000094992	-0.343436	0.0229092	0.626162
dut	ENSDARG00000106529	-0.40013	0.0229668	0.626162
fer	ENSDARG00000012196	0.527565	0.0229883	0.626162
nsrp1	ENSDARG00000015221	-0.477724	0.0229954	0.626162
ppih	ENSDARG00000041530	-0.316653	0.0230072	0.626162
surf4	ENSDARG00000104647	-0.324116	0.0230253	0.626162
c1ql3b_1	ENSDARG00000036483	-0.89176	0.0230676	0.626162
crygm2d15	ENSDARG00000069826	-1.44992	0.0230923	0.626162
si:ch211-285c6.4_1	ENSDARG00000076146	0.539724	0.023111	0.626162
cox8a	ENSDARG00000095273	-0.494931	0.0231176	0.626162
mvb12a	ENSDARG00000099741	-0.448953	0.0231213	0.626162
unc80	ENSDARG00000098290	0.824595	0.0231696	0.626162
dnajc25	ENSDARG00000067613	0.372399	0.0231705	0.626162
si:ch73-281i18.3	ENSDARG00000089402	-0.864863	0.0231743	0.626162
wbp1	ENSDARG00000098583	-0.443174	0.023186	0.626162
fyco1a	ENSDARG00000104500	0.708388	0.0232033	0.626162
btr24	ENSDARG00000102143	1.22685	0.0232242	0.626162
zgc:110171	ENSDARG00000101653	1.07035	0.0232999	0.626162
si:ch211-163b2.4	ENSDARG00000094890	0.535809	0.023369	0.626162
mycla	ENSDARG00000006003	-0.335655	0.0234123	0.626162
ppdpfa	ENSDARG00000007682	-0.40442	0.0234502	0.626162
ndufb7	ENSDARG00000033789	-0.296473	0.0234764	0.626162
snrpe	ENSDARG00000033175	-0.320921	0.0234951	0.626162
slc16a13	ENSDARG00000055342	0.373977	0.0235002	0.626162
plecb	ENSDARG00000021987	0.397448	0.0235226	0.626162
nfyba	ENSDARG00000039185	-0.302772	0.0235418	0.626162
exosc5	ENSDARG00000040557	-0.41551	0.023597	0.626162
mrpl35	ENSDARG00000070589	-0.372197	0.0237347	0.626162
CR381647.1	ENSDARG00000097211	-0.791494	0.0237472	0.626162
mrpl42	ENSDARG00000079391	-0.353632	0.0237762	0.626162
ism2a	ENSDARG00000089691	0.618811	0.0238355	0.626162
cfhl5	ENSDARG00000105052	0.615839	0.02385	0.626162
dsg2.1	ENSDARG00000076945	0.305355	0.0238913	0.626162
uprt	ENSDARG00000035549	-0.305235	0.0239342	0.626162
rpp25b	ENSDARG00000112256	-0.634598	0.0239469	0.626162
col5a3a	ENSDARG00000098294	0.493008	0.0239718	0.626162
rpl23	ENSDARG00000053457	-0.372892	0.0239794	0.626162
snupn	ENSDARG00000008395	-0.390125	0.0240422	0.626162
itga2.3	ENSDARG00000086838	-0.626668	0.0240646	0.626162
BX248121.1	ENSDARG00000098049	-0.470302	0.0241029	0.626162
cry4	ENSDARG00000011890	-0.285536	0.0241218	0.626162
rpl18a	ENSDARG00000025073	-0.419284	0.0242459	0.626162
mylk4b	ENSDARG00000055412	0.494548	0.0242752	0.626162
cldn11a	ENSDARG00000020031	-0.359647	0.0243021	0.626162
exosc3	ENSDARG00000098334	-0.404374	0.0243146	0.626162
CT027623.1	ENSDARG00000094538	1.41777	0.0243522	0.626162
rbms1b	ENSDARG00000103823	0.742298	0.0244152	0.626162
si:ch211-246m6.5_2	ENSDARG00000103750	0.371512	0.0244837	0.626162
il4r.1	ENSDARG00000116052	0.481692	0.0244948	0.626162
ankk1	ENSDARG00000056921	0.605545	0.0245482	0.626162
mcoln3a	ENSDARG00000078363	0.394155	0.0245501	0.626162
rps6ka5	ENSDARG00000060551	0.723314	0.0245618	0.626162
ponzr6	ENSDARG00000036382	-0.618749	0.0245695	0.626162
skp1	ENSDARG00000003151	-0.298996	0.0246263	0.626162
ubl3b	ENSDARG00000021556	-0.272759	0.0246663	0.626162
zmp:0000001168	ENSDARG00000076697	0.594014	0.0246824	0.626162
si:ch211-165e15.1	ENSDARG00000102406	1.22398	0.024714	0.626162
proser1	ENSDARG00000086302	-0.284665	0.0247202	0.626162
sntb1	ENSDARG00000041729	-0.374076	0.0247268	0.626162
pigs	ENSDARG00000017813	-0.335375	0.0247689	0.626162
CABZ01026153.1	ENSDARG00000117297	1.12467	0.0247736	0.626162
ptk2aa	ENSDARG00000100456	0.363071	0.0247859	0.626162
zgc:174855	ENSDARG00000094559	-0.820381	0.0248185	0.626162
etnk2	ENSDARG00000070213	0.558977	0.024822	0.626162
ankrd6b	ENSDARG00000029370	0.400759	0.0248333	0.626162
si:ch211-264e16.1	ENSDARG00000068947	0.356481	0.0248675	0.626162
kank4	ENSDARG00000059473	0.551116	0.0248712	0.626162
efr3bb	ENSDARG00000069318	0.475922	0.0249136	0.626162
si:ch211-98n17.5	ENSDARG00000105641	0.297943	0.0249768	0.626162
hnrnph1l	ENSDARG00000005551	-0.309943	0.0249988	0.626162
bcl2l10	ENSDARG00000026766	-0.262425	0.0250209	0.626162
si:dkey-194g4.1	ENSDARG00000109597	0.358626	0.0250308	0.626162
cacnb4a	ENSDARG00000009738	0.718246	0.0250789	0.626162
fbxw11b	ENSDARG00000017230	-0.25931	0.025104	0.626162
mrpl57	ENSDARG00000007285	-0.324189	0.0251134	0.626162
si:dkey-4e4.1_1	ENSDARG00000109251	0.539168	0.0251756	0.626162
slc4a2a	ENSDARG00000028173	0.2548	0.0251801	0.626162
wdr41	ENSDARG00000009851	-0.454095	0.0251904	0.626162
thsd1_1	ENSDARG00000075273	0.773589	0.0252199	0.626162
zgc:100868	ENSDARG00000004748	0.258892	0.0252257	0.626162
BX470259.3	ENSDARG00000116723	0.701708	0.0252392	0.626162
si:ch211-274f20.2	ENSDARG00000058579	0.89903	0.0252637	0.626162
rflna	ENSDARG00000023484	0.710334	0.0253271	0.626162
rap2b	ENSDARG00000103032	-0.354378	0.0253272	0.626162
gpr4	ENSDARG00000079479	1.21527	0.0253544	0.626162
akap11	ENSDARG00000075435	0.269647	0.0253688	0.626162
mgat1b	ENSDARG00000036065	0.284504	0.0253688	0.626162
sh3tc2	ENSDARG00000089917	0.315187	0.0253935	0.626162
hes2.2	ENSDARG00000068168	-0.435427	0.0254002	0.626162
rasef	ENSDARG00000076250	0.535137	0.0254167	0.626162
zgc:113278	ENSDARG00000037813	0.64796	0.0255156	0.626162
mttp	ENSDARG00000008637	0.271542	0.0255389	0.626162
uba52	ENSDARG00000041435	-0.404064	0.0255788	0.626162
ndufb9	ENSDARG00000041314	-0.304775	0.0255802	0.626162
tet1	ENSDARG00000075230	0.592783	0.0256371	0.626162
phip	ENSDARG00000015970	0.434367	0.0257141	0.626162
plcl1	ENSDARG00000067676	0.514583	0.025755	0.626162
mrpl30	ENSDARG00000069850	-0.305185	0.0257556	0.626162
ctnna1	ENSDARG00000102441	0.264854	0.0258143	0.626162
txnl1	ENSDARG00000011921	-0.260125	0.0258311	0.626162
pole3	ENSDARG00000008551	-0.311277	0.025883	0.626162
dysf	ENSDARG00000007370	0.258091	0.0259419	0.626162
kcnd1	ENSDARG00000074746	0.587025	0.0259537	0.626162
sem1	ENSDARG00000027899	-0.300891	0.0259796	0.626162
stat5a	ENSDARG00000019392	0.55388	0.0259988	0.626162
rxrba	ENSDARG00000078954	0.32283	0.0260058	0.626162
dpp9	ENSDARG00000052606	-0.255616	0.0260076	0.626162
scn1laa	ENSDARG00000086819	0.835731	0.0260235	0.626162
atp5if1a	ENSDARG00000067975	-0.502939	0.0260264	0.626162
sec61b	ENSDARG00000076568	-0.40162	0.0260677	0.626162
si:dkey-4e7.3	ENSDARG00000042124	-0.38031	0.0260915	0.626162
dph1	ENSDARG00000057973	-0.390563	0.0261529	0.626162
PARD3 (1 of many)	ENSDARG00000110804	1.03367	0.026168	0.626162
itgb3a	ENSDARG00000056767	0.407341	0.0262165	0.626162
cacng1a	ENSDARG00000008772	0.261373	0.0262189	0.626162
dlx2b	ENSDARG00000017174	-0.398701	0.026283	0.626162
znf648	ENSDARG00000104823	0.330011	0.026288	0.626162
snrpf	ENSDARG00000105037	-0.360744	0.0263	0.626162
znf993_2	ENSDARG00000109840	1.12685	0.0263325	0.626162
lgalsla	ENSDARG00000059060	0.434476	0.0263526	0.626162
cyp2aa3	ENSDARG00000103347	0.407329	0.0263925	0.626162
specc1lb	ENSDARG00000042232	0.535657	0.0264018	0.626162
phb2a	ENSDARG00000045297	-0.2839	0.0264562	0.626162
kcnj13	ENSDARG00000043443	0.649854	0.0264862	0.626162
grifin	ENSDARG00000033382	-0.73312	0.0264928	0.626162
crygm2d21	ENSDARG00000086658	-0.829982	0.0266508	0.627253
chrng	ENSDARG00000086647	0.46845	0.0266574	0.627253
CU929312.1	ENSDARG00000097608	0.663747	0.0266577	0.627253
jarid2a	ENSDARG00000060925	0.372945	0.0267198	0.627253
minos1	ENSDARG00000101619	-0.395152	0.0267461	0.627253
zgc:101679	ENSDARG00000025518	-0.34079	0.0267586	0.627253
cyc1	ENSDARG00000038075	-0.288748	0.026807	0.627253
he1.2	ENSDARG00000019122	-0.598969	0.0268402	0.627253
zgc:158862	ENSDARG00000068991	0.484612	0.0268451	0.627253
znf1055	ENSDARG00000086449	0.57388	0.0268761	0.627253
MYO9B	ENSDARG00000078313	0.403873	0.0269377	0.627253
gtf2a2	ENSDARG00000053685	-0.303095	0.0269558	0.627253
eif4e1c	ENSDARG00000012274	-0.324318	0.0270872	0.627253
tbc1d22b	ENSDARG00000026988	0.823984	0.0271218	0.627253
med11	ENSDARG00000086416	-0.312786	0.0271288	0.627253
pappab	ENSDARG00000059858	0.820589	0.0271288	0.627253
uba3	ENSDARG00000057987	-0.262996	0.0271584	0.627253
cnnm4b	ENSDARG00000074309	0.573927	0.0272758	0.627253
si:ch211-286b4.4	ENSDARG00000096859	0.965495	0.02728	0.627253
kcnf1a	ENSDARG00000027940	0.558283	0.0273798	0.627253
cmtm8a	ENSDARG00000102973	0.577915	0.0274271	0.627253
tln2a	ENSDARG00000017901	0.405814	0.0274955	0.627253
trhra	ENSDARG00000076546	0.664641	0.0275171	0.627253
u2af1	ENSDARG00000015325	-0.298121	0.0276257	0.627253
arhgef40	ENSDARG00000078979	0.574809	0.0276302	0.627253
cdh16	ENSDARG00000077570	0.706764	0.0276425	0.627253
psma8	ENSDARG00000010965	-0.275478	0.0276642	0.627253
sf3b4	ENSDARG00000018574	-0.35182	0.0276662	0.627253
dlg5b.1	ENSDARG00000090949	0.398916	0.0276879	0.627253
osgep	ENSDARG00000045846	-0.289366	0.0277001	0.627253
BX901974.1	ENSDARG00000067592	-0.993925	0.0277102	0.627253
polr2l	ENSDARG00000058349	-0.319551	0.0277232	0.627253
ube2ib	ENSDARG00000007438	-0.315005	0.0277545	0.627253
sb:cb470	ENSDARG00000111983	-1.50327	0.0278082	0.627253
apobb.2	ENSDARG00000075016	0.304864	0.0278718	0.627253
kcnh3	ENSDARG00000069560	0.807833	0.0278798	0.627253
selenou1a	ENSDARG00000057378	-0.266148	0.0279208	0.627253
zgc:91849	ENSDARG00000104716	0.370968	0.0280341	0.627253
prkar1ab	ENSDARG00000101755	0.436482	0.0280573	0.627253
spred2b	ENSDARG00000008372	0.372525	0.0280907	0.627253
bcas2	ENSDARG00000043631	-0.25363	0.0280986	0.627253
sdr42e2	ENSDARG00000059914	0.835039	0.0281057	0.627253
sox7	ENSDARG00000030125	-0.35048	0.028119	0.627253
si:ch73-144d13.7	ENSDARG00000096828	0.837055	0.0281729	0.627253
cthrc1a	ENSDARG00000087198	-0.311309	0.0281787	0.627253
gpr1	ENSDARG00000101366	0.485623	0.0282226	0.627253
si:ch211-199m9.2	ENSDARG00000103381	0.683087	0.0282226	0.627253
hmga2	ENSDARG00000069912	0.38894	0.0282309	0.627253
h3f3b.1_2	ENSDARG00000068436	-0.330492	0.0282623	0.627253
cdh27	ENSDARG00000055093	0.47882	0.0282665	0.627253
CU984600.2	ENSDARG00000098204	0.635568	0.0283064	0.627253
si:ch73-74h11.1	ENSDARG00000062750	0.284561	0.0283094	0.627253
si:dkey-17e16.10	ENSDARG00000089836	-0.285692	0.0283154	0.627253
bloc1s5	ENSDARG00000111747	-0.423322	0.028325	0.627253
snrpb2	ENSDARG00000039424	-0.299422	0.0283362	0.627253
znf1005	ENSDARG00000099917	-0.44223	0.0283545	0.627253
atp13a3	ENSDARG00000076622	0.543507	0.028398	0.627253
b3gnt7	ENSDARG00000038489	0.464789	0.0284271	0.627253
si:ch211-213d14.2	ENSDARG00000097483	-0.593991	0.0284606	0.627253
FO834857.1	ENSDARG00000112895	0.871773	0.028485	0.627253
LO018188.1	ENSDARG00000106873	0.641236	0.0285067	0.627253
zgc:158619	ENSDARG00000114245	0.254373	0.0285111	0.627253
kel	ENSDARG00000076950	0.561615	0.0285214	0.627253
CR925709.1	ENSDARG00000092130	0.507462	0.0285565	0.627253
cyp2x10.2_1	ENSDARG00000006501	-0.886817	0.0285671	0.627253
ehd3	ENSDARG00000007869	0.568679	0.0285867	0.627253
cbll1	ENSDARG00000015222	-0.386209	0.0286113	0.627253
carmil1	ENSDARG00000103887	0.679301	0.0287119	0.627344
ttc39a	ENSDARG00000074126	0.401588	0.0287451	0.627344
denr	ENSDARG00000037229	-0.370118	0.0287455	0.627344
BX248082.1	ENSDARG00000105408	-0.61201	0.0287487	0.627344
si:ch211-166g5.4	ENSDARG00000063555	0.473981	0.0287825	0.627344
cfb	ENSDARG00000055278	0.406477	0.0288011	0.627344
lifra	ENSDARG00000098857	0.669814	0.0288507	0.627708
smad2	ENSDARG00000006389	-0.256347	0.0289514	0.627708
pkhd1l1	ENSDARG00000091116	-0.474078	0.0289695	0.627708
NDUFB1	ENSDARG00000087456	-0.655807	0.029038	0.627708
dynlrb1_1	ENSDARG00000021582	-0.340192	0.0290785	0.627708
ptprsa_2	ENSDARG00000059738	0.574498	0.0291045	0.627708
slc12a3	ENSDARG00000013855	0.282179	0.0291211	0.627708
mmp17b	ENSDARG00000102956	0.430804	0.0292123	0.627708
cdr2a	ENSDARG00000035952	0.677041	0.0292556	0.627708
eef1akmt2	ENSDARG00000102144	-0.409947	0.0292556	0.627708
srsf3b	ENSDARG00000059360	-0.347228	0.029277	0.627708
arl3l1	ENSDARG00000111106	-0.83074	0.0292958	0.627708
urm1	ENSDARG00000091198	-0.340997	0.0293093	0.627708
and3	ENSDARG00000056873	-0.274347	0.0293377	0.627708
si:ch211-271g18.1_1	ENSDARG00000104704	0.756758	0.0293434	0.627708
asns	ENSDARG00000016375	0.276213	0.029387	0.627708
ppl	ENSDARG00000101043	0.349713	0.0294231	0.627708
pbx4	ENSDARG00000052150	-0.280858	0.0295544	0.627708
iqgap2	ENSDARG00000060010	0.276847	0.0295702	0.627708
cnppd1	ENSDARG00000027078	-0.25621	0.0296342	0.627708
nrarpb	ENSDARG00000018958	0.327641	0.0297118	0.627708
tmem107_1	ENSDARG00000110269	-0.869623	0.029739	0.627708
smyhc1	ENSDARG00000099959	0.504309	0.0297443	0.627708
adamts3	ENSDARG00000060127	0.537768	0.0297905	0.627708
myo18aa	ENSDARG00000075752	0.386887	0.0298964	0.627708
si:ch211-214b16.3	ENSDARG00000089079	0.719524	0.0299228	0.627708
znf346	ENSDARG00000060695	-0.433183	0.0299239	0.627708
mcc	ENSDARG00000105237	0.439795	0.0299627	0.627708
zbtb42	ENSDARG00000102761	0.735255	0.0299706	0.627708
adgrd2	ENSDARG00000103067	0.427638	0.0300686	0.627708
agbl4_2	ENSDARG00000068050	-0.854387	0.0300694	0.627708
fkbp1aa	ENSDARG00000022684	-0.388241	0.0300854	0.627708
tcap	ENSDARG00000007344	0.728998	0.0301197	0.627708
si:zfos-364h11.1	ENSDARG00000090946	0.520657	0.0301341	0.627708
zgc:173593	ENSDARG00000077360	-0.944452	0.0302557	0.627708
serpina1	ENSDARG00000090286	0.366792	0.0302853	0.627708
CU234171.1	ENSDARG00000056910	0.699396	0.0302946	0.627708
vtcn1	ENSDARG00000078643	-0.896034	0.0303042	0.627708
si:ch211-215k15.5	ENSDARG00000103484	-0.425382	0.030313	0.627708
lrp1ba_1	ENSDARG00000094171	0.773638	0.0303286	0.627708
capn5a	ENSDARG00000103317	0.284625	0.0303657	0.627708
zgc:64189	ENSDARG00000033501	-0.675667	0.0303918	0.627708
sptbn1	ENSDARG00000102883	0.487346	0.0303964	0.627708
tomm20b	ENSDARG00000103566	-0.308877	0.0304173	0.627708
C4B	ENSDARG00000038424	0.41355	0.0304234	0.627708
plxna3	ENSDARG00000007172	0.30106	0.0304294	0.627708
pde3a	ENSDARG00000004227	0.469966	0.0304711	0.627708
fam222bb	ENSDARG00000078578	-0.253069	0.0305016	0.627708
lim2.3	ENSDARG00000037402	-0.712965	0.0305215	0.627708
lrrk1	ENSDARG00000007398	0.530432	0.030536	0.627708
he1.1	ENSDARG00000023656	-0.675739	0.0305653	0.627708
psmb7	ENSDARG00000037962	-0.315178	0.0306136	0.627708
negaly6	ENSDARG00000089123	-0.941482	0.0306369	0.627708
mta3	ENSDARG00000054903	-0.258617	0.0306842	0.627708
CABZ01052576.1	ENSDARG00000102091	-0.374143	0.0307036	0.627708
p4ha1a	ENSDARG00000033537	0.393749	0.0307547	0.627708
fndc3bb	ENSDARG00000062023	0.373685	0.0308014	0.627708
BX324132.3	ENSDARG00000111246	-0.685231	0.0308349	0.627708
si:ch1073-392o20.2	ENSDARG00000102599	0.250393	0.030857	0.627708
ankrd46b	ENSDARG00000015780	-0.324313	0.0308616	0.627708
parvaa	ENSDARG00000043710	0.368991	0.0308835	0.627708
gabarapb	ENSDARG00000052082	-0.287305	0.0308884	0.627708
piezo2a.2	ENSDARG00000076005	0.392231	0.0309212	0.627708
tomm6	ENSDARG00000097797	-0.356465	0.0310453	0.627708
ano8b	ENSDARG00000077229	0.67051	0.0310954	0.627708
pdpk1b	ENSDARG00000018285	-0.237731	0.0310958	0.627708
adamts5	ENSDARG00000100307	0.522446	0.0311035	0.627708
hmx1	ENSDARG00000095651	-0.437401	0.0311351	0.627708
pin4	ENSDARG00000004527	-0.297535	0.0311409	0.627708
