# Supplementary material for: Sin3a associated protein 130 kDa, sap130, plays an evolutionary conserved role in zebrafish heart development
Source: Front Cell Dev Biol. 2023 Aug 30;11:1197109. doi: 10.3389/fcell.2023.1197109 (PMC10498550; doi:10.3389/fcell.2023.1197109)
Supplement: Supplementary file 4 [file Table3.XLSX]

## Sheet: WTvsMZsap130a_DEGs_MZsap130a
genes	ENSMBL_IDs	logFC	PValue	FDR
per1b	ENSDARG00000012499	3.20505	7.18394e-14	1.50985e-09
si:ch211-214b16.2	ENSDARG00000102593	-9.14989	4.55978e-13	4.79164e-09
si:ch211-236p5.3	ENSDARG00000086418	-6.55196	8.44863e-12	5.53441e-08
CR749167.2	ENSDARG00000108525	-8.79671	1.11769e-11	5.53441e-08
si:ch211-222e20.4	ENSDARG00000092578	6.79431	1.50912e-11	5.53441e-08
serpinb14	ENSDARG00000091801	2.63409	1.57998e-11	5.53441e-08
si:dkey-23a23.1	ENSDARG00000094824	-6.87043	1.96089e-11	5.88069e-08
si:dkeyp-104f11.9	ENSDARG00000096715	-5.35928	2.33494e-11	5.88069e-08
anapc5	ENSDARG00000008461	1.79091	2.56941e-11	5.88069e-08
CR352226.5	ENSDARG00000100000	-8.21749	2.79806e-11	5.88069e-08
si:ch211-214b16.4	ENSDARG00000074345	-3.87186	3.16142e-11	6.04032e-08
si:ch211-195h23.3	ENSDARG00000068431	3.33458	3.91148e-11	6.23806e-08
adgrg4b	ENSDARG00000094386	-6.90425	4.11297e-11	6.23806e-08
si:dkey-24p1.6_2	ENSDARG00000028784	3.43525	4.15534e-11	6.23806e-08
fabp7b	ENSDARG00000034650	-3.10633	5.36035e-11	7.51056e-08
nek12	ENSDARG00000037174	3.37125	5.97972e-11	7.69269e-08
si:dkey-9c18.3	ENSDARG00000096579	-8.02182	6.22238e-11	7.69269e-08
si:dkey-253d23.4	ENSDARG00000079762	2.19361	6.90957e-11	8.06769e-08
ptk2ba	ENSDARG00000022841	-3.17483	8.93964e-11	9.88865e-08
ugt2a6	ENSDARG00000039501	4.15748	1.13008e-10	1.18754e-07
BX548073.3	ENSDARG00000093054	-5.80692	1.54864e-10	1.52922e-07
cp	ENSDARG00000010312	2.69669	1.60075e-10	1.52922e-07
LO017829.1	ENSDARG00000053520	-2.91042	2.69095e-10	2.4249e-07
zgc:113364	ENSDARG00000037192	3.76651	2.97192e-10	2.4249e-07
BX322555.3	ENSDARG00000097247	-2.17115	2.97664e-10	2.4249e-07
si:ch73-14h1.2	ENSDARG00000060622	4.5682	2.99982e-10	2.4249e-07
kcnj1a.4	ENSDARG00000090635	3.13181	3.87663e-10	3.01759e-07
ctbs	ENSDARG00000100002	3.85749	4.35146e-10	3.22919e-07
mamdc2b	ENSDARG00000073695	4.23314	4.45576e-10	3.22919e-07
BX511089.2	ENSDARG00000094523	-2.92872	4.80227e-10	3.36431e-07
f10	ENSDARG00000088581	1.94856	5.06536e-10	3.43415e-07
mllt11	ENSDARG00000071026	1.65329	5.24017e-10	3.44165e-07
CU467837.1	ENSDARG00000100065	5.0118	6.06832e-10	3.86478e-07
CR450780.3	ENSDARG00000117644	6.80333	6.33329e-10	3.9149e-07
FO904898.4	ENSDARG00000090869	-6.77995	6.75963e-10	3.919e-07
BX511067.1	ENSDARG00000111788	-6.56044	6.9724e-10	3.919e-07
ddit4	ENSDARG00000037618	-2.34991	7.02348e-10	3.919e-07
slc5a9	ENSDARG00000005518	1.89115	7.08578e-10	3.919e-07
adgre9	ENSDARG00000096577	-6.47358	7.33419e-10	3.95238e-07
zgc:114104	ENSDARG00000058679	-2.3033	1.01279e-09	5.32143e-07
si:ch211-256e16.11_1	ENSDARG00000100690	-3.07499	1.10995e-09	5.68974e-07
znf1048	ENSDARG00000091994	3.11407	1.1443e-09	5.72611e-07
FP016106.1	ENSDARG00000098397	-5.88851	1.42205e-09	6.91144e-07
si:ch211-162i8.2	ENSDARG00000096041	3.56382	1.44694e-09	6.91144e-07
si:ch211-64i20.3_2	ENSDARG00000089934	-3.21746	1.73758e-09	8.00191e-07
BX548015.2	ENSDARG00000096527	-3.59573	1.75271e-09	8.00191e-07
si:dkey-23a13.2	ENSDARG00000105470	-3.09783	1.78945e-09	8.00191e-07
cbln11	ENSDARG00000086654	4.39582	1.87023e-09	8.15834e-07
BX901918.1	ENSDARG00000094331	3.49242	1.90207e-09	8.15834e-07
si:ch211-241n15.3	ENSDARG00000088915	4.27032	1.95695e-09	8.22583e-07
BX927130.4	ENSDARG00000103306	5.23939	2.0306e-09	8.36807e-07
mylka	ENSDARG00000034801	2.10387	2.12757e-09	8.59908e-07
cmc4	ENSDARG00000100774	-6.47651	2.27763e-09	9.03187e-07
CR405715.1	ENSDARG00000092510	3.48765	2.46395e-09	9.5898e-07
BX548073.1	ENSDARG00000091918	-4.02461	2.97099e-09	1.11725e-06
ms4a17a.9	ENSDARG00000043802	4.82623	2.99657e-09	1.11725e-06
BX469930.1	ENSDARG00000092358	5.03563	3.03007e-09	1.11725e-06
pfkfb4b	ENSDARG00000029075	1.43604	3.09135e-09	1.12019e-06
zgc:162608	ENSDARG00000069375	2.41642	3.18408e-09	1.13423e-06
CR749163.2	ENSDARG00000096736	-4.62064	3.38995e-09	1.18744e-06
znf1068	ENSDARG00000078728	4.26018	3.4547e-09	1.19029e-06
lgals9l3	ENSDARG00000041060	1.64934	3.60305e-09	1.22138e-06
si:ch211-127b11.1	ENSDARG00000077090	-4.75748	3.95807e-09	1.32043e-06
uroc1	ENSDARG00000070394	1.30175	4.67443e-09	1.53504e-06
pcdh1g32	ENSDARG00000100829	1.15566	5.08982e-09	1.62847e-06
si:ch211-191a16.5	ENSDARG00000096545	-2.53454	5.11391e-09	1.62847e-06
si:dkey-110g7.8	ENSDARG00000074773	-2.41179	5.24779e-09	1.64616e-06
zgc:172014	ENSDARG00000101775	-3.25552	5.37936e-09	1.66262e-06
CR936442.1	ENSDARG00000105592	2.50976	5.52741e-09	1.68362e-06
smu1b	ENSDARG00000051970	-1.10707	5.90245e-09	1.77217e-06
tcn2	ENSDARG00000036481	1.35781	6.03903e-09	1.78764e-06
CR388228.1	ENSDARG00000117809	5.46529	7.02954e-09	2.05194e-06
ces3	ENSDARG00000041595	2.45175	7.59463e-09	2.18525e-06
zgc:173709	ENSDARG00000090160	1.61753	7.77698e-09	2.18525e-06
rc3h2	ENSDARG00000063050	-2.51388	7.79813e-09	2.18525e-06
si:dkey-106c17.2_1	ENSDARG00000094994	-2.50021	8.39409e-09	2.30749e-06
si:dkey-31g6.6	ENSDARG00000101393	1.49995	8.45396e-09	2.30749e-06
actc1	ENSDARG00000057911	-1.30765	8.78952e-09	2.36832e-06
ccdc90b	ENSDARG00000044626	4.11986	8.98892e-09	2.39139e-06
zgc:112265	ENSDARG00000100406	2.28565	9.4845e-09	2.46801e-06
mpp1	ENSDARG00000105287	1.16362	9.51178e-09	2.46801e-06
LO018124.1	ENSDARG00000105746	-5.75403	1.0163e-08	2.57527e-06
map4k6	ENSDARG00000033444	2.09702	1.01702e-08	2.57527e-06
serpinh1b	ENSDARG00000019949	-2.28583	1.06325e-08	2.66028e-06
cnot7	ENSDARG00000032116	-1.92025	1.08035e-08	2.67126e-06
slc22a5	ENSDARG00000101021	6.54495	1.10076e-08	2.69008e-06
si:dkey-247i3.5	ENSDARG00000096186	4.52526	1.11711e-08	2.69865e-06
znf1084	ENSDARG00000076255	2.05485	1.13434e-08	2.70913e-06
BX927244.1	ENSDARG00000096950	4.33321	1.18344e-08	2.79465e-06
clk4a	ENSDARG00000089372	-1.34276	1.23382e-08	2.8594e-06
ambp	ENSDARG00000004296	1.08329	1.23807e-08	2.8594e-06
sult1st7	ENSDARG00000079079	-4.04011	1.29564e-08	2.94954e-06
BX908731.1	ENSDARG00000099201	-1.89697	1.30517e-08	2.94954e-06
znf973	ENSDARG00000100896	3.83334	1.33106e-08	2.97338e-06
nr1d2b	ENSDARG00000009594	0.998137	1.34401e-08	2.97338e-06
kcnj1a.5	ENSDARG00000089060	2.6725	1.51579e-08	3.2833e-06
kcnj1a.3	ENSDARG00000086248	3.32525	1.52174e-08	3.2833e-06
pde6b	ENSDARG00000011671	-2.40753	1.53097e-08	3.2833e-06
myzap	ENSDARG00000075017	1.24678	1.64575e-08	3.47349e-06
pdxka	ENSDARG00000088959	1.30548	1.6527e-08	3.47349e-06
trim25	ENSDARG00000104396	-1.57037	1.77468e-08	3.69291e-06
per3	ENSDARG00000010519	1.63368	1.8994e-08	3.88046e-06
si:ch211-209l18.2	ENSDARG00000093111	3.04991	1.90174e-08	3.88046e-06
epd	ENSDARG00000103498	-2.87585	1.93381e-08	3.90797e-06
si:dkey-50i6.5	ENSDARG00000101320	-1.64673	2.01626e-08	4.03579e-06
kcnj1a.6	ENSDARG00000088484	2.91963	2.04436e-08	4.05342e-06
BX005254.2	ENSDARG00000094560	3.83496	2.08584e-08	4.09702e-06
xiap	ENSDARG00000016143	1.31782	2.33276e-08	4.5396e-06
si:ch211-209l18.4	ENSDARG00000090847	2.42361	2.40293e-08	4.63324e-06
BX465228.1	ENSDARG00000040200	-6.9936	2.48649e-08	4.75077e-06
grin3bb	ENSDARG00000098667	-1.89164	2.52624e-08	4.76289e-06
si:ch1073-190k2.1	ENSDARG00000097973	10.7769	2.53816e-08	4.76289e-06
si:ch211-155m12.1	ENSDARG00000101642	3.14422	2.58911e-08	4.81127e-06
znf1141	ENSDARG00000116625	2.17923	2.60972e-08	4.81127e-06
si:dkey-57k17.1	ENSDARG00000104697	1.59292	2.86616e-08	5.20665e-06
si:rp71-46j2.7	ENSDARG00000105424	-1.36864	2.87373e-08	5.20665e-06
znf1094	ENSDARG00000102370	-2.0615	2.9542e-08	5.30671e-06
CU896691.1	ENSDARG00000087901	-1.93376	3.03215e-08	5.40057e-06
akr1a1a	ENSDARG00000035257	1.41294	3.07326e-08	5.42779e-06
ndr2	ENSDARG00000101279	4.15406	3.1641e-08	5.54166e-06
myl4	ENSDARG00000011519	-1.85501	3.51147e-08	6.09923e-06
BX855590.1	ENSDARG00000117424	3.48511	3.61287e-08	6.22391e-06
BX469925.3	ENSDARG00000094103	3.24893	3.79092e-08	6.47754e-06
trpc2a	ENSDARG00000039065	5.33709	3.82177e-08	6.47759e-06
mylipb	ENSDARG00000055118	1.68582	4.1173e-08	6.92267e-06
ela2l	ENSDARG00000056765	-3.88408	4.3556e-08	7.23901e-06
map1lc3b	ENSDARG00000101127	1.21233	4.37434e-08	7.23901e-06
chp2	ENSDARG00000025788	1.4157	4.78737e-08	7.86064e-06
camk4	ENSDARG00000005372	-1.63744	4.82822e-08	7.86625e-06
tmc1	ENSDARG00000056386	-2.42846	4.9039e-08	7.9281e-06
dedd1	ENSDARG00000002758	-0.893599	5.02856e-08	8.05815e-06
znf1110	ENSDARG00000110946	2.87347	5.06103e-08	8.05815e-06
dnaja1	ENSDARG00000030972	-1.22751	5.25133e-08	8.29828e-06
CU459186.7	ENSDARG00000105407	-1.79441	5.44079e-08	8.53351e-06
leap2	ENSDARG00000104654	-2.04599	5.64504e-08	8.78828e-06
hdac10	ENSDARG00000086458	1.20461	5.68818e-08	8.79033e-06
col28a2a	ENSDARG00000076321	-1.6077	5.78459e-08	8.87407e-06
CR925723.1	ENSDARG00000098403	-6.40906	5.83191e-08	8.88104e-06
BX294100.1	ENSDARG00000097158	2.24907	5.87409e-08	8.88104e-06
si:dkey-286j15.3	ENSDARG00000071036	-2.86645	5.9159e-08	8.88104e-06
rfesd	ENSDARG00000058725	3.78786	6.3722e-08	9.4982e-06
AL929114.2	ENSDARG00000101825	2.3163	6.49409e-08	9.6117e-06
pon1	ENSDARG00000032496	1.89688	6.6757e-08	9.81141e-06
msrb2	ENSDARG00000018459	-1.55577	6.82495e-08	9.96111e-06
ciarta	ENSDARG00000058094	0.911009	6.97721e-08	1.01131e-05
BX511034.1	ENSDARG00000071629	9.31178	7.18382e-08	1.03413e-05
rsrp1	ENSDARG00000030440	-1.39033	7.27681e-08	1.04039e-05
mapk8ip3	ENSDARG00000062531	1.07436	7.37446e-08	1.04722e-05
si:ch211-235f1.3	ENSDARG00000095179	-4.73215	7.46289e-08	1.05267e-05
si:ch211-133h13.1	ENSDARG00000116915	2.79321	7.63668e-08	1.07e-05
e2f7	ENSDARG00000008986	0.921617	7.89968e-08	1.09952e-05
si:ch1073-165f9.2	ENSDARG00000073876	3.12309	7.99313e-08	1.10521e-05
angptl4	ENSDARG00000035859	1.04092	8.42514e-08	1.15688e-05
tsc22d3	ENSDARG00000075666	1.12283	8.52842e-08	1.15688e-05
ptgdsb.1	ENSDARG00000027088	1.77072	8.53199e-08	1.15688e-05
si:dkey-69o16.5	ENSDARG00000070057	1.33219	8.83111e-08	1.18268e-05
adam8b	ENSDARG00000057644	1.52114	8.83476e-08	1.18268e-05
pafah1b2	ENSDARG00000035352	-1.54187	8.91771e-08	1.18623e-05
ftr02	ENSDARG00000079412	2.33181	9.06924e-08	1.19355e-05
si:dkey-156m2.3	ENSDARG00000078620	-2.98487	9.08634e-08	1.19355e-05
si:dkey-105i14.1	ENSDARG00000077697	2.19643	9.21961e-08	1.20353e-05
MFAP4 (1 of many)_9	ENSDARG00000092806	-3.44949	9.77462e-08	1.26811e-05
arsh	ENSDARG00000002299	-1.7938	1.01861e-07	1.31338e-05
c3b.1	ENSDARG00000093068	1.09138	1.04427e-07	1.33825e-05
rbm5	ENSDARG00000098280	-1.13617	1.06636e-07	1.35337e-05
si:dkey-23k10.3	ENSDARG00000097653	-5.1492	1.07511e-07	1.35337e-05
CR749168.2	ENSDARG00000099160	5.0251	1.07538e-07	1.35337e-05
mucms1	ENSDARG00000069566	7.84751	1.10997e-07	1.38858e-05
CABZ01059403.1	ENSDARG00000088906	-3.58534	1.14064e-07	1.41647e-05
CABZ01070527.1	ENSDARG00000104600	-1.96163	1.14574e-07	1.41647e-05
apoa4b.2	ENSDARG00000020866	1.09468	1.15464e-07	1.41913e-05
BX088583.2	ENSDARG00000101555	2.81111	1.21528e-07	1.47956e-05
BX465228.2	ENSDARG00000115830	-9.65317	1.21789e-07	1.47956e-05
cry1aa	ENSDARG00000045768	2.23272	1.23786e-07	1.49517e-05
oga	ENSDARG00000074686	1.07209	1.2749e-07	1.52642e-05
zgc:113210	ENSDARG00000002872	-1.04871	1.27825e-07	1.52642e-05
si:ch73-367f21.5	ENSDARG00000089503	4.26175	1.3364e-07	1.58684e-05
dbpb	ENSDARG00000057652	1.56114	1.37659e-07	1.62538e-05
clic5a	ENSDARG00000075993	-0.999754	1.41626e-07	1.66287e-05
si:dkey-71b5.3	ENSDARG00000095522	-6.62418	1.43078e-07	1.67059e-05
apobb.2	ENSDARG00000075016	1.3043	1.43961e-07	1.67162e-05
parietopsin_1	ENSDARG00000101725	1.31469	1.5034e-07	1.72814e-05
si:dkeyp-97a10.1	ENSDARG00000100886	1.9971	1.50601e-07	1.72814e-05
znf1046	ENSDARG00000116216	3.56406	1.52114e-07	1.72814e-05
nlrc9	ENSDARG00000078101	3.57054	1.52118e-07	1.72814e-05
kcnj1a.2	ENSDARG00000090866	1.63236	1.54745e-07	1.74853e-05
zgc:174904	ENSDARG00000059049	1.56279	1.57501e-07	1.77016e-05
si:busm1-105l16.2_1	ENSDARG00000070858	-1.72628	1.5952e-07	1.78331e-05
hspa13	ENSDARG00000040984	-1.17912	1.60646e-07	1.7864e-05
si:dkey-7j22.4	ENSDARG00000117156	2.63659	1.61954e-07	1.79147e-05
fn1b	ENSDARG00000006526	1.36369	1.63779e-07	1.80217e-05
zgc:172106	ENSDARG00000017984	2.82738	1.66587e-07	1.82352e-05
phkg1a	ENSDARG00000030604	1.5821	1.7045e-07	1.85614e-05
si:dkey-230i18.2	ENSDARG00000093532	3.36556	1.7672e-07	1.91446e-05
wdr21_1	ENSDARG00000003197	2.26566	1.77628e-07	1.91446e-05
si:dkey-9p20.18	ENSDARG00000094615	3.98953	1.85262e-07	1.98485e-05
hapln1b	ENSDARG00000068516	1.28307	1.86047e-07	1.98485e-05
mars2	ENSDARG00000009218	-1.32966	1.96581e-07	2.08663e-05
CU914157.1	ENSDARG00000096825	5.82096	2.02087e-07	2.13431e-05
syt15	ENSDARG00000079926	-3.08041	2.03995e-07	2.14368e-05
tcirg1b	ENSDARG00000105142	0.95882	2.09848e-07	2.19069e-05
psmb10	ENSDARG00000043781	-1.98981	2.10553e-07	2.19069e-05
AL935186.1	ENSDARG00000025046	1.73502	2.19096e-07	2.26835e-05
dyrk4	ENSDARG00000070734	-1.25178	2.22751e-07	2.29488e-05
snap29	ENSDARG00000038518	-1.16606	2.24288e-07	2.29945e-05
limch1b	ENSDARG00000103774	1.00426	2.33902e-07	2.38637e-05
serpine3	ENSDARG00000057108	2.10968	2.37075e-07	2.40705e-05
sccpdha	ENSDARG00000075766	-1.75004	2.40072e-07	2.42577e-05
BX511034.7	ENSDARG00000104640	8.90906	2.48422e-07	2.4727e-05
kif16bb	ENSDARG00000080018	-2.8061	2.48432e-07	2.4727e-05
thbs4b	ENSDARG00000020072	1.01405	2.48644e-07	2.4727e-05
si:ch211-197e7.1	ENSDARG00000095200	3.23417	2.49424e-07	2.4727e-05
slc25a10	ENSDARG00000025074	0.931389	2.52097e-07	2.47977e-05
si:dkey-11d20.1_1	ENSDARG00000114743	-3.70121	2.52496e-07	2.47977e-05
znf1079	ENSDARG00000099346	3.39285	2.57765e-07	2.51974e-05
aldob	ENSDARG00000053684	1.26986	2.60138e-07	2.53117e-05
FP067440.1	ENSDARG00000100154	4.26872	2.62211e-07	2.53526e-05
si:ch211-212k5.1	ENSDARG00000110637	1.90255	2.62972e-07	2.53526e-05
sycp3	ENSDARG00000013438	3.61931	2.65632e-07	2.54922e-05
sall1a	ENSDARG00000074319	-0.758418	2.6758e-07	2.55624e-05
si:ch73-44m9.3_1	ENSDARG00000040640	-2.05914	2.8035e-07	2.6582e-05
rdh12l	ENSDARG00000045277	1.92422	2.80783e-07	2.6582e-05
FO904903.1	ENSDARG00000059039	-8.82516	2.82601e-07	2.66342e-05
aldh2.1	ENSDARG00000089924	1.0539	2.84653e-07	2.67078e-05
si:ch211-93g21.1	ENSDARG00000093602	7.87143	2.89412e-07	2.70336e-05
BX649453.1	ENSDARG00000104407	-2.92339	2.92797e-07	2.72288e-05
si:ch211-113a14.12	ENSDARG00000077456	4.00709	3.03372e-07	2.8088e-05
dhrs13a.2	ENSDARG00000111240	1.18782	3.10698e-07	2.864e-05
si:rp71-36a1.5_1	ENSDARG00000077252	1.95888	3.1673e-07	2.89288e-05
pla2g15	ENSDARG00000103271	1.15793	3.17758e-07	2.89288e-05
CR589947.1	ENSDARG00000079269	3.61223	3.18976e-07	2.89288e-05
si:ch73-334d15.1	ENSDARG00000061672	1.13518	3.20678e-07	2.89288e-05
rnf165b	ENSDARG00000078817	-2.38562	3.20712e-07	2.89288e-05
si:ch1073-406l10.2	ENSDARG00000089645	1.24517	3.26316e-07	2.93085e-05
nlrb5	ENSDARG00000090699	-2.29681	3.27736e-07	2.93108e-05
FP016205.1	ENSDARG00000114704	-1.99382	3.36958e-07	3.00078e-05
tlr4ba	ENSDARG00000019742	1.64092	3.3935e-07	3.00934e-05
b4gat1	ENSDARG00000077583	-1.08142	3.48214e-07	3.05319e-05
h1fx	ENSDARG00000054058	0.807278	3.48937e-07	3.05319e-05
cish	ENSDARG00000060316	1.07104	3.50084e-07	3.05319e-05
CR749752.1	ENSDARG00000097168	-5.28756	3.50106e-07	3.05319e-05
tgm2a	ENSDARG00000070157	-0.879464	3.52878e-07	3.06464e-05
znf710a	ENSDARG00000014680	-1.04756	3.55944e-07	3.07647e-05
ppp1r3ca	ENSDARG00000071005	1.00898	3.57167e-07	3.07647e-05
adob	ENSDARG00000053571	-1.00427	3.59601e-07	3.08479e-05
si:dkey-222h21.2_1	ENSDARG00000094297	-3.47504	3.63482e-07	3.09546e-05
CR847936.1	ENSDARG00000039063	2.22449	3.63791e-07	3.09546e-05
znf1040	ENSDARG00000098986	1.20238	3.67521e-07	3.11459e-05
si:dkey-34l15.1	ENSDARG00000071567	1.26508	3.82407e-07	3.22773e-05
mhc1uma	ENSDARG00000039164	-8.27334	3.84793e-07	3.23488e-05
si:dkey-63j12.4_1	ENSDARG00000089556	-1.60476	3.98565e-07	3.33054e-05
si:dkey-93n13.1	ENSDARG00000094328	2.03614	3.99341e-07	3.33054e-05
zgc:136908	ENSDARG00000011983	1.846	4.0317e-07	3.34918e-05
zgc:77517	ENSDARG00000028618	0.893116	4.04846e-07	3.34986e-05
si:dkeyp-104f11.6	ENSDARG00000089158	1.43203	4.08145e-07	3.36392e-05
si:rp71-1i20.2	ENSDARG00000043198	-2.21165	4.11358e-07	3.37715e-05
znf1124	ENSDARG00000069796	1.09861	4.15686e-07	3.39941e-05
h2afy	ENSDARG00000099329	0.974041	4.2104e-07	3.42984e-05
tsnaxip1	ENSDARG00000030512	1.50675	4.37193e-07	3.54768e-05
si:ch73-40i7.5	ENSDARG00000090675	-0.79284	4.4572e-07	3.60296e-05
scrt1a	ENSDARG00000100821	-0.938552	4.49453e-07	3.61922e-05
cyp2r1	ENSDARG00000056587	1.22389	4.60332e-07	3.68148e-05
si:dkey-24p1.1	ENSDARG00000039096	7.34824	4.60689e-07	3.68148e-05
rtn2b	ENSDARG00000057027	-1.20981	4.63063e-07	3.68644e-05
CT027718.1	ENSDARG00000097433	-2.5723	4.79663e-07	3.80418e-05
ccdc171	ENSDARG00000027381	-1.08741	4.85794e-07	3.83832e-05
tmem106ba	ENSDARG00000101936	0.940557	4.94068e-07	3.88499e-05
zgc:158417	ENSDARG00000101671	2.60166	4.95398e-07	3.88499e-05
si:dkey-22i16.9	ENSDARG00000095949	-1.67251	5.14947e-07	4.02329e-05
pkd1l2b	ENSDARG00000101214	2.14011	5.26398e-07	4.09752e-05
ccl39.3	ENSDARG00000100295	-5.64133	5.4051e-07	4.19185e-05
schip1	ENSDARG00000035175	-0.8815	5.44982e-07	4.19842e-05
si:dkeyp-4f2.1_2	ENSDARG00000114142	-2.10962	5.45353e-07	4.19842e-05
c3a.3	ENSDARG00000052207	2.79772	5.53564e-07	4.24608e-05
zgc:174461_2	ENSDARG00000114738	-4.36582	5.62735e-07	4.30073e-05
tmprss15	ENSDARG00000079393	2.38572	5.69565e-07	4.33716e-05
CR396583.1	ENSDARG00000093732	1.86276	5.79931e-07	4.38492e-05
ccdc114	ENSDARG00000015010	1.3553	5.8001e-07	4.38492e-05
rbp4	ENSDARG00000101199	1.77373	5.84801e-07	4.40203e-05
si:dkey-185e18.7	ENSDARG00000088924	1.14841	5.86462e-07	4.40203e-05
znf1109	ENSDARG00000092784	2.37578	5.97155e-07	4.46634e-05
BX927336.3	ENSDARG00000102848	3.10899	6.10371e-07	4.549e-05
angptl1b	ENSDARG00000100159	-2.99369	6.15966e-07	4.57447e-05
slc10a1	ENSDARG00000030588	1.6174	6.23201e-07	4.61191e-05
si:ch211-253p18.2	ENSDARG00000092770	2.23695	6.29227e-07	4.64016e-05
slc5a12	ENSDARG00000005004	-2.11012	6.33203e-07	4.65316e-05
AL935153.1	ENSDARG00000092042	2.35217	6.48093e-07	4.74598e-05
BX890559.1	ENSDARG00000093309	3.96754	6.53826e-07	4.77134e-05
si:ch211-258f1.3	ENSDARG00000105119	1.98603	6.59002e-07	4.78391e-05
raf1a_1	ENSDARG00000096415	0.937271	6.601e-07	4.78391e-05
unc119a	ENSDARG00000034453	1.50113	6.66061e-07	4.81052e-05
si:ch211-205a14.1	ENSDARG00000102713	-2.0124	6.76648e-07	4.85992e-05
renbp	ENSDARG00000008931	2.15807	6.77526e-07	4.85992e-05
nabp1a	ENSDARG00000004692	-0.642935	6.93121e-07	4.95487e-05
CABZ01102109.1	ENSDARG00000114226	-1.11924	7.30273e-07	5.20276e-05
si:ch211-235m3.10	ENSDARG00000097665	-1.88961	7.4932e-07	5.32043e-05
ddx4	ENSDARG00000014373	2.03294	7.55526e-07	5.3318e-05
ifrd1	ENSDARG00000068708	0.653377	7.57903e-07	5.3318e-05
svbp	ENSDARG00000102305	1.00518	7.62435e-07	5.3318e-05
insig1	ENSDARG00000010658	0.935428	7.62458e-07	5.3318e-05
aldh8a1	ENSDARG00000036776	1.20037	7.63607e-07	5.3318e-05
anxa3b	ENSDARG00000044254	2.00407	7.73921e-07	5.38593e-05
nfil3	ENSDARG00000042977	0.68196	7.80251e-07	5.41206e-05
si:dkeyp-75b4.9	ENSDARG00000015678	7.77271	7.83913e-07	5.41957e-05
plp1b	ENSDARG00000011929	-1.95113	7.97567e-07	5.49589e-05
acta1a	ENSDARG00000036371	-1.08837	8.02677e-07	5.51302e-05
ces2	ENSDARG00000041569	1.64597	8.08683e-07	5.52267e-05
crhr2_2	ENSDARG00000092918	-3.98309	8.142e-07	5.52267e-05
lonrf1l	ENSDARG00000078567	1.75239	8.17184e-07	5.52267e-05
or102-2	ENSDARG00000004598	3.92518	8.19063e-07	5.52267e-05
si:dkeyp-35e5.9	ENSDARG00000103527	1.77144	8.21265e-07	5.52267e-05
bzw1b	ENSDARG00000099148	1.15595	8.22151e-07	5.52267e-05
ppp1r1b	ENSDARG00000076280	1.0696	8.22475e-07	5.52267e-05
clcn2a	ENSDARG00000062427	-2.81781	8.36616e-07	5.59973e-05
mgat4a	ENSDARG00000063330	-1.74246	8.47859e-07	5.65697e-05
atic	ENSDARG00000016706	1.08966	8.53553e-07	5.6611e-05
si:dkey-16p6.1_6	ENSDARG00000090033	3.2469	8.55123e-07	5.6611e-05
CU929312.1	ENSDARG00000097608	3.34131	8.56559e-07	5.6611e-05
ms4a17a.8	ENSDARG00000094854	-1.16853	8.83349e-07	5.81986e-05
si:dkey-149m13.5	ENSDARG00000094653	1.11057	8.86933e-07	5.82521e-05
rasd1	ENSDARG00000019274	1.33352	9.04426e-07	5.9216e-05
rbm12b	ENSDARG00000079717	-0.682074	9.08102e-07	5.9272e-05
c3a.2	ENSDARG00000087359	3.34573	9.13471e-07	5.93521e-05
BX927081.4	ENSDARG00000117309	1.34773	9.14977e-07	5.93521e-05
CR931813.2	ENSDARG00000104899	-1.67915	9.37487e-07	6.06251e-05
si:ch211-215p11.3	ENSDARG00000101450	2.38725	9.47821e-07	6.10658e-05
BX005065.1	ENSDARG00000092243	-1.73325	9.50112e-07	6.10658e-05
dbi	ENSDARG00000026369	1.21931	9.70175e-07	6.21652e-05
CR450817.1	ENSDARG00000094093	1.64786	9.80238e-07	6.2619e-05
zgc:152938	ENSDARG00000102586	-1.05152	9.87414e-07	6.28863e-05
zgc:153913	ENSDARG00000063518	0.96173	1.00078e-06	6.3545e-05
cyt1	ENSDARG00000092947	1.25878	1.01171e-06	6.38131e-05
crcp	ENSDARG00000069373	1.71057	1.01226e-06	6.38131e-05
dgcr8	ENSDARG00000035564	0.877375	1.01411e-06	6.38131e-05
fam171a2a	ENSDARG00000075249	0.702959	1.02036e-06	6.40146e-05
ftr72	ENSDARG00000026704	3.97981	1.03474e-06	6.44972e-05
si:dkey-71b5.7	ENSDARG00000080675	-1.98107	1.03956e-06	6.44972e-05
ucp1	ENSDARG00000023151	1.37584	1.04015e-06	6.44972e-05
si:dkey-201i6.8	ENSDARG00000090670	4.15277	1.04033e-06	6.44972e-05
CU466287.2	ENSDARG00000097526	3.037	1.06749e-06	6.59865e-05
rnf121	ENSDARG00000060282	1.40304	1.07721e-06	6.61022e-05
grk7a	ENSDARG00000020602	-2.30431	1.07757e-06	6.61022e-05
nlrc5	ENSDARG00000024631	-2.30769	1.0788e-06	6.61022e-05
hmox1a	ENSDARG00000027529	1.65094	1.08194e-06	6.61022e-05
CU137717.1	ENSDARG00000093153	7.89897	1.10187e-06	6.70146e-05
acot19	ENSDARG00000040427	-4.24497	1.10325e-06	6.70146e-05
slc46a1	ENSDARG00000026149	-1.21223	1.12848e-06	6.82736e-05
BX927122.1	ENSDARG00000100571	6.04691	1.13048e-06	6.82736e-05
fbp1b	ENSDARG00000020364	1.5435	1.14095e-06	6.8709e-05
stmn3	ENSDARG00000038465	-0.828368	1.17126e-06	7.03325e-05
papss2a	ENSDARG00000071021	1.31172	1.1799e-06	7.06494e-05
si:dkey-102c8.3	ENSDARG00000113572	1.28873	1.18587e-06	7.07037e-05
klf3	ENSDARG00000015495	1.26427	1.19056e-06	7.07037e-05
sqstm1	ENSDARG00000075014	1.14552	1.1909e-06	7.07037e-05
he1.2	ENSDARG00000019122	2.8129	1.21861e-06	7.21451e-05
jund	ENSDARG00000067850	-0.825902	1.23528e-06	7.29269e-05
BX640512.3	ENSDARG00000103480	5.919	1.26043e-06	7.42031e-05
si:ch73-95l15.3	ENSDARG00000068846	-5.22622	1.27591e-06	7.47063e-05
cry-dash	ENSDARG00000002396	1.59545	1.27609e-06	7.47063e-05
zgc:174314	ENSDARG00000100257	1.40359	1.28906e-06	7.52563e-05
si:dkey-159n16.2_2	ENSDARG00000114577	2.72237	1.29287e-06	7.52696e-05
CT583651.1	ENSDARG00000093392	-3.94244	1.29855e-06	7.5391e-05
si:ch211-276c2.4	ENSDARG00000053800	-0.73381	1.3025e-06	7.54122e-05
BX511018.2	ENSDARG00000100221	3.13708	1.31287e-06	7.5804e-05
il17rc	ENSDARG00000099902	0.788106	1.33012e-06	7.65894e-05
selenol	ENSDARG00000088444	-4.07042	1.34686e-06	7.73417e-05
F7 (1 of many)	ENSDARG00000100782	1.09261	1.38163e-06	7.91216e-05
smad9	ENSDARG00000021938	0.903326	1.39533e-06	7.96895e-05
znf1042	ENSDARG00000089814	1.45574	1.41809e-06	8.07697e-05
cmbl	ENSDARG00000073786	1.1682	1.43482e-06	8.12965e-05
zgc:194839	ENSDARG00000078550	1.5467	1.43508e-06	8.12965e-05
ndufaf6	ENSDARG00000053652	-1.17586	1.44102e-06	8.14138e-05
khdc4	ENSDARG00000035023	-1.16435	1.45074e-06	8.17431e-05
rtn2a	ENSDARG00000016088	-1.39596	1.48623e-06	8.35188e-05
haus4	ENSDARG00000016594	0.914913	1.54112e-06	8.61457e-05
fbxo36b	ENSDARG00000039152	-2.15546	1.54501e-06	8.61457e-05
si:dkey-74k8.4	ENSDARG00000104037	1.6075	1.54527e-06	8.61457e-05
BX294165.1	ENSDARG00000093545	3.24305	1.56976e-06	8.72797e-05
si:dkey-146c18.2	ENSDARG00000104004	-1.67694	1.57454e-06	8.7314e-05
fam129aa	ENSDARG00000042055	0.866681	1.61699e-06	8.94322e-05
si:dkey-145c18.5	ENSDARG00000093764	3.10765	1.64176e-06	9.0564e-05
tial1	ENSDARG00000009525	-0.628027	1.65257e-06	9.09216e-05
zgc:110712	ENSDARG00000019365	1.41783	1.66802e-06	9.15323e-05
LO018315.8	ENSDARG00000117514	4.68552	1.68104e-06	9.20065e-05
bcan	ENSDARG00000099412	-1.59994	1.70489e-06	9.30692e-05
htra1b	ENSDARG00000014907	-1.05859	1.72803e-06	9.40881e-05
crygn1	ENSDARG00000102129	-2.73885	1.75029e-06	9.50536e-05
CR450780.2	ENSDARG00000112928	2.08517	1.76379e-06	9.55399e-05
frem2a	ENSDARG00000076856	0.991543	1.81329e-06	9.79691e-05
dmgdh	ENSDARG00000025703	0.964267	1.83389e-06	9.86448e-05
si:ch211-225p5.8	ENSDARG00000070170	-1.09974	1.83519e-06	9.86448e-05
cpa2	ENSDARG00000010146	1.82749	1.84531e-06	9.86944e-05
si:dkey-19c16.12_2	ENSDARG00000101469	-2.16794	1.8455e-06	9.86944e-05
cyp1b1	ENSDARG00000068934	-1.17439	1.85503e-06	9.86993e-05
tm4sf18	ENSDARG00000060668	-1.63788	1.85945e-06	9.86993e-05
BX511034.5	ENSDARG00000099364	8.8081	1.85968e-06	9.86993e-05
pimr141	ENSDARG00000057253	6.32324	1.89839e-06	0.00010037
BX677668.2	ENSDARG00000092425	-7.23919	1.90071e-06	0.00010037
cipca	ENSDARG00000075397	1.62847	1.90889e-06	0.000100549
zbtb24	ENSDARG00000075533	-1.04036	1.92297e-06	0.000101038
CR450808.1	ENSDARG00000100484	2.48481	1.92786e-06	0.000101042
abhd2b	ENSDARG00000045804	-1.46486	1.93638e-06	0.000101236
ppat	ENSDARG00000004517	0.748862	1.94698e-06	0.000101538
zgc:158291	ENSDARG00000044375	-1.0325	1.9837e-06	0.000103053
BX323793.1	ENSDARG00000104134	-3.22562	1.98584e-06	0.000103053
si:dkey-29p23.1	ENSDARG00000113896	2.4679	2.04877e-06	0.000105686
CR936371.1	ENSDARG00000094195	4.09349	2.05238e-06	0.000105686
si:ch211-223a21.3	ENSDARG00000104737	-1.79693	2.05867e-06	0.000105686
zgc:66433	ENSDARG00000071697	0.741487	2.05906e-06	0.000105686
CU234171.1	ENSDARG00000056910	3.14846	2.06173e-06	0.000105686
fam129bb	ENSDARG00000008026	-0.685232	2.07309e-06	0.00010601
si:ch211-216l23.2	ENSDARG00000069122	-0.84482	2.10755e-06	0.000107511
AL928685.2	ENSDARG00000095907	1.6298	2.13531e-06	0.000108381
cyp4v8	ENSDARG00000062132	-2.57723	2.13856e-06	0.000108381
tgm1	ENSDARG00000017799	1.27788	2.14265e-06	0.000108381
c6_1	ENSDARG00000093052	1.56203	2.14523e-06	0.000108381
si:dkey-40c23.1	ENSDARG00000097592	2.81695	2.17855e-06	0.0001098
itgae.1	ENSDARG00000098012	2.80196	2.19415e-06	0.000110226
map7d2a	ENSDARG00000068480	-1.46767	2.19749e-06	0.000110226
COQ8A (1 of many)	ENSDARG00000032426	1.33941	2.21423e-06	0.000110801
si:dkey-58f10.6	ENSDARG00000094489	2.62232	2.2321e-06	0.00011143
zgc:153031	ENSDARG00000068876	-1.23417	2.2541e-06	0.000112262
cpne3	ENSDARG00000104177	0.825949	2.2884e-06	0.000113598
slc45a4	ENSDARG00000077326	0.653684	2.29175e-06	0.000113598
si:dkey-22h13.2	ENSDARG00000112725	1.53624	2.30008e-06	0.000113743
lcn15	ENSDARG00000067851	-1.16474	2.38146e-06	0.000117491
si:ch211-133l11.10	ENSDARG00000005626	-1.05607	2.42822e-06	0.000119517
kyat1	ENSDARG00000023645	0.889924	2.43393e-06	0.000119519
KRT18 (1 of many)	ENSDARG00000058332	-2.02206	2.46936e-06	0.000120876
plpp1a	ENSDARG00000053381	0.648759	2.47308e-06	0.000120876
bcdin3d	ENSDARG00000074111	2.2123	2.55528e-06	0.000124402
znf740b	ENSDARG00000061174	-0.710028	2.55705e-06	0.000124402
si:ch211-271g18.1_1	ENSDARG00000104704	-1.88182	2.57095e-06	0.000124789
jmjd6	ENSDARG00000102896	-0.696846	2.59493e-06	0.000125663
si:ch211-152l15.2	ENSDARG00000088616	2.20728	2.62512e-06	0.000126833
fam169ab	ENSDARG00000004177	1.89926	2.63967e-06	0.000127243
gdpd2	ENSDARG00000073870	-0.699429	2.66634e-06	0.000128235
ftr29	ENSDARG00000075355	3.02828	2.67858e-06	0.000128529
si:dkey-188i13.6	ENSDARG00000074217	-2.02975	2.7212e-06	0.00013026
myoz3a	ENSDARG00000067701	1.14499	2.72705e-06	0.00013026
sh3gl3b	ENSDARG00000007302	1.13981	2.73537e-06	0.000130274
ptprsa_1	ENSDARG00000110940	-1.42533	2.73974e-06	0.000130274
top1l	ENSDARG00000070545	-0.854495	2.76134e-06	0.000131005
wfs1b	ENSDARG00000074617	-0.822466	2.77388e-06	0.000131121
riok3	ENSDARG00000042751	-0.733854	2.77722e-06	0.000131121
tmem106a	ENSDARG00000045075	1.07309	2.78251e-06	0.000131121
si:ch211-230g14.3	ENSDARG00000068011	2.33699	2.79609e-06	0.000131405
zgc:63882	ENSDARG00000004525	0.827813	2.80104e-06	0.000131405
b3gnt2b	ENSDARG00000091902	1.22862	2.82729e-06	0.000132341
pcdh1gc5	ENSDARG00000104826	-1.74518	2.86046e-06	0.000133596
BX324227.3	ENSDARG00000110949	-2.34822	2.93256e-06	0.00013666
si:ch1073-110a20.7_1	ENSDARG00000090557	1.2493	2.94202e-06	0.000136763
ncanb	ENSDARG00000005783	-1.44464	2.94846e-06	0.000136763
pcdh1g1	ENSDARG00000104007	-1.92705	2.95429e-06	0.000136763
si:ch211-209j12.1	ENSDARG00000101634	3.47064	2.97933e-06	0.000137619
proca_1	ENSDARG00000038258	1.03016	3.01457e-06	0.000138609
mtmr12	ENSDARG00000059817	-0.790864	3.01835e-06	0.000138609
im:7150988	ENSDARG00000109310	1.71982	3.02831e-06	0.000138609
nos1apa_1	ENSDARG00000078725	0.975398	3.03177e-06	0.000138609
CU681836.1	ENSDARG00000093244	0.950877	3.03374e-06	0.000138609
si:dkey-68o6.8	ENSDARG00000104144	-7.1112	3.04247e-06	0.00013864
rbm15	ENSDARG00000073847	-0.87391	3.04762e-06	0.00013864
uqcc3	ENSDARG00000093382	1.04001	3.09101e-06	0.000140311
lancl1	ENSDARG00000013741	1.38398	3.14098e-06	0.000142053
CABZ01072242.1	ENSDARG00000109859	-1.41851	3.14292e-06	0.000142053
fkbp5	ENSDARG00000028396	3.90637	3.18041e-06	0.000142964
setd3	ENSDARG00000016513	-0.709568	3.18258e-06	0.000142964
ttbk2a	ENSDARG00000005670	-1.71404	3.18347e-06	0.000142964
si:dkey-19a16.2	ENSDARG00000058794	1.59847	3.19872e-06	0.000143055
sult1st1	ENSDARG00000028275	-0.686667	3.19911e-06	0.000143055
hagh	ENSDARG00000025338	1.57678	3.20689e-06	0.000143098
ecrg4a	ENSDARG00000056087	1.56309	3.22195e-06	0.000143242
abcf2b	ENSDARG00000052331	-1.26699	3.22374e-06	0.000143242
zgc:66024	ENSDARG00000068840	-3.60639	3.24231e-06	0.000143763
pcdh1gc6	ENSDARG00000103950	1.27714	3.27193e-06	0.000144564
pon2	ENSDARG00000016856	0.697815	3.27863e-06	0.000144564
znf1147	ENSDARG00000100652	7.29475	3.28102e-06	0.000144564
comtd1	ENSDARG00000078918	1.21	3.30036e-06	0.000145112
si:cabz01054394.5	ENSDARG00000089092	-1.56104	3.31751e-06	0.000145562
brinp3b	ENSDARG00000075352	2.29436	3.33742e-06	0.00014613
zgc:174888	ENSDARG00000077176	1.10329	3.35085e-06	0.000146413
taok3a	ENSDARG00000060751	0.996421	3.40353e-06	0.000148407
si:dkey-149m13.4	ENSDARG00000114536	1.34854	3.41959e-06	0.000148798
si:ch211-281l24.3	ENSDARG00000068637	-3.13168	3.45787e-06	0.000150153
ttll1	ENSDARG00000090778	-1.22293	3.4867e-06	0.000151093
klf11b	ENSDARG00000013794	0.921598	3.53092e-06	0.000152397
myod1	ENSDARG00000030110	-0.820891	3.53652e-06	0.000152397
fbxl15	ENSDARG00000005284	-1.00265	3.5444e-06	0.000152397
si:dkeyp-69b9.3	ENSDARG00000088881	-0.80006	3.5458e-06	0.000152397
BX324227.2	ENSDARG00000109743	-2.07136	3.60469e-06	0.000154612
rbmx	ENSDARG00000014244	-0.612546	3.67521e-06	0.000157316
si:ch211-59h6.1	ENSDARG00000013022	7.91418	3.69709e-06	0.00015793
epb41b	ENSDARG00000029019	1.18243	3.76339e-06	0.000160223
cxcl12b	ENSDARG00000055100	0.801931	3.766e-06	0.000160223
pdgfaa_1	ENSDARG00000110069	0.960643	3.87047e-06	0.000164335
med16	ENSDARG00000040779	-0.739906	3.91636e-06	0.000165948
CU302321.1	ENSDARG00000117510	-7.6861	3.94562e-06	0.000166851
lgals1l1	ENSDARG00000088711	-1.22323	3.97002e-06	0.000167546
znf993_1	ENSDARG00000113582	2.01277	3.99431e-06	0.000168233
si:ch211-207l14.1	ENSDARG00000098376	2.25035	4.00379e-06	0.000168295
CR318589.2	ENSDARG00000116023	6.99382	4.0464e-06	0.000169629
znf1053_2	ENSDARG00000103310	5.54811	4.05165e-06	0.000169629
mhc1zfa	ENSDARG00000088022	-3.06945	4.07238e-06	0.000170157
safb	ENSDARG00000020467	-0.889676	4.09732e-06	0.00017086
bcas3	ENSDARG00000090764	0.81547	4.13162e-06	0.000171949
golim4b	ENSDARG00000014545	-0.89728	4.15404e-06	0.000172541
si:dkey-91f15.1	ENSDARG00000094990	-2.13922	4.18342e-06	0.000173155
crestin	ENSDARG00000105570	1.36143	4.18531e-06	0.000173155
hbbe1.2	ENSDARG00000115405	1.25292	4.21281e-06	0.00017395
si:dkey-4i23.5	ENSDARG00000092137	3.45361	4.29517e-06	0.000177003
map3k14b	ENSDARG00000056582	-0.768366	4.30774e-06	0.000177174
CU929145.2	ENSDARG00000097268	-1.32595	4.3297e-06	0.000177729
carf	ENSDARG00000019950	-0.880632	4.34169e-06	0.000177781
AL954191.1	ENSDARG00000117407	1.6683	4.34789e-06	0.000177781
si:ch1073-396h14.1	ENSDARG00000057590	1.62411	4.4076e-06	0.000179873
si:ch211-235e9.8	ENSDARG00000071353	-0.603136	4.45303e-06	0.000181375
per2	ENSDARG00000034503	1.65607	4.49198e-06	0.000182607
si:dkey-156k2.3	ENSDARG00000100842	1.73364	4.50724e-06	0.000182874
ctdsp2	ENSDARG00000036102	0.703149	4.61536e-06	0.0001869
alas2	ENSDARG00000038643	1.40783	4.66227e-06	0.000188426
si:dkey-247i3.6_2	ENSDARG00000100214	2.55935	4.67098e-06	0.000188426
serpinb1l2	ENSDARG00000070396	1.88113	4.708e-06	0.000189556
pigp	ENSDARG00000038805	0.97934	4.77131e-06	0.0001916
arg2	ENSDARG00000039269	1.3018	4.777e-06	0.0001916
ugt5g1	ENSDARG00000032862	1.30855	4.81842e-06	0.000192893
ahsa1b	ENSDARG00000100317	-0.680043	4.8743e-06	0.000194759
si:ch211-125e6.8	ENSDARG00000094518	-1.6783	4.9729e-06	0.000198322
si:ch211-15j1.1	ENSDARG00000093177	-2.22389	4.98349e-06	0.000198367
rnd2	ENSDARG00000070735	-0.994114	5.00985e-06	0.00019904
BX640537.3	ENSDARG00000109263	-1.44745	5.03407e-06	0.000199625
cad	ENSDARG00000041895	0.777086	5.05517e-06	0.000199951
ptgdsa	ENSDARG00000069439	1.30953	5.08396e-06	0.000199951
ap5m1	ENSDARG00000031533	-0.986952	5.08427e-06	0.000199951
si:dkey-264f17.2	ENSDARG00000101484	-2.56165	5.08707e-06	0.000199951
si:dkey-147f3.4_1	ENSDARG00000071029	2.96817	5.08986e-06	0.000199951
ctsa	ENSDARG00000098114	1.02698	5.13557e-06	0.00020137
metap2a	ENSDARG00000069261	-0.888266	5.16459e-06	0.000202131
znf1099_2	ENSDARG00000111998	1.18676	5.2049e-06	0.00020333
ugt2a4	ENSDARG00000051940	1.36451	5.21953e-06	0.000203523
scinla	ENSDARG00000102415	0.594425	5.2433e-06	0.000204071
BX005380.2	ENSDARG00000110454	4.32499	5.25483e-06	0.000204142
oxct1b	ENSDARG00000054319	0.886334	5.26935e-06	0.000204328
fam189a2	ENSDARG00000099946	-0.850669	5.30386e-06	0.000205162
AL773558.1	ENSDARG00000098223	2.01908	5.31036e-06	0.000205162
CABZ01015815.1	ENSDARG00000099099	-1.1399	5.42842e-06	0.000209338
cabp2a	ENSDARG00000052016	1.94953	5.47727e-06	0.00021069
BX571665.1	ENSDARG00000111789	-3.06594	5.48355e-06	0.00021069
epc1b	ENSDARG00000060054	0.738426	5.49776e-06	0.000210851
wfs1a	ENSDARG00000062341	-1.03835	5.54744e-06	0.000212369
ifnlr1	ENSDARG00000087131	-2.21911	5.56646e-06	0.00021271
si:dkeyp-121d2.7	ENSDARG00000086245	-1.09822	5.58948e-06	0.000213202
ubtf	ENSDARG00000035066	0.939595	5.64376e-06	0.000214882
sgca	ENSDARG00000074156	-0.680619	5.72232e-06	0.000217176
zgc:194285	ENSDARG00000078423	-1.28133	5.72468e-06	0.000217176
tent5ba	ENSDARG00000039943	0.870717	5.772e-06	0.000218577
si:dkey-6n21.13	ENSDARG00000069459	-1.19673	5.8581e-06	0.000221438
mmp13a_2	ENSDARG00000114451	1.75273	5.91109e-06	0.000222727
si:ch211-159i8.4	ENSDARG00000076332	-1.36524	5.9134e-06	0.000222727
her4.4	ENSDARG00000009822	1.01699	5.93311e-06	0.000222902
zgc:103678	ENSDARG00000037679	0.844262	5.93924e-06	0.000222902
fgg	ENSDARG00000037281	0.798802	5.98385e-06	0.000224176
si:dkey-46g23.2	ENSDARG00000115817	1.94322	5.99845e-06	0.000224323
gata6	ENSDARG00000103589	1.15147	6.02983e-06	0.000225077
wu:fi42e03	ENSDARG00000070709	-1.86477	6.04228e-06	0.000225077
si:dkey-165e24.1	ENSDARG00000100311	1.9748	6.05075e-06	0.000225077
sc:d217	ENSDARG00000079645	-1.7546	6.13626e-06	0.000227855
si:ch211-224l10.4	ENSDARG00000088762	-1.84781	6.20637e-06	0.000230052
cdh26.1	ENSDARG00000078404	0.989478	6.23108e-06	0.000230359
slc16a4	ENSDARG00000042807	1.01478	6.2411e-06	0.000230359
rcn2	ENSDARG00000039378	-0.671015	6.24755e-06	0.000230359
lim2.5	ENSDARG00000041295	-2.85474	6.26056e-06	0.000230435
asb16	ENSDARG00000056468	-1.30925	6.32013e-06	0.00023222
rbm4.2	ENSDARG00000055080	-0.678635	6.33161e-06	0.000232236
pdk2a	ENSDARG00000020876	0.994469	6.39123e-06	0.00023375
sox13	ENSDARG00000030297	0.64671	6.39512e-06	0.00023375
lsp1	ENSDARG00000027310	0.650267	6.51013e-06	0.000237541
dicp3.3	ENSDARG00000087706	3.93333	6.5901e-06	0.000240035
si:dkeyp-2e4.6	ENSDARG00000093656	1.48559	6.60171e-06	0.000240035
cavin1a	ENSDARG00000076411	-1.03271	6.61464e-06	0.000240035
anxa4	ENSDARG00000036456	0.682033	6.62418e-06	0.000240035
fabp11b	ENSDARG00000002311	-1.20526	6.64461e-06	0.000240361
sox12	ENSDARG00000025847	-1.11937	6.66024e-06	0.000240512
tmem245	ENSDARG00000070455	0.790305	6.73762e-06	0.000242846
si:zfos-464b6.2	ENSDARG00000054363	0.930503	6.74798e-06	0.000242846
notum1a	ENSDARG00000031126	0.826319	6.76736e-06	0.000243127
coq7	ENSDARG00000062594	1.1948	6.7858e-06	0.000243362
cyp2x6	ENSDARG00000079653	-2.04809	6.80122e-06	0.000243362
abhd3	ENSDARG00000018809	-1.37596	6.80863e-06	0.000243362
BX510922.3	ENSDARG00000113380	-1.81977	6.8431e-06	0.000244107
si:ch73-314g15.3	ENSDARG00000000423	-1.02713	6.85268e-06	0.000244107
CR848791.1	ENSDARG00000096838	-2.47925	6.92357e-06	0.000246214
per1a	ENSDARG00000056885	1.74494	6.94854e-06	0.000246685
rpia	ENSDARG00000056640	0.876052	6.96365e-06	0.000246805
BX284666.1	ENSDARG00000092477	-2.28296	7.01394e-06	0.000248168
si:cabz01021426.2	ENSDARG00000103850	-0.876519	7.03805e-06	0.000248603
a1cf	ENSDARG00000002968	1.01577	7.11582e-06	0.000250671
CR318588.3	ENSDARG00000094719	3.34303	7.1233e-06	0.000250671
FP017295.1	ENSDARG00000091185	-2.1571	7.13239e-06	0.000250671
LO017771.1	ENSDARG00000108060	-2.05049	7.18511e-06	0.000252008
si:dkey-242h9.3	ENSDARG00000069189	8.72675	7.20242e-06	0.000252008
AL954322.3	ENSDARG00000097266	1.31316	7.20639e-06	0.000252008
CR847563.1	ENSDARG00000095163	-7.36178	7.31607e-06	0.000255418
CR848844.1	ENSDARG00000097536	1.67237	7.33159e-06	0.000255536
zgc:171679	ENSDARG00000071024	1.37689	7.34391e-06	0.000255541
AL935126.1	ENSDARG00000102528	-2.51307	7.38227e-06	0.000256052
MFAP4 (1 of many)_11	ENSDARG00000094408	-1.58663	7.38295e-06	0.000256052
nme3	ENSDARG00000100990	0.810526	7.40126e-06	0.000256053
pigo	ENSDARG00000011743	-0.675721	7.40736e-06	0.000256053
CR450727.1	ENSDARG00000097549	-1.19782	7.43113e-06	0.000256453
ddb2	ENSDARG00000041140	1.27036	7.46116e-06	0.000257067
TSC22D3	ENSDARG00000105498	2.12696	7.60062e-06	0.000261444
bpgm	ENSDARG00000070826	0.912525	7.63466e-06	0.000262186
ten1	ENSDARG00000097346	-1.32433	7.66464e-06	0.000262678
cldn7a	ENSDARG00000036376	1.72861	7.674e-06	0.000262678
ctsla	ENSDARG00000007836	0.937373	7.73302e-06	0.000264268
mcm3l	ENSDARG00000037532	-1.80318	7.80355e-06	0.000266246
si:ch211-167j6.4	ENSDARG00000070011	-2.46164	8.02452e-06	0.000273341
vhl	ENSDARG00000070617	-1.10654	8.07927e-06	0.000274761
carnmt1	ENSDARG00000102865	-0.836336	8.12795e-06	0.000275969
CABZ01019904.1	ENSDARG00000104193	5.57881	8.16848e-06	0.000276898
CABZ01038376.1	ENSDARG00000105038	4.42329	8.19122e-06	0.000277222
manf	ENSDARG00000063177	-0.603142	8.27196e-06	0.000279504
tm9sf1	ENSDARG00000022970	-0.588686	8.33939e-06	0.000281331
si:cabz01054394.7	ENSDARG00000089715	-1.65994	8.38588e-06	0.000282445
h1f0	ENSDARG00000038559	0.993285	8.44081e-06	0.000283841
abca3b	ENSDARG00000100524	-0.569285	8.53611e-06	0.000286587
nfybb	ENSDARG00000045611	0.858443	8.58779e-06	0.000287862
plk2a	ENSDARG00000090752	0.79998	8.77221e-06	0.000293576
znf1133	ENSDARG00000102455	0.889788	8.79887e-06	0.000294
kdm7aa	ENSDARG00000018111	-0.900464	8.87611e-06	0.00029611
ca15c	ENSDARG00000002259	-2.14385	8.9219e-06	0.000297166
cacng4a	ENSDARG00000115540	1.6776	8.99799e-06	0.000299226
pomt1	ENSDARG00000067670	-0.774606	9.0279e-06	0.000299397
znf1053_1	ENSDARG00000098270	2.68439	9.03161e-06	0.000299397
slc22a31	ENSDARG00000078882	0.668467	9.06352e-06	0.000299981
AL845324.1	ENSDARG00000023609	-1.82057	9.11839e-06	0.000301323
si:dkey-9i5.2	ENSDARG00000110860	3.41382	9.17366e-06	0.000302673
si:ch211-191j22.3	ENSDARG00000095459	1.0063	9.26406e-06	0.000304509
zgc:91968	ENSDARG00000011076	0.745954	9.27285e-06	0.000304509
zgc:114174	ENSDARG00000057884	1.54816	9.28575e-06	0.000304509
grm2b	ENSDARG00000007195	-1.02526	9.28725e-06	0.000304509
zgc:101716	ENSDARG00000010738	1.76126	9.36184e-06	0.000306476
epas1a	ENSDARG00000008697	0.824056	9.53177e-06	0.000311554
ftr37	ENSDARG00000092745	4.97141	9.56343e-06	0.000312103
cenpv	ENSDARG00000092285	1.8188	9.67336e-06	0.000315202
BX510301.2	ENSDARG00000117694	1.80208	9.79713e-06	0.00031874
cyp46a1.2	ENSDARG00000004262	1.90419	9.8931e-06	0.000321365
CU468730.1	ENSDARG00000095396	-2.21185	9.99643e-06	0.00032378
ppt2	ENSDARG00000104542	-0.719482	9.99824e-06	0.00032378
tdo2b	ENSDARG00000023176	3.53119	1.00606e-05	0.000325297
slc16a3	ENSDARG00000045051	-0.768415	1.01083e-05	0.000325994
CR388052.1	ENSDARG00000095998	-1.86603	1.01356e-05	0.000325994
timp4.3	ENSDARG00000100795	6.28133	1.01413e-05	0.000325994
znf1117	ENSDARG00000114716	1.20849	1.01442e-05	0.000325994
AL954694.1	ENSDARG00000092131	-2.45532	1.018e-05	0.000326074
mrpl21	ENSDARG00000003846	0.734439	1.01905e-05	0.000326074
zgc:110269	ENSDARG00000012325	0.873205	1.02116e-05	0.000326074
fam167b	ENSDARG00000100426	-0.911534	1.02239e-05	0.000326074
zgc:174862	ENSDARG00000077571	-1.29141	1.02242e-05	0.000326074
prg4b	ENSDARG00000028163	1.34876	1.02625e-05	0.000326799
cep162	ENSDARG00000087369	-0.990708	1.03682e-05	0.000329586
si:ch73-390p7.2	ENSDARG00000097489	-1.16304	1.03814e-05	0.000329586
rbm6	ENSDARG00000077060	-0.717887	1.04982e-05	0.000332571
slc36a4	ENSDARG00000039661	-0.686544	1.05071e-05	0.000332571
fabp2	ENSDARG00000006427	1.58995	1.06327e-05	0.000336041
lypla1	ENSDARG00000104228	-1.42641	1.06574e-05	0.000336316
fbxo25	ENSDARG00000075172	-0.853366	1.07703e-05	0.000339369
memo1	ENSDARG00000010823	-0.530194	1.08426e-05	0.000340887
slc29a1b	ENSDARG00000054447	1.16912	1.08509e-05	0.000340887
mfng	ENSDARG00000042925	1.04538	1.09746e-05	0.000343756
gas2a	ENSDARG00000001259	-1.54855	1.09749e-05	0.000343756
slc38a4	ENSDARG00000018149	-0.588868	1.11861e-05	0.000349849
CR354610.2	ENSDARG00000117341	4.96091	1.12189e-05	0.000350016
si:dkey-22n8.3	ENSDARG00000089853	2.24561	1.12247e-05	0.000350016
nr1d2a	ENSDARG00000003820	1.93013	1.14561e-05	0.000356699
spata2l	ENSDARG00000068814	1.05317	1.14859e-05	0.000357101
dhrs11b	ENSDARG00000031299	0.891113	1.15695e-05	0.000359166
FO681314.1	ENSDARG00000104258	-4.63901	1.1615e-05	0.000360048
LO017815.1	ENSDARG00000077559	0.880493	1.16343e-05	0.000360116
cfd	ENSDARG00000039579	1.40536	1.17637e-05	0.000363586
cplx2	ENSDARG00000061918	-0.709102	1.18701e-05	0.000366334
si:dkeyp-85d8.5	ENSDARG00000103346	1.90955	1.19572e-05	0.000368114
znf1115_2	ENSDARG00000096012	1.10796	1.19969e-05	0.000368114
si:dkey-27n6.4	ENSDARG00000101757	-1.99226	1.20041e-05	0.000368114
CABZ01030033.1	ENSDARG00000117613	6.86741	1.20095e-05	0.000368114
myot	ENSDARG00000076312	-0.849333	1.20153e-05	0.000368114
ms4a17a.10_2	ENSDARG00000093546	-2.00577	1.20503e-05	0.000368648
myrfl	ENSDARG00000101645	1.87191	1.20748e-05	0.000368862
mlh3	ENSDARG00000056334	-0.923989	1.21279e-05	0.000369946
zgc:158862	ENSDARG00000068991	1.62499	1.21731e-05	0.000370786
abca4a	ENSDARG00000057169	1.2362	1.22161e-05	0.000371374
gmnn	ENSDARG00000035957	0.758819	1.22278e-05	0.000371374
sqor	ENSDARG00000017034	0.981534	1.22862e-05	0.000372611
btr21	ENSDARG00000100450	4.41772	1.23561e-05	0.00037419
si:dkey-14o6.4	ENSDARG00000098604	2.41488	1.24236e-05	0.000375693
CU137681.1	ENSDARG00000097605	1.62253	1.24442e-05	0.000375775
ctps1b	ENSDARG00000098386	0.858181	1.2463e-05	0.000375802
cyhr1	ENSDARG00000061057	-0.646334	1.25675e-05	0.00037841
twf2a	ENSDARG00000094792	-0.671513	1.26036e-05	0.000378956
jph1b	ENSDARG00000038826	-0.798894	1.26729e-05	0.000380046
zgc:85932	ENSDARG00000098239	0.829982	1.2676e-05	0.000380046
thyn1	ENSDARG00000042659	-1.18137	1.27779e-05	0.000382065
ywhag2	ENSDARG00000071658	-0.601573	1.27798e-05	0.000382065
nt5c3a	ENSDARG00000058597	1.11425	1.28081e-05	0.000382369
ak4	ENSDARG00000006546	0.732711	1.28442e-05	0.000382903
rab1ba	ENSDARG00000058044	-0.692291	1.29531e-05	0.000385602
card9	ENSDARG00000067672	1.63347	1.30106e-05	0.000386765
rab11bb	ENSDARG00000090086	-0.814229	1.30313e-05	0.000386834
acad8	ENSDARG00000042658	-0.888769	1.30549e-05	0.00038699
BX248122.1	ENSDARG00000112449	1.25243	1.31108e-05	0.000388097
si:ch211-76m11.3	ENSDARG00000104890	-1.84833	1.31359e-05	0.000388295
si:dkey-95h12.1	ENSDARG00000040100	-1.1832	1.32692e-05	0.000391684
wbp1la	ENSDARG00000013245	-1.02563	1.33233e-05	0.000392695
txlnba	ENSDARG00000020594	0.775503	1.33408e-05	0.000392695
def6a	ENSDARG00000012247	-1.33964	1.35112e-05	0.000397046
fam20a	ENSDARG00000079486	0.78945	1.35435e-05	0.000397046
rnf44	ENSDARG00000068582	-1.13685	1.35453e-05	0.000397046
si:ch73-74h11.1	ENSDARG00000062750	0.81617	1.35885e-05	0.000397757
cry2	ENSDARG00000102403	0.649477	1.36094e-05	0.000397816
hbae3	ENSDARG00000079305	1.08149	1.36758e-05	0.000398929
deptor	ENSDARG00000040930	0.768678	1.36973e-05	0.000398929
cluha	ENSDARG00000030913	-0.674715	1.37045e-05	0.000398929
tmem189	ENSDARG00000042732	0.628974	1.37402e-05	0.000399417
slc47a1	ENSDARG00000046012	1.422	1.37706e-05	0.000399748
si:ch211-199i15.5	ENSDARG00000103231	-0.770555	1.38895e-05	0.000402167
fbln2	ENSDARG00000015156	0.578469	1.38922e-05	0.000402167
ptchd1	ENSDARG00000018066	-1.13787	1.40492e-05	0.000406152
slc16a9b	ENSDARG00000104687	1.37796	1.41017e-05	0.000407109
slc7a3a	ENSDARG00000020645	0.886374	1.41559e-05	0.000408112
si:dkey-253d23.3	ENSDARG00000095643	1.56446	1.42272e-05	0.000409586
A2ML1 (1 of many)_2	ENSDARG00000008835	3.02834	1.4246e-05	0.000409586
zgc:153935	ENSDARG00000036888	-1.31087	1.43547e-05	0.000412147
gusb	ENSDARG00000063126	-0.757958	1.45075e-05	0.000415872
si:dkey-221h15.4	ENSDARG00000041873	1.7038	1.4524e-05	0.000415872
grid2ipa	ENSDARG00000076103	2.00271	1.45444e-05	0.00041589
tuba1b	ENSDARG00000045367	-0.845264	1.46985e-05	0.000419726
slc3a2a	ENSDARG00000036427	0.681116	1.47721e-05	0.000421257
slc47a3	ENSDARG00000074561	3.18881	1.48502e-05	0.000422369
rell2	ENSDARG00000071876	1.37794	1.48514e-05	0.000422369
zgc:153247	ENSDARG00000103099	-1.17087	1.48758e-05	0.000422492
tm6sf2	ENSDARG00000029057	-0.968267	1.49808e-05	0.0004249
tgm2b	ENSDARG00000074094	-0.883058	1.50791e-05	0.000427112
BX323060.3	ENSDARG00000105651	1.78584	1.51633e-05	0.000428783
slu7	ENSDARG00000038870	0.623664	1.51789e-05	0.000428783
zgc:113423	ENSDARG00000058978	-0.923896	1.53046e-05	0.000431661
si:ch1073-174d20.1	ENSDARG00000090108	-1.25871	1.53218e-05	0.000431661
stard14	ENSDARG00000031929	0.813253	1.53891e-05	0.000432974
paics	ENSDARG00000033539	0.933043	1.56669e-05	0.000440203
si:ch211-262h13.3	ENSDARG00000070898	-0.651108	1.57557e-05	0.000442105
tsfm	ENSDARG00000060748	-0.74112	1.59405e-05	0.000446696
leng8	ENSDARG00000076805	-0.611757	1.61256e-05	0.000450304
CT956002.2	ENSDARG00000102873	1.67513	1.61269e-05	0.000450304
zmp:0000000846	ENSDARG00000078362	0.70961	1.61336e-05	0.000450304
znf1027_1	ENSDARG00000111465	2.69106	1.61965e-05	0.000451081
serpinc1	ENSDARG00000042684	0.73464	1.62043e-05	0.000451081
TOM1L2	ENSDARG00000056394	-0.560976	1.62259e-05	0.000451084
zmp:0000000758	ENSDARG00000074684	1.33751	1.63402e-05	0.000453661
b4galnt3a	ENSDARG00000078749	2.28066	1.64605e-05	0.0004564
pmaip1	ENSDARG00000089307	1.06915	1.64862e-05	0.000456509
tspan13b	ENSDARG00000070479	-0.813124	1.66288e-05	0.000459074
si:zfos-741a10.3	ENSDARG00000098774	1.97518	1.6638e-05	0.000459074
ftr95	ENSDARG00000073735	3.01045	1.66444e-05	0.000459074
cyp2x10.2_1	ENSDARG00000006501	3.13722	1.6741e-05	0.000461133
glula	ENSDARG00000099776	1.09812	1.6814e-05	0.000462538
ube3b	ENSDARG00000061960	-0.928223	1.68795e-05	0.000463269
si:ch73-109d9.3	ENSDARG00000101106	-0.713324	1.68846e-05	0.000463269
si:dkey-73n10.1	ENSDARG00000069168	0.660082	1.69717e-05	0.000465051
si:ch211-215a10.4	ENSDARG00000056165	-0.941104	1.70554e-05	0.000466441
slc15a2	ENSDARG00000032010	0.807641	1.70668e-05	0.000466441
si:ch211-196f5.9	ENSDARG00000096451	-1.24948	1.71444e-05	0.000467954
slc35d1a	ENSDARG00000011973	0.830083	1.71792e-05	0.000468295
BX248118.1	ENSDARG00000094102	-1.63768	1.72124e-05	0.000468592
leng9	ENSDARG00000062374	-0.964937	1.72544e-05	0.000469127
si:dkey-16l2.20	ENSDARG00000098191	0.84644	1.72785e-05	0.000469176
smcr8b	ENSDARG00000015803	0.926922	1.73449e-05	0.000470362
FP016248.1	ENSDARG00000117621	-1.01499	1.73669e-05	0.000470362
hbae1.1	ENSDARG00000089475	1.00485	1.74924e-05	0.00047315
BX322618.1	ENSDARG00000096508	1.23255	1.75395e-05	0.000473816
CABZ01080568.1	ENSDARG00000051762	-0.808062	1.76127e-05	0.000475182
FP101861.1	ENSDARG00000097189	0.964066	1.77442e-05	0.000478116
zgc:173552_7	ENSDARG00000114334	-3.1972	1.78177e-05	0.000479481
smco4	ENSDARG00000097824	-0.554495	1.7859e-05	0.000479977
CR388132.2	ENSDARG00000104041	0.786228	1.80002e-05	0.000482596
si:ch73-22a13.3	ENSDARG00000053488	5.32166	1.80023e-05	0.000482596
galnt8a.2	ENSDARG00000011869	-2.66621	1.82384e-05	0.000488301
zgc:162780	ENSDARG00000069548	-1.63083	1.83958e-05	0.00049189
wnt10b	ENSDARG00000040925	-1.00485	1.86685e-05	0.000498547
CR392042.1	ENSDARG00000097197	2.46913	1.87984e-05	0.000501379
tbc1d19	ENSDARG00000013842	-0.900309	1.88522e-05	0.000502176
il10ra	ENSDARG00000100383	-2.07225	1.90246e-05	0.000506127
fancf	ENSDARG00000019250	-1.18091	1.90938e-05	0.000507326
tubb1	ENSDARG00000053066	1.19507	1.91567e-05	0.000508269
ncf1	ENSDARG00000033735	1.209	1.91777e-05	0.000508269
si:dkey-237m9.2	ENSDARG00000102316	1.69203	1.92784e-05	0.00050988
ogt.1_2	ENSDARG00000105243	-0.726505	1.9287e-05	0.00050988
si:dkey-88n24.11	ENSDARG00000105367	3.88506	1.93854e-05	0.000511838
rorcb	ENSDARG00000017780	-0.980759	1.94114e-05	0.000511883
srsf1b	ENSDARG00000017843	-0.707654	1.95438e-05	0.000514726
zgc:91890	ENSDARG00000018980	0.947237	1.95795e-05	0.000515023
acsl4a	ENSDARG00000004078	0.52548	1.96064e-05	0.000515085
swi5	ENSDARG00000078492	1.04496	1.96578e-05	0.00051579
msl1a	ENSDARG00000074734	0.971372	1.9698e-05	0.000516201
ephx2	ENSDARG00000040255	0.661606	1.9786e-05	0.00051786
tmem37	ENSDARG00000059305	2.01801	1.98176e-05	0.000518044
tfip11	ENSDARG00000056932	0.582697	1.9888e-05	0.000519238
cacng5a	ENSDARG00000003326	2.68364	1.99337e-05	0.00051931
krt1-19d	ENSDARG00000023082	-1.24321	1.99402e-05	0.00051931
hbae1.3_1	ENSDARG00000088330	1.08566	2.00295e-05	0.000520808
lurap1	ENSDARG00000115301	-0.677357	2.00473e-05	0.000520808
BX005392.3	ENSDARG00000097929	-2.9321	2.01988e-05	0.000523235
mmp9	ENSDARG00000042816	0.79004	2.02059e-05	0.000523235
bmb	ENSDARG00000096603	-1.00899	2.02301e-05	0.000523235
CU929391.1	ENSDARG00000088039	1.67257	2.02403e-05	0.000523235
znf362a	ENSDARG00000060900	0.524568	2.02974e-05	0.000523829
kansl1b	ENSDARG00000088238	0.500353	2.03286e-05	0.000523829
parp12b	ENSDARG00000057974	-0.74931	2.0338e-05	0.000523829
FP016239.1	ENSDARG00000104870	2.0037	2.04516e-05	0.000526109
cyp2aa9	ENSDARG00000098890	1.08339	2.05494e-05	0.000527571
si:ch211-117n7.7	ENSDARG00000069828	1.02932	2.05773e-05	0.000527571
ak3	ENSDARG00000058226	0.920911	2.05837e-05	0.000527571
si:dkey-42l23.7	ENSDARG00000076710	1.612	2.06096e-05	0.000527591
zgc:110239	ENSDARG00000077664	0.804061	2.07235e-05	0.000529861
amdhd2	ENSDARG00000100376	0.691949	2.07698e-05	0.000530398
CU104709.1	ENSDARG00000100925	-1.3017	2.09392e-05	0.000534078
znf1102_2	ENSDARG00000110787	1.05605	2.09924e-05	0.000534785
nr1h5	ENSDARG00000031046	1.18634	2.10298e-05	0.000535089
dhrs12	ENSDARG00000011770	0.858859	2.11039e-05	0.000536008
alp3	ENSDARG00000098063	-2.85394	2.11405e-05	0.000536008
CABZ01079870.1	ENSDARG00000117260	-2.83598	2.11599e-05	0.000536008
TBC1D8B	ENSDARG00000062192	-0.597736	2.1168e-05	0.000536008
shmt1	ENSDARG00000052816	0.841521	2.12441e-05	0.000537108
zgc:92630	ENSDARG00000004141	1.46917	2.12625e-05	0.000537108
si:dkey-191j3.2_1	ENSDARG00000090192	1.61149	2.13731e-05	0.000538791
phyhipla	ENSDARG00000003998	-1.42881	2.13804e-05	0.000538791
paox1	ENSDARG00000043403	0.87462	2.14412e-05	0.000538987
elovl6l	ENSDARG00000038639	0.983755	2.14486e-05	0.000538987
FP074867.1	ENSDARG00000099070	3.69688	2.14651e-05	0.000538987
znf750	ENSDARG00000102267	0.95867	2.15579e-05	0.00054067
btbd6a	ENSDARG00000076440	-0.572121	2.16107e-05	0.000540918
galns	ENSDARG00000051853	0.915853	2.16192e-05	0.000540918
si:ch211-209j12.6	ENSDARG00000098220	-2.21277	2.20213e-05	0.000550324
nfkbiaa	ENSDARG00000005481	0.730517	2.20673e-05	0.000550817
dcun1d4	ENSDARG00000092394	-0.671748	2.21196e-05	0.000550849
slc26a2	ENSDARG00000011618	0.759671	2.21415e-05	0.000550849
CABZ01073265.1	ENSDARG00000099425	0.728938	2.21472e-05	0.000550849
znf1144_1	ENSDARG00000103827	-1.04284	2.21741e-05	0.000550866
arglu1a	ENSDARG00000019223	-0.592851	2.22542e-05	0.000552205
BX571954.2	ENSDARG00000103538	-1.65422	2.23499e-05	0.000553923
hes2.1	ENSDARG00000074897	-1.18776	2.24059e-05	0.000554658
si:dkey-240n22.6_2	ENSDARG00000089296	-1.63891	2.2544e-05	0.000557419
CABZ01030107.1	ENSDARG00000058631	1.40241	2.27901e-05	0.000562842
ankrd37	ENSDARG00000056376	-1.61695	2.3045e-05	0.000568471
si:dkey-114c15.5	ENSDARG00000095150	3.07683	2.32183e-05	0.000572047
CABZ01034698.2	ENSDARG00000099511	-1.8271	2.32444e-05	0.000572047
eif2ak2	ENSDARG00000068729	2.20705	2.3515e-05	0.000578029
ch25hl1.1	ENSDARG00000039381	0.941235	2.36158e-05	0.000579828
haus1	ENSDARG00000058968	0.910528	2.37013e-05	0.000581248
nr0b2a	ENSDARG00000044685	1.17847	2.39901e-05	0.000587646
rergla	ENSDARG00000019396	1.54834	2.40312e-05	0.000587967
si:ch211-76m11.8_1	ENSDARG00000104341	-2.56537	2.42345e-05	0.000592252
dnaja3a	ENSDARG00000058494	-0.564129	2.42985e-05	0.000592566
sdr16c5a	ENSDARG00000016233	0.75186	2.43037e-05	0.000592566
msrb1a	ENSDARG00000025436	1.0371	2.43771e-05	0.000593665
krt94	ENSDARG00000044975	0.936295	2.46119e-05	0.000598689
si:ch211-215p11.1	ENSDARG00000101598	2.10815	2.46463e-05	0.000598835
zgc:136767	ENSDARG00000104113	-2.56862	2.46909e-05	0.000599226
si:dkey-95h12.2	ENSDARG00000092923	-1.27097	2.48533e-05	0.000602472
btr04	ENSDARG00000060962	-1.12797	2.53594e-05	0.000613838
nucks1a	ENSDARG00000078473	-0.748324	2.53806e-05	0.000613838
atp13a2	ENSDARG00000061890	-0.912447	2.54729e-05	0.00061536
si:dkey-193p11.2	ENSDARG00000096712	1.1863	2.56298e-05	0.00061844
CR450793.1	ENSDARG00000088927	-1.34517	2.57929e-05	0.000621663
si:ch73-147f11.1	ENSDARG00000061747	1.48817	2.58762e-05	0.000622732
npc1	ENSDARG00000017180	0.552053	2.58966e-05	0.000622732
AL928657.1	ENSDARG00000097119	-1.37635	2.59998e-05	0.000624501
slc43a2b	ENSDARG00000061120	0.797626	2.60697e-05	0.000625465
tmem14cb	ENSDARG00000114991	-1.79689	2.61695e-05	0.000626949
znf1026_2	ENSDARG00000114894	0.928986	2.61913e-05	0.000626949
anxa13l	ENSDARG00000013613	0.567491	2.62618e-05	0.000627922
hmha1a	ENSDARG00000052496	-1.31629	2.63005e-05	0.000628133
si:ch211-76m11.5	ENSDARG00000100006	-2.08597	2.63405e-05	0.000628374
bbs12	ENSDARG00000016112	-0.946411	2.64318e-05	0.000629839
BX649529.1	ENSDARG00000097512	-0.96298	2.6492e-05	0.000630553
crlf3	ENSDARG00000070261	0.632517	2.65218e-05	0.000630553
FP565451.1	ENSDARG00000096700	-2.53301	2.66021e-05	0.000631748
si:dkey-9i23.16	ENSDARG00000093954	0.881471	2.68136e-05	0.000635261
fance	ENSDARG00000068870	-0.737295	2.68528e-05	0.000635261
cyt1l	ENSDARG00000036832	0.911592	2.68649e-05	0.000635261
si:dkey-280e21.3	ENSDARG00000056519	-0.816351	2.68709e-05	0.000635261
ehd1a	ENSDARG00000098853	0.543179	2.71195e-05	0.000640416
FO907089.1	ENSDARG00000101522	2.18801	2.71858e-05	0.000641046
nox1	ENSDARG00000087574	1.21647	2.72072e-05	0.000641046
calcoco1a	ENSDARG00000036695	-0.635291	2.74134e-05	0.000645182
tubd1	ENSDARG00000058219	-0.849486	2.76209e-05	0.000649338
kng1	ENSDARG00000022372	0.716475	2.78467e-05	0.000653916
AL928650.3	ENSDARG00000096599	-1.28572	2.79543e-05	0.000655709
noxred1	ENSDARG00000027538	-2.4456	2.82691e-05	0.000662327
onecutl	ENSDARG00000040253	-0.603838	2.82995e-05	0.000662327
AL590151.2	ENSDARG00000105320	4.59316	2.83941e-05	0.000663803
zgc:91999	ENSDARG00000105001	0.883387	2.84399e-05	0.000664135
C4B	ENSDARG00000038424	1.07014	2.86344e-05	0.000667935
si:ch1073-126c3.2	ENSDARG00000092858	2.22262	2.86795e-05	0.000668246
znf395b	ENSDARG00000024195	0.945079	2.88796e-05	0.000672162
naxe	ENSDARG00000058806	0.896577	2.89321e-05	0.000672639
iqgap2	ENSDARG00000060010	0.674044	2.91086e-05	0.000675996
prkcbp1l	ENSDARG00000011932	-0.68126	2.9141e-05	0.000676
tefb	ENSDARG00000098103	1.1616	2.92636e-05	0.000677253
shcbp1	ENSDARG00000102068	-0.562584	2.92758e-05	0.000677253
ccnf	ENSDARG00000105046	-0.66966	2.92916e-05	0.000677253
znf1102_1	ENSDARG00000103405	2.289	2.94739e-05	0.000680717
si:dkey-125i10.3	ENSDARG00000094760	0.852661	2.95659e-05	0.000680758
coro1a	ENSDARG00000054610	0.644835	2.9568e-05	0.000680758
atp1a1a.5	ENSDARG00000040252	1.12172	2.95728e-05	0.000680758
entpd4	ENSDARG00000038422	-0.512031	2.97334e-05	0.000681567
pold2	ENSDARG00000095046	0.732051	2.97429e-05	0.000681567
si:dkey-126g1.9	ENSDARG00000093702	1.13965	2.97435e-05	0.000681567
hmga1b	ENSDARG00000070951	-0.976977	2.97661e-05	0.000681567
shisal1b	ENSDARG00000067710	-1.01821	2.97701e-05	0.000681567
vmo1b	ENSDARG00000045299	0.836247	2.99327e-05	0.000684543
thrb	ENSDARG00000021163	-0.695709	3.01314e-05	0.000688291
pld6	ENSDARG00000059951	2.40594	3.01621e-05	0.000688291
hao2	ENSDARG00000027992	0.653527	3.03502e-05	0.000691833
sardh	ENSDARG00000058102	0.619848	3.05949e-05	0.000696027
BX664610.1	ENSDARG00000095557	-0.960816	3.06132e-05	0.000696027
znf1077	ENSDARG00000098196	1.6963	3.06336e-05	0.000696027
zgc:174704	ENSDARG00000102791	3.32523	3.07131e-05	0.000697081
fam122b	ENSDARG00000036500	-0.517835	3.10681e-05	0.000704378
ugt5f1	ENSDARG00000054835	1.08972	3.11374e-05	0.000705189
tmem30ab	ENSDARG00000043555	0.529259	3.13288e-05	0.000708493
gnpda2	ENSDARG00000024443	1.10405	3.1361e-05	0.000708493
spina	ENSDARG00000058949	-1.01054	3.13845e-05	0.000708493
serac1	ENSDARG00000056121	-0.959515	3.15894e-05	0.000712354
si:ch211-57f7.7	ENSDARG00000093131	6.60706	3.16539e-05	0.000713044
il13ra2	ENSDARG00000039436	1.19979	3.17176e-05	0.000713715
lyve1a	ENSDARG00000075833	2.28556	3.1772e-05	0.000714093
ftr35	ENSDARG00000089388	4.98631	3.18024e-05	0.000714093
nepro	ENSDARG00000043566	0.900522	3.19501e-05	0.000715948
zfand5b	ENSDARG00000002271	-0.668948	3.19531e-05	0.000715948
ungb	ENSDARG00000094922	-1.99291	3.19873e-05	0.00071595
si:ch73-95l15.5	ENSDARG00000087596	0.630497	3.23495e-05	0.00072275
odc1	ENSDARG00000007377	0.986284	3.23599e-05	0.00072275
hrc_1	ENSDARG00000045947	-0.661481	3.24489e-05	0.000723969
trim35-1	ENSDARG00000052037	-1.40036	3.25352e-05	0.000724432
rel	ENSDARG00000055276	0.839789	3.25386e-05	0.000724432
znf1135	ENSDARG00000093424	1.23977	3.26801e-05	0.000726812
si:dkey-33c12.4	ENSDARG00000057890	-0.554535	3.27749e-05	0.000728149
slc25a38a	ENSDARG00000059805	2.18552	3.28733e-05	0.000729565
CABZ01072245.1	ENSDARG00000117448	-0.919658	3.2917e-05	0.000729764
tmprss4b	ENSDARG00000012860	-1.35685	3.30211e-05	0.000731028
gbgt1l3	ENSDARG00000035555	-2.07198	3.30436e-05	0.000731028
rasl12	ENSDARG00000002701	-1.76518	3.31444e-05	0.000732487
si:rp71-77l1.2	ENSDARG00000097752	4.47809	3.32143e-05	0.000733261
dnajc30b	ENSDARG00000079415	-1.0863	3.35621e-05	0.000740163
CR855311.1	ENSDARG00000090352	1.01846	3.3643e-05	0.000741169
nptx1l	ENSDARG00000074671	-0.740773	3.3963e-05	0.000746698
ehmt1b	ENSDARG00000026634	-0.528385	3.3965e-05	0.000746698
rap1gap	ENSDARG00000056554	-0.814185	3.4057e-05	0.000747251
si:ch211-214j24.10	ENSDARG00000045847	0.774945	3.40613e-05	0.000747251
tra2b	ENSDARG00000002168	-0.51988	3.41891e-05	0.000749042
FITM1 (1 of many)	ENSDARG00000108683	-1.72261	3.42142e-05	0.000749042
ecm1b	ENSDARG00000105239	0.730685	3.42984e-05	0.000750104
uckl1a	ENSDARG00000001686	1.38363	3.44799e-05	0.000753084
si:dkey-242g16.2	ENSDARG00000069377	0.907024	3.45064e-05	0.000753084
si:dkey-7j22.2	ENSDARG00000097091	1.75377	3.46173e-05	0.000754722
ccdc9	ENSDARG00000004636	-0.498397	3.46606e-05	0.000754883
itm2bb	ENSDARG00000041505	0.767579	3.4778e-05	0.000756656
gucy2g	ENSDARG00000076776	-1.71654	3.4995e-05	0.000760589
kdm5ba	ENSDARG00000057093	-0.600259	3.51896e-05	0.000764029
tmem47	ENSDARG00000057322	-0.643589	3.52393e-05	0.000764319
galcb	ENSDARG00000016474	0.605398	3.53813e-05	0.000766608
ift74	ENSDARG00000023495	0.774976	3.54325e-05	0.0007669
CR456628.1	ENSDARG00000093224	3.73137	3.54678e-05	0.0007669
BX323819.1	ENSDARG00000091471	-0.953508	3.58044e-05	0.000773382
zgc:174461_1	ENSDARG00000114181	-2.99634	3.58606e-05	0.000773802
aplp2	ENSDARG00000054864	-0.491214	3.63574e-05	0.000782218
CR628341.1	ENSDARG00000097018	-2.78363	3.63642e-05	0.000782218
phrf1	ENSDARG00000075252	-0.624257	3.63831e-05	0.000782218
znf1086	ENSDARG00000101842	1.11272	3.64534e-05	0.000782218
znf1103	ENSDARG00000113713	1.55163	3.64668e-05	0.000782218
cnn1a	ENSDARG00000017193	2.45985	3.6474e-05	0.000782218
usp48	ENSDARG00000090301	-0.642409	3.65941e-05	0.000783994
cobll1b	ENSDARG00000102829	0.831783	3.66371e-05	0.000784116
si:dkey-51d8.9	ENSDARG00000096217	1.80587	3.69981e-05	0.000791037
CABZ01085140.1	ENSDARG00000098070	-1.53635	3.70746e-05	0.000791867
kcnj11	ENSDARG00000051880	-0.806964	3.72649e-05	0.000795123
si:ch211-226h8.15	ENSDARG00000097229	9.28852	3.7337e-05	0.000795854
rundc3aa	ENSDARG00000007245	-1.14509	3.76502e-05	0.000801717
glb1	ENSDARG00000036415	0.744642	3.84576e-05	0.000818081
CU682811.2	ENSDARG00000095280	1.71384	3.86202e-05	0.000819964
grhprb	ENSDARG00000019986	0.56948	3.86242e-05	0.000819964
si:dkey-3p4.1	ENSDARG00000102475	-2.08999	3.87306e-05	0.000821394
zgc:165653	ENSDARG00000104713	1.31805	3.89083e-05	0.000824331
wsb1	ENSDARG00000021343	-0.749188	3.90247e-05	0.000825964
ndufa4	ENSDARG00000056108	0.591799	3.91724e-05	0.000827684
snapc2	ENSDARG00000036473	-0.863794	3.91847e-05	0.000827684
porcn	ENSDARG00000052558	-1.60626	3.9449e-05	0.000832429
tmc2b	ENSDARG00000030311	-1.74366	3.95082e-05	0.000832842
PDPR	ENSDARG00000103288	-0.704366	3.95789e-05	0.000833497
synpr	ENSDARG00000044278	-1.67799	3.96478e-05	0.000834113
CU467110.1	ENSDARG00000093438	1.51083	3.98594e-05	0.000837725
esr1	ENSDARG00000004111	-1.97143	3.99251e-05	0.000838267
plaub	ENSDARG00000039145	1.577	4.00624e-05	0.00084031
BX901974.1	ENSDARG00000067592	3.31343	4.02013e-05	0.000842308
entpd1	ENSDARG00000045066	0.523873	4.02378e-05	0.000842308
sult2st3	ENSDARG00000028367	-0.827675	4.03438e-05	0.000843688
rida	ENSDARG00000035882	0.741783	4.0428e-05	0.000844463
plg	ENSDARG00000023111	0.721208	4.04613e-05	0.000844463
CABZ01038493.1	ENSDARG00000117625	7.77344	4.06021e-05	0.000846562
gc	ENSDARG00000089310	3.58357	4.08697e-05	0.000851296
pex11g	ENSDARG00000025559	-1.01014	4.09512e-05	0.000852149
ftr56	ENSDARG00000030954	1.1145	4.12781e-05	0.000858102
pdss1	ENSDARG00000017910	-0.520517	4.13316e-05	0.000858107
zgc:158403	ENSDARG00000062757	0.771257	4.13599e-05	0.000858107
cecr2	ENSDARG00000078310	-0.581486	4.15902e-05	0.000862032
si:ch211-120k19.1	ENSDARG00000075517	1.4869	4.21523e-05	0.000872822
mrs2	ENSDARG00000062872	-0.725702	4.22142e-05	0.000873245
zgc:174310	ENSDARG00000076442	-0.729291	4.24457e-05	0.000876951
si:dkey-19f4.2	ENSDARG00000096556	-2.16481	4.24769e-05	0.000876951
mcoln1a	ENSDARG00000002285	0.746326	4.25938e-05	0.000877735
cxxc5b	ENSDARG00000075735	-0.485094	4.25984e-05	0.000877735
lrrk2	ENSDARG00000006169	-0.961011	4.29977e-05	0.000884813
TCIM (1 of many)	ENSDARG00000076858	1.66693	4.30261e-05	0.000884813
si:ch73-7i4.2	ENSDARG00000093998	2.59335	4.31442e-05	0.000886376
tfa	ENSDARG00000016771	0.863366	4.33267e-05	0.000889256
CABZ01079873.1	ENSDARG00000117527	-2.07672	4.33811e-05	0.000889503
slc16a9a	ENSDARG00000013926	0.977796	4.40778e-05	0.000902909
plek2	ENSDARG00000012789	1.49074	4.41759e-05	0.000904037
si:dkey-6d5.1	ENSDARG00000099121	-3.0018	4.4289e-05	0.000905469
BX510992.2	ENSDARG00000096638	3.64392	4.43325e-05	0.000905477
CU855688.1	ENSDARG00000117491	3.33765	4.45995e-05	0.000910046
CABZ01034698.1	ENSDARG00000099023	-1.96399	4.51447e-05	0.000920278
bhlhe22	ENSDARG00000058039	-0.853898	4.55167e-05	0.000926962
BX950188.1	ENSDARG00000044326	1.413	4.5589e-05	0.000927536
nfe2l1a	ENSDARG00000030616	1.14961	4.5646e-05	0.000927798
jph1a	ENSDARG00000058603	-1.22863	4.57745e-05	0.00092951
si:dkeyp-117b11.2	ENSDARG00000076419	-0.840315	4.61034e-05	0.000935284
gpatch3	ENSDARG00000052747	-0.767117	4.61492e-05	0.00093531
AL929493.2	ENSDARG00000117535	-1.41285	4.61939e-05	0.000935315
ube2s	ENSDARG00000031775	-0.55285	4.68596e-05	0.000947882
znf1057	ENSDARG00000088000	1.54283	4.71992e-05	0.000953833
kazna	ENSDARG00000076923	-0.929757	4.74307e-05	0.00095759
LHX3	ENSDARG00000003803	-1.41653	4.75784e-05	0.000959509
znf1137_1	ENSDARG00000094017	1.03774	4.76171e-05	0.000959509
BX324142.1	ENSDARG00000114711	1.41904	4.80162e-05	0.000966512
CR933734.3	ENSDARG00000095479	3.65051	4.80566e-05	0.000966512
pigr	ENSDARG00000101890	1.45144	4.83776e-05	0.000972038
upf3b	ENSDARG00000000489	0.591554	4.86192e-05	0.000975248
cxcr4b	ENSDARG00000041959	-0.797376	4.86302e-05	0.000975248
BX544877.1	ENSDARG00000103976	0.806931	4.86887e-05	0.000975492
pip4p1a	ENSDARG00000038615	0.552702	4.88724e-05	0.00097824
si:ch211-212k18.7	ENSDARG00000055504	0.777335	4.89437e-05	0.000978734
gpr85	ENSDARG00000068701	-0.770305	4.90092e-05	0.000979113
znf569l	ENSDARG00000093254	-1.12145	4.91346e-05	0.000980363
CU570791.1	ENSDARG00000098597	1.5795	4.91838e-05	0.000980363
si:ch211-162i8.5	ENSDARG00000111716	1.39684	4.92117e-05	0.000980363
sult6b1	ENSDARG00000086826	0.525737	4.92652e-05	0.000980499
socs3a	ENSDARG00000025428	1.03594	4.9312e-05	0.000980502
glra4a	ENSDARG00000006865	-0.539482	4.94614e-05	0.000982002
si:dkey-286j17.4	ENSDARG00000093402	5.16413	4.95219e-05	0.000982002
si:ch73-236c18.8_2	ENSDARG00000093157	-0.622702	4.95276e-05	0.000982002
si:ch211-147m6.2_1	ENSDARG00000074322	1.12127	4.97864e-05	0.000986202
ube2ql1	ENSDARG00000079276	-1.40215	4.99297e-05	0.000988067
pdcd4b	ENSDARG00000041022	-0.652075	4.99745e-05	0.000988067
p4ha1b	ENSDARG00000071082	-0.883417	5.01166e-05	0.000989574
znf532	ENSDARG00000052894	-1.19548	5.01449e-05	0.000989574
bean1	ENSDARG00000087413	-1.00618	5.02735e-05	0.00099118
FQ377896.1	ENSDARG00000100325	2.00761	5.0374e-05	0.000992231
mitd1	ENSDARG00000044766	0.705033	5.05166e-05	0.000992386
si:ch73-44m9.2	ENSDARG00000094821	1.9495	5.05347e-05	0.000992386
BX908386.1	ENSDARG00000098316	1.79289	5.05672e-05	0.000992386
pgghg	ENSDARG00000014311	0.796003	5.05707e-05	0.000992386
sgcg	ENSDARG00000038107	-0.830348	5.06567e-05	0.000993145
ascl1b_1	ENSDARG00000009702	1.79239	5.07449e-05	0.000993214
BX248324.1	ENSDARG00000096489	1.01463	5.07547e-05	0.000993214
znf1081	ENSDARG00000104561	2.33376	5.10859e-05	0.000998766
tpi1a	ENSDARG00000025012	0.740384	5.11572e-05	0.000999118
CR377210.1	ENSDARG00000097856	1.40028	5.1199e-05	0.000999118
cnpy2	ENSDARG00000007207	-0.567276	5.15837e-05	0.00100569
bcl6b	ENSDARG00000069335	-0.608536	5.16983e-05	0.00100699
si:ch211-134c9.2	ENSDARG00000095593	2.06143	5.18222e-05	0.00100847
gdf3	ENSDARG00000037995	-1.60955	5.20852e-05	0.00101265
il4r.2	ENSDARG00000102583	1.26098	5.2292e-05	0.00101495
rhpn2	ENSDARG00000014577	0.551531	5.23248e-05	0.00101495
cxcl20	ENSDARG00000075163	1.15874	5.23666e-05	0.00101495
mtrf1l	ENSDARG00000060005	-1.12291	5.23966e-05	0.00101495
mtr	ENSDARG00000104906	-0.779841	5.25338e-05	0.00101667
rbm11	ENSDARG00000090202	3.48479	5.28061e-05	0.00102079
msmo1	ENSDARG00000055876	1.03136	5.28701e-05	0.00102079
sept8b	ENSDARG00000014233	1.07382	5.28925e-05	0.00102079
nphs2	ENSDARG00000042850	-1.20024	5.29646e-05	0.00102125
sltm	ENSDARG00000052728	-0.567294	5.31043e-05	0.00102232
mmp13b	ENSDARG00000100794	2.33465	5.31175e-05	0.00102232
si:dkey-188i13.7	ENSDARG00000078389	2.1767	5.32585e-05	0.00102409
e2f8	ENSDARG00000057323	0.51145	5.34439e-05	0.00102621
CU570881.2	ENSDARG00000112301	1.84435	5.3466e-05	0.00102621
mylkb	ENSDARG00000004753	-1.70084	5.36182e-05	0.00102745
tdrd7a	ENSDARG00000032808	1.6257	5.36285e-05	0.00102745
cyp3c1	ENSDARG00000015575	0.706422	5.37358e-05	0.00102765
trappc10	ENSDARG00000098118	-0.592197	5.37387e-05	0.00102765
NPFFR2	ENSDARG00000033635	1.82897	5.37883e-05	0.00102765
zgc:77486_2	ENSDARG00000013711	0.972433	5.38354e-05	0.00102765
slc35b2	ENSDARG00000007886	-0.628914	5.39137e-05	0.00102765
acp2	ENSDARG00000007244	0.604764	5.39765e-05	0.00102765
caska	ENSDARG00000059809	0.542712	5.40431e-05	0.00102765
si:dkey-121j17.6	ENSDARG00000069661	-0.675934	5.40671e-05	0.00102765
ndufa9b	ENSDARG00000094312	2.47431	5.40789e-05	0.00102765
sesn3	ENSDARG00000015822	0.66829	5.41442e-05	0.00102796
SAMD8	ENSDARG00000074663	-0.767047	5.44967e-05	0.00103372
znf1020	ENSDARG00000092000	1.01211	5.45684e-05	0.00103414
acot14	ENSDARG00000089159	0.905442	5.47607e-05	0.00103685
tnfrsf1a	ENSDARG00000018569	0.802961	5.48337e-05	0.0010373
spint2	ENSDARG00000069476	0.550313	5.50039e-05	0.00103931
cbfa2t3	ENSDARG00000079012	-1.18156	5.50388e-05	0.00103931
si:ch211-220f21.2	ENSDARG00000015607	-1.55514	5.51362e-05	0.00104021
cfap70	ENSDARG00000058508	1.3429	5.55683e-05	0.00104742
AL929057.1	ENSDARG00000103165	1.65407	5.5733e-05	0.00104928
znf974_1	ENSDARG00000114236	2.30806	5.57665e-05	0.00104928
pla1a	ENSDARG00000102176	1.03005	5.58464e-05	0.00104984
pdzd3b	ENSDARG00000055656	2.57727	5.59668e-05	0.00105117
si:ch73-44m9.1	ENSDARG00000077115	-1.57635	5.6437e-05	0.00105905
scamp5a	ENSDARG00000018743	-1.07092	5.65581e-05	0.00106038
ppp1r3cb	ENSDARG00000014554	0.611391	5.68705e-05	0.00106496
trim35-13	ENSDARG00000003970	-1.0884	5.69039e-05	0.00106496
serpina1l	ENSDARG00000090850	0.767941	5.70075e-05	0.00106523
AL954149.2	ENSDARG00000094185	1.79191	5.70199e-05	0.00106523
mfsd4ab	ENSDARG00000008263	0.860918	5.71765e-05	0.00106721
cishb	ENSDARG00000016773	1.17399	5.7321e-05	0.00106726
cnn2	ENSDARG00000035858	0.774391	5.73403e-05	0.00106726
mgaa	ENSDARG00000078784	-0.618017	5.73757e-05	0.00106726
si:dkey-228a15.1	ENSDARG00000095698	1.33081	5.73825e-05	0.00106726
dhx40	ENSDARG00000041586	0.876101	5.80894e-05	0.00107863
cox5b2	ENSDARG00000068738	1.28426	5.8096e-05	0.00107863
BX908726.1	ENSDARG00000095069	1.43281	5.86881e-05	0.00108866
ppp1r3b	ENSDARG00000044691	1.27251	5.88399e-05	0.00109051
igf2a	ENSDARG00000018643	0.702895	5.89474e-05	0.00109154
BX664625.5	ENSDARG00000116127	-1.41491	5.92264e-05	0.00109526
CT030188.1	ENSDARG00000099385	0.661763	5.92938e-05	0.00109526
nrn1a	ENSDARG00000071860	-0.572145	5.93048e-05	0.00109526
tefa	ENSDARG00000039117	0.984709	5.98441e-05	0.00110425
poli	ENSDARG00000029250	-0.781279	6.00553e-05	0.0011063
dnase1l1	ENSDARG00000005464	0.856096	6.00603e-05	0.0011063
CU459012.1	ENSDARG00000098989	0.887025	6.04283e-05	0.0011121
BX005085.4	ENSDARG00000110003	0.685926	6.07029e-05	0.00111535
cry1ab	ENSDARG00000011583	0.961425	6.0715e-05	0.00111535
afp4_1	ENSDARG00000041490	1.31313	6.07638e-05	0.00111535
FP074874.1	ENSDARG00000101883	-0.841093	6.11705e-05	0.00112142
si:ch211-194p6.12	ENSDARG00000095082	-3.18549	6.12011e-05	0.00112142
tmem151a	ENSDARG00000079908	-1.23487	6.14954e-05	0.00112583
cenpj	ENSDARG00000018121	0.706787	6.16525e-05	0.00112772
hivep3b	ENSDARG00000037154	1.24976	6.18623e-05	0.00113057
slc9a2	ENSDARG00000058780	-0.813932	6.19416e-05	0.00113104
slc25a25a	ENSDARG00000010572	0.675898	6.20467e-05	0.00113198
CR759836.1	ENSDARG00000115573	1.135	6.22154e-05	0.00113407
zgc:77486_1	ENSDARG00000093978	-0.516116	6.23532e-05	0.00113552
ints5	ENSDARG00000077943	-0.56855	6.2403e-05	0.00113552
zgc:153921_1	ENSDARG00000038405	1.77345	6.26731e-05	0.00113945
znf1095	ENSDARG00000098991	-1.00361	6.30689e-05	0.00114498
ccnt2a	ENSDARG00000036685	-0.442859	6.30862e-05	0.00114498
si:ch73-138e16.5	ENSDARG00000040141	3.16566	6.3303e-05	0.00114792
kcnc1a	ENSDARG00000051852	-1.17779	6.37837e-05	0.00115535
slco2b1	ENSDARG00000054609	0.936477	6.38226e-05	0.00115535
CU655842.1	ENSDARG00000100186	-0.649391	6.39247e-05	0.0011562
si:ch73-42k18.1	ENSDARG00000068915	-0.811744	6.45962e-05	0.00116734
mhc1uba	ENSDARG00000075963	3.94472	6.49823e-05	0.00117331
si:dkey-192d15.2	ENSDARG00000043770	1.45254	6.52428e-05	0.001177
BX649530.1	ENSDARG00000020655	-1.20637	6.55244e-05	0.00118066
ezh2	ENSDARG00000010571	0.513019	6.55579e-05	0.00118066
shmt2	ENSDARG00000104414	0.591243	6.57925e-05	0.00118336
cited2	ENSDARG00000030905	-0.529644	6.58206e-05	0.00118336
jak1	ENSDARG00000020625	-0.531876	6.59296e-05	0.00118387
socs9	ENSDARG00000101985	-1.16433	6.59613e-05	0.00118387
fbxl22	ENSDARG00000096995	-0.994379	6.60432e-05	0.00118433
mpeg1.2	ENSDARG00000043093	-1.04485	6.61581e-05	0.00118537
smyd2a	ENSDARG00000055151	-0.479554	6.63918e-05	0.00118765
gla	ENSDARG00000036155	1.3036	6.63983e-05	0.00118765
pcmt	ENSDARG00000015201	-0.563193	6.64612e-05	0.00118777
slc45a1	ENSDARG00000004302	-1.05373	6.68678e-05	0.00119402
si:ch1073-358c10.1	ENSDARG00000055270	-1.30546	6.70482e-05	0.00119527
cox6b1	ENSDARG00000045230	0.709642	6.70518e-05	0.00119527
mibp	ENSDARG00000101362	0.648625	6.71549e-05	0.00119595
BX927081.1	ENSDARG00000105300	1.27782	6.72037e-05	0.00119595
FP085414.1	ENSDARG00000100270	-0.594927	6.73654e-05	0.00119782
ftr36_1	ENSDARG00000111722	-0.598266	6.79023e-05	0.00120534
si:ch211-187g4.1	ENSDARG00000094350	3.12812	6.79031e-05	0.00120534
fam172a	ENSDARG00000052697	0.560268	6.80853e-05	0.00120755
ftr90_2	ENSDARG00000097373	1.48167	6.82362e-05	0.00120921
klhl43	ENSDARG00000053803	-0.688932	6.83493e-05	0.00121019
shc2	ENSDARG00000062080	-1.0538	6.84887e-05	0.00121164
p2rx1	ENSDARG00000016695	1.02691	6.8562e-05	0.00121186
egfl7	ENSDARG00000100657	0.693593	6.863e-05	0.00121186
BX005399.2	ENSDARG00000117375	1.05634	6.8674e-05	0.00121186
chordc1a	ENSDARG00000003973	-1.03319	6.88593e-05	0.00121392
pou3f2a	ENSDARG00000070220	-0.553977	6.89576e-05	0.00121392
abcc6a	ENSDARG00000016750	1.52465	6.89643e-05	0.00121392
rbl1	ENSDARG00000008141	0.596184	6.90742e-05	0.00121484
znf106a	ENSDARG00000016651	-0.588817	6.97161e-05	0.0012251
mlc1	ENSDARG00000063026	-1.33003	6.98115e-05	0.00122575
flt4	ENSDARG00000104453	0.555119	7.01005e-05	0.0012298
myo15b	ENSDARG00000074852	-2.35133	7.01821e-05	0.00123021
hexa	ENSDARG00000052113	0.727659	7.04251e-05	0.00123344
dusp8a	ENSDARG00000009299	-0.806554	7.08005e-05	0.00123898
pard6a	ENSDARG00000069378	0.544171	7.09067e-05	0.00123981
ern1	ENSDARG00000013997	-1.03085	7.10812e-05	0.00124182
FO704905.1	ENSDARG00000098081	1.42497	7.11712e-05	0.00124236
gadd45ab	ENSDARG00000104571	0.728567	7.15514e-05	0.00124796
cd82b	ENSDARG00000026070	0.712143	7.16899e-05	0.00124934
rad51d	ENSDARG00000026400	0.768345	7.19271e-05	0.00125244
glcea	ENSDARG00000005095	-0.752378	7.20797e-05	0.00125406
si:ch211-266i6.3	ENSDARG00000086112	-0.498669	7.22443e-05	0.00125588
mat1a	ENSDARG00000039605	0.835012	7.24342e-05	0.0012576
csrp3	ENSDARG00000101706	2.07152	7.24816e-05	0.0012576
tmem26b	ENSDARG00000014682	2.46182	7.2564e-05	0.0012576
elovl8b	ENSDARG00000057365	1.12445	7.26286e-05	0.0012576
papss1	ENSDARG00000057099	-0.540337	7.26921e-05	0.0012576
si:dkey-16p6.1_17	ENSDARG00000101828	-1.39662	7.27024e-05	0.0012576
MFAP4 (1 of many)_2	ENSDARG00000089667	1.81268	7.28376e-05	0.00125817
si:ch1073-266p11.2	ENSDARG00000100261	-0.713622	7.28549e-05	0.00125817
deaf1	ENSDARG00000088844	-0.676229	7.32714e-05	0.00126334
plk2b	ENSDARG00000019130	0.659947	7.32748e-05	0.00126334
tcf12	ENSDARG00000004714	-0.447438	7.35134e-05	0.00126642
si:ch211-107m4.1	ENSDARG00000056830	-0.641662	7.40359e-05	0.00127409
mpeg1.1	ENSDARG00000055290	1.08195	7.4115e-05	0.00127409
coq8b	ENSDARG00000101130	0.673001	7.4162e-05	0.00127409
CABZ01029822.1	ENSDARG00000086931	-1.6587	7.42014e-05	0.00127409
si:ch211-234c11.2_2	ENSDARG00000109255	1.83233	7.46808e-05	0.00128038
zranb2	ENSDARG00000044332	-0.427754	7.47144e-05	0.00128038
cyp2ad3	ENSDARG00000022650	0.645782	7.48024e-05	0.00128038
mapk12a	ENSDARG00000042021	0.596195	7.48111e-05	0.00128038
nipsnap1	ENSDARG00000005320	1.19062	7.52552e-05	0.00128693
wdr76	ENSDARG00000053554	1.07932	7.53532e-05	0.00128756
dclk3	ENSDARG00000078997	1.18265	7.54191e-05	0.00128764
plxnc1	ENSDARG00000015278	0.896521	7.57068e-05	0.0012915
rpap1	ENSDARG00000075072	-0.599336	7.59274e-05	0.00129312
cdc7	ENSDARG00000023584	0.649883	7.59632e-05	0.00129312
si:ch73-361p23.3	ENSDARG00000087225	3.38398	7.60194e-05	0.00129312
si:dkey-26i24.1	ENSDARG00000102673	1.12114	7.61191e-05	0.00129312
rgs7a	ENSDARG00000016584	-0.888559	7.61594e-05	0.00129312
ugt1b7	ENSDARG00000101176	1.01171	7.6171e-05	0.00129312
coq9	ENSDARG00000023583	0.636238	7.63814e-05	0.00129565
si:ch211-214j8.12	ENSDARG00000092556	-0.858115	7.67479e-05	0.00130081
prrt2	ENSDARG00000103588	-0.929589	7.71354e-05	0.00130633
si:dkey-92i15.4	ENSDARG00000078387	0.989829	7.72164e-05	0.00130665
gpr37l1a	ENSDARG00000006079	-1.1747	7.73124e-05	0.00130722
FIG4	ENSDARG00000107912	0.850685	7.74078e-05	0.00130778
kiss1rb	ENSDARG00000067563	2.10272	7.79089e-05	0.00131519
CABZ01074708.1	ENSDARG00000117699	-1.30087	7.79809e-05	0.00131535
tnfaip2b	ENSDARG00000058160	1.25589	7.81383e-05	0.00131695
tspan31	ENSDARG00000074554	-0.420251	7.86316e-05	0.0013242
lrch1	ENSDARG00000078778	0.620045	7.8942e-05	0.00132836
fam234b	ENSDARG00000006758	-0.727476	7.90208e-05	0.00132862
zgc:158254	ENSDARG00000071233	-0.858155	7.9381e-05	0.00133352
zgc:113054	ENSDARG00000053483	0.586857	7.94391e-05	0.00133352
mterf3	ENSDARG00000003207	0.748447	7.95913e-05	0.00133501
serpind1	ENSDARG00000021208	0.627949	7.97173e-05	0.00133606
msantd1	ENSDARG00000078801	-0.620394	7.98001e-05	0.00133638
nat14	ENSDARG00000115349	0.709802	8.00861e-05	0.0013401
AL590151.1	ENSDARG00000053570	-1.48412	8.01874e-05	0.00134073
si:dkey-19a16.13	ENSDARG00000095454	1.74725	8.04514e-05	0.00134407
vgll4b	ENSDARG00000103730	-0.463002	8.08029e-05	0.00134888
si:dkey-237g15.2	ENSDARG00000100302	-1.34132	8.1064e-05	0.00135137
hdac12	ENSDARG00000101422	0.86532	8.11005e-05	0.00135137
neurl2	ENSDARG00000062446	-0.708259	8.11455e-05	0.00135137
sox21a	ENSDARG00000031664	0.866525	8.16181e-05	0.00135817
si:ch211-76m11.8_2	ENSDARG00000098305	-2.47739	8.17817e-05	0.00135981
tchp	ENSDARG00000035605	-0.701891	8.204e-05	0.00136241
si:dkey-208m12.2	ENSDARG00000071143	0.972437	8.2111e-05	0.00136241
traf2a	ENSDARG00000030173	-0.835035	8.21457e-05	0.00136241
si:dkey-15j16.3	ENSDARG00000042683	2.48226	8.21969e-05	0.00136241
sdad1	ENSDARG00000105117	0.607198	8.23148e-05	0.00136329
znf1085	ENSDARG00000073915	0.889577	8.30451e-05	0.0013743
si:dkey-79f11.7	ENSDARG00000092361	2.20552	8.32268e-05	0.00137622
BX088544.1	ENSDARG00000102428	-1.59773	8.35173e-05	0.00137994
hnmt	ENSDARG00000012796	1.01381	8.39121e-05	0.00138537
BX649516.4	ENSDARG00000096107	-1.05548	8.40825e-05	0.0013871
dnajc6	ENSDARG00000079891	-0.637543	8.45334e-05	0.00139294
BX005210.1	ENSDARG00000094457	-1.93283	8.45691e-05	0.00139294
CABZ01044746.1	ENSDARG00000117312	-0.63561	8.48031e-05	0.0013957
actr2a	ENSDARG00000052438	0.530994	8.5004e-05	0.00139791
tmem176l.1	ENSDARG00000099491	0.729257	8.54022e-05	0.00140336
pogza	ENSDARG00000054778	0.669688	8.57555e-05	0.00140685
sephs1	ENSDARG00000058292	-0.542319	8.57951e-05	0.00140685
rltgr	ENSDARG00000096533	0.863351	8.58152e-05	0.00140685
FQ323156.1	ENSDARG00000100697	0.832896	8.60071e-05	0.00140889
vwa3a	ENSDARG00000087210	-1.85639	8.60913e-05	0.00140918
gmcl1	ENSDARG00000020948	-0.517026	8.61681e-05	0.00140933
sox11b	ENSDARG00000095743	-0.542751	8.71906e-05	0.001424
susd4	ENSDARG00000026335	-1.0942	8.72941e-05	0.001424
lgals2b	ENSDARG00000038153	1.41018	8.73336e-05	0.001424
CR589947.2	ENSDARG00000101189	-2.52506	8.73356e-05	0.001424
zdhhc5a	ENSDARG00000016263	0.443534	8.74049e-05	0.00142402
sult3st2	ENSDARG00000093619	2.03811	8.76069e-05	0.00142621
bpifcl	ENSDARG00000099980	1.3929	8.77029e-05	0.00142667
slc27a2a	ENSDARG00000036237	0.586536	8.7956e-05	0.00142968
si:ch211-89o9.4	ENSDARG00000093237	1.16825	8.841e-05	0.00143448
hbba2	ENSDARG00000069734	6.30163	8.84604e-05	0.00143448
p3h2	ENSDARG00000103026	0.679321	8.84982e-05	0.00143448
rpusd4	ENSDARG00000012674	0.831927	8.85247e-05	0.00143448
si:dkey-28a3.2	ENSDARG00000104840	-0.743946	8.87074e-05	0.00143555
eif4ebp3	ENSDARG00000054916	0.988951	8.87273e-05	0.00143555
CABZ01041962.1	ENSDARG00000076082	0.556928	8.95048e-05	0.00144702
dao.3	ENSDARG00000035601	1.53477	9.03387e-05	0.00145938
cxadr	ENSDARG00000043658	0.630047	9.05559e-05	0.00146157
agmo	ENSDARG00000025595	1.06885	9.06205e-05	0.00146157
zgc:86609	ENSDARG00000029479	0.718593	9.06986e-05	0.00146157
sept4a	ENSDARG00000010385	-1.46359	9.07528e-05	0.00146157
mafb	ENSDARG00000076520	-1.16022	9.09699e-05	0.00146395
si:ch211-207c6.2	ENSDARG00000095304	1.24429	9.12068e-05	0.00146629
selenow2b	ENSDARG00000089936	-0.570867	9.12549e-05	0.00146629
znf1076	ENSDARG00000101327	1.68622	9.18138e-05	0.00147414
cremb	ENSDARG00000102899	2.23995	9.19196e-05	0.00147471
havcr1	ENSDARG00000040178	1.1207	9.23412e-05	0.00148035
zgc:195075	ENSDARG00000060049	-1.68922	9.26375e-05	0.00148289
bmp7a	ENSDARG00000018260	-0.999995	9.26408e-05	0.00148289
cadpsa	ENSDARG00000043661	-0.861523	9.27697e-05	0.00148382
si:dkey-16p19.5	ENSDARG00000092583	-0.762724	9.32539e-05	0.0014895
cd151	ENSDARG00000038288	0.804064	9.32662e-05	0.0014895
CU929451.1	ENSDARG00000096899	-1.21407	9.39482e-05	0.00149925
ctdspl2b	ENSDARG00000060586	0.521409	9.4091e-05	0.00149991
calr	ENSDARG00000076290	-0.5167	9.41321e-05	0.00149991
slc1a2a	ENSDARG00000052138	4.07463	9.4339e-05	0.0015012
gins4	ENSDARG00000016044	0.807518	9.43562e-05	0.0015012
slc4a1a	ENSDARG00000012881	0.793314	9.47785e-05	0.00150678
CABZ01073834.1	ENSDARG00000117781	1.59071	9.49998e-05	0.00150915
abcb11b	ENSDARG00000070078	-1.90101	9.51132e-05	0.00150981
frzb	ENSDARG00000018383	-1.07127	9.53599e-05	0.00151179
cox7a1	ENSDARG00000069464	1.27699	9.53814e-05	0.00151179
klhl40a	ENSDARG00000039052	-0.515757	9.60462e-05	0.0015205
si:ch211-24o10.6	ENSDARG00000088251	9.41499	9.6096e-05	0.0015205
si:dkey-222p3.1	ENSDARG00000071103	-1.65131	9.61481e-05	0.0015205
abcc2	ENSDARG00000014031	0.765837	9.63791e-05	0.00152301
CU639469.1	ENSDARG00000062790	-0.61529	9.6778e-05	0.00152816
krt91	ENSDARG00000036830	0.992724	9.73518e-05	0.00153468
rpgrip1l	ENSDARG00000051754	-0.829078	9.74044e-05	0.00153468
CABZ01061495.1	ENSDARG00000074844	-0.931401	9.741e-05	0.00153468
abca1b	ENSDARG00000079009	0.616937	9.76183e-05	0.00153681
bloc1s2	ENSDARG00000046081	0.545094	9.85084e-05	0.00154864
wu:fc30c06	ENSDARG00000103865	-0.907924	9.85167e-05	0.00154864
plekhj1	ENSDARG00000025593	0.603516	9.88049e-05	0.00155201
parp4	ENSDARG00000069934	0.56195	9.91169e-05	0.00155574
casp7	ENSDARG00000091836	-0.821059	9.93787e-05	0.00155718
parietopsin_2	ENSDARG00000052056	-2.55902	9.94105e-05	0.00155718
efnb3a	ENSDARG00000112993	-0.647378	9.94304e-05	0.00155718
htra4	ENSDARG00000005943	-1.16899	9.96123e-05	0.00155886
zgc:63568	ENSDARG00000087262	1.18943	0.00010021	0.00156642
dpydb	ENSDARG00000010267	0.611007	0.000100274	0.00156642
qpctla	ENSDARG00000061691	-0.585159	0.000100319	0.00156642
ablim1b	ENSDARG00000045064	0.725561	0.000100524	0.00156769
nrip1b	ENSDARG00000068894	0.617014	0.000100549	0.00156769
si:ch211-207i1.2	ENSDARG00000030107	-0.62308	0.000101494	0.00158125
rhobtb2b	ENSDARG00000089340	-0.934866	0.000101688	0.00158309
popdc2	ENSDARG00000069922	-0.504724	0.000101924	0.00158559
zgc:171426	ENSDARG00000074764	4.52726	0.000102102	0.00158719
fggy	ENSDARG00000038667	-0.687021	0.000102234	0.00158806
hey1	ENSDARG00000070538	-0.429166	0.000102381	0.00158917
serpinf2b	ENSDARG00000061383	0.620286	0.0001025	0.00158985
pcolcea	ENSDARG00000056913	0.608358	0.000102847	0.00159172
trh	ENSDARG00000006868	1.32123	0.000102872	0.00159172
rbsn	ENSDARG00000078215	-1.13191	0.000102916	0.00159172
dpf3	ENSDARG00000025309	-0.892628	0.000102924	0.00159172
zgc:174906	ENSDARG00000075314	0.483326	0.000103214	0.00159503
si:dkey-17m8.2	ENSDARG00000035797	-0.923822	0.000103429	0.00159634
lgals3bpb	ENSDARG00000040528	1.01038	0.000103451	0.00159634
znfl2a	ENSDARG00000008333	1.16025	0.000103647	0.00159761
tinf2	ENSDARG00000054473	0.706706	0.000103684	0.00159761
slc2a12	ENSDARG00000036865	0.811138	0.000103799	0.0015977
ergic1	ENSDARG00000100047	-0.826836	0.000103915	0.0015977
SVIP	ENSDARG00000097236	0.607688	0.000103919	0.0015977
fam214a	ENSDARG00000040452	0.483984	0.000104509	0.00160449
nmt1b	ENSDARG00000057206	1.03268	0.000104513	0.00160449
ccdc97	ENSDARG00000074703	0.615871	0.000104781	0.00160743
si:dkey-4e4.1_1	ENSDARG00000109251	-1.10976	0.000104879	0.00160777
bsk146	ENSDARG00000099069	-1.39545	0.000104983	0.00160818
hes2.2	ENSDARG00000068168	-0.850592	0.000105322	0.0016122
zdhhc5b	ENSDARG00000087417	-0.497375	0.000105792	0.00161822
SLC9B2	ENSDARG00000052700	-1.54398	0.000105969	0.00161975
acyp1	ENSDARG00000060126	0.954167	0.000106206	0.00162218
mid1ip1l	ENSDARG00000018145	0.901899	0.000106656	0.00162726
aida	ENSDARG00000014532	0.692098	0.000106715	0.00162726
si:ch211-166a6.5	ENSDARG00000079745	0.528517	0.00010677	0.00162726
asb2b	ENSDARG00000102490	-0.763831	0.000106852	0.00162732
BX005454.1	ENSDARG00000100646	-1.22771	0.000107428	0.00163491
akap8l	ENSDARG00000099635	-0.544345	0.000107604	0.00163641
vrk1	ENSDARG00000018006	0.565814	0.000107936	0.00164027
mitfa	ENSDARG00000003732	0.714122	0.000108237	0.00164365
si:dkey-58f10.4	ENSDARG00000094820	1.86413	0.000108354	0.00164425
si:dkey-40c23.3	ENSDARG00000104649	-1.444	0.000108767	0.0016483
mst1	ENSDARG00000103308	0.719961	0.000108778	0.0016483
scrt2	ENSDARG00000056175	-0.681163	0.000109437	0.00165629
hbbe1.3	ENSDARG00000087390	0.96004	0.0001095	0.00165629
setmar	ENSDARG00000074836	-1.14802	0.000109542	0.00165629
si:dkey-234i14.3	ENSDARG00000091667	-1.29239	0.000109833	0.00165902
si:ch211-246b8.2	ENSDARG00000102904	-1.37253	0.000109919	0.00165902
rca2.2	ENSDARG00000095512	2.81717	0.00010997	0.00165902
arfip2a	ENSDARG00000059244	-0.558553	0.000110038	0.00165902
si:ch211-234c11.2_1	ENSDARG00000093041	3.74682	0.000110401	0.0016633
si:ch211-160d14.15	ENSDARG00000100771	-1.33605	0.000110841	0.00166874
BX511111.1	ENSDARG00000100491	1.68847	0.000111272	0.00167244
doc2d	ENSDARG00000079962	-1.16058	0.000111307	0.00167244
iqgap3	ENSDARG00000098650	-0.572561	0.000111327	0.00167244
ftr34	ENSDARG00000079614	1.95997	0.000111618	0.00167562
s100w	ENSDARG00000101181	1.07695	0.000111766	0.00167563
cplx4c	ENSDARG00000094889	1.00586	0.00011178	0.00167563
tmprss9	ENSDARG00000029841	0.80269	0.000111857	0.00167563
galnt16	ENSDARG00000053190	-0.712946	0.000112297	0.00168102
CR788285.1	ENSDARG00000093197	4.58906	0.000112516	0.00168258
trim101	ENSDARG00000018264	-0.58146	0.000112562	0.00168258
rtn4r	ENSDARG00000090035	-0.818037	0.000112661	0.00168287
ankle2	ENSDARG00000035607	-0.95076	0.000112868	0.00168379
CU062501.1	ENSDARG00000098908	-0.869383	0.000112883	0.00168379
zgc:158398	ENSDARG00000074226	-0.602798	0.000113033	0.00168483
apip	ENSDARG00000003132	0.668152	0.000113288	0.00168743
mrnip	ENSDARG00000074071	0.945521	0.000113547	0.00169009
mctp2b	ENSDARG00000073970	1.07282	0.000113634	0.00169019
si:dkeyp-110c7.4	ENSDARG00000100476	-3.67652	0.000113734	0.0016904
chordc1b	ENSDARG00000017067	0.438226	0.000113844	0.0016904
BX000981.3	ENSDARG00000093633	2.07332	0.000113889	0.0016904
znf236	ENSDARG00000095890	-0.572675	0.000114519	0.00169856
mid1ip1a	ENSDARG00000041051	0.702244	0.000114755	0.00170085
gtpbp4	ENSDARG00000018961	0.633428	0.000114992	0.00170317
si:ch211-202f5.3	ENSDARG00000092998	0.629322	0.000116382	0.00172144
PCMTD2 (1 of many)	ENSDARG00000104883	-1.2753	0.00011639	0.00172144
stambpb	ENSDARG00000086906	-0.594469	0.000117049	0.00172998
noc3l	ENSDARG00000002487	-0.595403	0.000117238	0.00173154
tgm1l1	ENSDARG00000102106	-0.414046	0.000117375	0.00173235
si:dkey-27p18.5	ENSDARG00000068624	-1.05299	0.000117538	0.00173354
nsa2	ENSDARG00000007708	0.631464	0.000118382	0.00174412
gpa33a	ENSDARG00000100223	0.69343	0.000118422	0.00174412
rtkn2a	ENSDARG00000053558	-0.446232	0.000118554	0.00174485
prune2	ENSDARG00000059423	-0.578674	0.00011884	0.00174667
ndfip1	ENSDARG00000013979	0.476544	0.000118868	0.00174667
snx10a	ENSDARG00000004405	1.72899	0.000118927	0.00174667
mettl24	ENSDARG00000075817	1.54942	0.00011922	0.00174975
prkaa1	ENSDARG00000060596	0.484433	0.000119858	0.00175622
si:ch211-251f6.6	ENSDARG00000053448	2.72467	0.000119908	0.00175622
ttpa	ENSDARG00000027584	1.03232	0.000119911	0.00175622
selenon	ENSDARG00000033616	-0.563633	0.000120443	0.00176278
tceanc2	ENSDARG00000062919	0.621563	0.000120542	0.00176299
si:ch211-217k17.10	ENSDARG00000079345	-1.64365	0.000120644	0.00176299
si:ch211-152c2.3	ENSDARG00000045898	-0.832744	0.000120709	0.00176299
gtpbp10	ENSDARG00000040300	0.534182	0.000120901	0.00176457
tmem187	ENSDARG00000051989	-1.36333	0.000121116	0.00176648
si:dkey-90l8.3	ENSDARG00000103676	-1.25228	0.000121214	0.00176668
si:ch211-155o21.4	ENSDARG00000096567	2.22705	0.000121859	0.00177485
znf1170	ENSDARG00000095397	-1.15035	0.000122045	0.00177565
onecut1	ENSDARG00000007982	-0.811265	0.000122124	0.00177565
fbxo22	ENSDARG00000053505	-0.593534	0.000122205	0.00177565
tuba1a	ENSDARG00000001889	0.677965	0.000122252	0.00177565
aqp10a	ENSDARG00000007086	1.83593	0.000122444	0.00177721
zgc:92818	ENSDARG00000002506	-0.731756	0.000122831	0.00178159
mydgf	ENSDARG00000071679	0.601152	0.000122966	0.00178233
FQ378016.1	ENSDARG00000108939	-1.58022	0.000123138	0.00178359
lrrc39	ENSDARG00000071465	0.583195	0.000123298	0.00178379
apof	ENSDARG00000090980	0.649018	0.000123321	0.00178379
cox15	ENSDARG00000075933	-0.715311	0.000123888	0.0017898
zgc:162879	ENSDARG00000074163	0.730177	0.000123907	0.0017898
zgc:174931	ENSDARG00000092626	1.24665	0.000124068	0.00179081
loxhd1b	ENSDARG00000074638	1.71144	0.000124147	0.00179081
CABZ01021433.1	ENSDARG00000105696	-0.686495	0.000124678	0.00179723
gngt2a	ENSDARG00000010680	0.938745	0.000125008	0.00179881
ciz1b	ENSDARG00000089461	-0.859239	0.000125021	0.00179881
SLC5A10	ENSDARG00000074212	-1.44845	0.000125045	0.00179881
BX510917.1	ENSDARG00000092739	4.74579	0.000125211	0.00179895
tal2	ENSDARG00000042041	-0.912658	0.000125251	0.00179895
pcxb	ENSDARG00000051939	0.882183	0.000125394	0.00179895
cars2	ENSDARG00000078546	-0.693645	0.000125397	0.00179895
raraa	ENSDARG00000056783	0.539676	0.000125548	0.0017999
rin2	ENSDARG00000074589	0.500776	0.000126119	0.00180685
her8a	ENSDARG00000016363	-0.85932	0.000126537	0.00181161
si:dkey-33b17.3	ENSDARG00000104730	7.41718	0.000128038	0.00182974
orc4	ENSDARG00000101161	0.660871	0.000128084	0.00182974
si:ch211-285c6.6	ENSDARG00000105464	1.43854	0.000128089	0.00182974
traf4a	ENSDARG00000003963	-0.450816	0.000128152	0.00182974
si:dkey-217f16.6	ENSDARG00000076389	-1.73369	0.000128569	0.00183444
gamt	ENSDARG00000070844	0.653674	0.0001288	0.00183649
exo1	ENSDARG00000056832	0.656651	0.000128924	0.00183701
si:zfos-364h11.1	ENSDARG00000090946	1.23163	0.000129534	0.00184445
jak2b	ENSDARG00000018882	0.450164	0.000129801	0.00184701
masp2	ENSDARG00000007988	0.857862	0.000129946	0.00184781
mob1bb	ENSDARG00000012953	0.64918	0.000130525	0.00185479
angptl2a	ENSDARG00000024030	0.799502	0.000130822	0.00185776
maco1b	ENSDARG00000012741	-0.651517	0.000131279	0.001863
fam185a	ENSDARG00000019142	-0.850417	0.000131472	0.00186349
ZNF335	ENSDARG00000076920	-0.601439	0.000131571	0.00186349
or109-11	ENSDARG00000105708	-1.97884	0.00013158	0.00186349
si:ch211-212k5.4	ENSDARG00000104335	1.17519	0.000132073	0.0018692
tmem63c	ENSDARG00000004158	-1.02952	0.000132742	0.00187742
fgf13b	ENSDARG00000056633	-0.566902	0.000133521	0.00188533
c1ql4a	ENSDARG00000011549	-0.887369	0.000133529	0.00188533
st3gal2	ENSDARG00000112898	-0.703824	0.000133888	0.00188533
cep72	ENSDARG00000105258	-0.949798	0.000133992	0.00188533
nhej1	ENSDARG00000058893	0.768843	0.000134057	0.00188533
hpgd	ENSDARG00000012016	0.756357	0.000134185	0.00188533
CR388166.2	ENSDARG00000095025	1.50599	0.000134222	0.00188533
styk1a	ENSDARG00000070950	0.772466	0.000134242	0.00188533
si:ch211-285c6.1	ENSDARG00000076257	-1.99931	0.000134259	0.00188533
si:dkey-21o22.2	ENSDARG00000094118	2.35593	0.000134336	0.00188533
si:dkey-147f3.8	ENSDARG00000092166	0.778076	0.00013438	0.00188533
scn4bb	ENSDARG00000060319	-1.26358	0.000134475	0.00188533
hsc70	ENSDARG00000012381	-1.1938	0.000134476	0.00188533
CABZ01083943.1	ENSDARG00000117240	0.568803	0.000134557	0.00188533
chek2	ENSDARG00000025820	0.705836	0.000134694	0.00188598
insm1a	ENSDARG00000091756	-0.626868	0.000136408	0.00190872
dnajc12	ENSDARG00000086691	1.02979	0.000136503	0.00190878
ints2	ENSDARG00000069085	-0.429593	0.000137326	0.00191901
scel	ENSDARG00000034677	0.72034	0.000137876	0.0019254
txnipa	ENSDARG00000036107	0.838538	0.000138125	0.00192761
mrpl9	ENSDARG00000063249	-0.567624	0.000138329	0.00192866
cnga2b	ENSDARG00000100436	1.13396	0.000138384	0.00192866
IGLON5	ENSDARG00000022176	-1.01726	0.00013946	0.0019408
AL935184.2	ENSDARG00000095408	2.27608	0.000139512	0.0019408
ppp1r15b	ENSDARG00000068128	-0.824956	0.000139591	0.0019408
etnk1	ENSDARG00000019420	0.443905	0.00013967	0.0019408
hbbe1.1	ENSDARG00000113599	0.850472	0.000139717	0.0019408
arhgap17b	ENSDARG00000062263	0.613164	0.000139932	0.0019425
cnot6l	ENSDARG00000054597	0.498542	0.000141788	0.00196697
adipor2	ENSDARG00000101849	0.459973	0.000142108	0.0019701
ccnk	ENSDARG00000034146	-0.567171	0.000142241	0.00197066
slc12a7b	ENSDARG00000062058	0.510382	0.000142937	0.00197899
pck2	ENSDARG00000020956	0.605208	0.000143091	0.00197901
cdc6	ENSDARG00000009942	0.768749	0.000143126	0.00197901
actr8	ENSDARG00000103610	-0.587738	0.000143452	0.00198221
habp2	ENSDARG00000057498	1.00395	0.000143597	0.00198291
caspb	ENSDARG00000052039	-0.591068	0.00014391	0.00198536
cdk12	ENSDARG00000063726	-0.426238	0.000143964	0.00198536
mecr	ENSDARG00000032326	-0.712927	0.000144426	0.00199042
znf1177	ENSDARG00000073821	3.55374	0.000144638	0.00199113
synpo2b	ENSDARG00000077157	-0.512419	0.000144667	0.00199113
capn5a	ENSDARG00000103317	0.603863	0.000144872	0.00199266
si:dkey-90l23.1	ENSDARG00000092057	1.52218	0.000144982	0.00199286
dnajb1a	ENSDARG00000099383	-0.921367	0.000145426	0.00199765
atp1a1a.2	ENSDARG00000007739	0.669071	0.000145712	0.00199973
jade1	ENSDARG00000033707	0.485969	0.000145767	0.00199973
zgc:162698	ENSDARG00000074967	-0.424651	0.000146485	0.00200827
cdx1a	ENSDARG00000114554	-2.42145	0.000147084	0.00201407
naf1	ENSDARG00000057929	0.599043	0.000147145	0.00201407
bach2a	ENSDARG00000036569	0.832459	0.000147196	0.00201407
mfsd8	ENSDARG00000103235	0.556799	0.000148272	0.00202748
slc25a3a	ENSDARG00000027424	-1.64083	0.000148382	0.00202766
si:ch211-210b2.1	ENSDARG00000097620	0.672013	0.000148526	0.00202832
si:dkey-179k24.5	ENSDARG00000102262	-1.5037	0.00014943	0.00203933
zgc:77439	ENSDARG00000039211	0.77706	0.000149588	0.00204016
rsrc1	ENSDARG00000033987	0.587517	0.000149764	0.00204124
cers4a	ENSDARG00000031387	-0.785232	0.000150118	0.00204372
tsg101b	ENSDARG00000011897	0.528531	0.000150142	0.00204372
si:ch211-121a2.4	ENSDARG00000028541	-1.26338	0.000150237	0.00204372
CABZ01078737.1	ENSDARG00000100461	0.969719	0.00015046	0.00204542
pfkfb4a	ENSDARG00000055540	0.522901	0.00015057	0.0020456
zgc:103438	ENSDARG00000035663	1.25649	0.000150862	0.00204823
stn1	ENSDARG00000007734	-0.630862	0.000151173	0.00204986
greb1l	ENSDARG00000039196	0.704671	0.000151177	0.00204986
CR790366.2	ENSDARG00000097106	1.36597	0.000151637	0.00205477
znf1118_1	ENSDARG00000100112	-1.00165	0.000151827	0.00205602
oclna	ENSDARG00000005108	0.491524	0.000152134	0.00205885
myo1eb	ENSDARG00000009133	0.525761	0.000152295	0.00205885
cyth1b	ENSDARG00000021488	0.522283	0.00015233	0.00205885
ipo8	ENSDARG00000058159	-0.703434	0.000152583	0.00206095
SERP1	ENSDARG00000076223	0.730475	0.000153088	0.00206645
wdr48b	ENSDARG00000038543	-0.484088	0.000153519	0.00207093
yme1l1a	ENSDARG00000075192	-0.533954	0.000153779	0.00207309
spata6l	ENSDARG00000004874	0.861789	0.000153876	0.00207309
ppp1r3db	ENSDARG00000076248	-1.55943	0.000154127	0.00207386
znf526	ENSDARG00000077143	0.60878	0.000154131	0.00207386
egln3	ENSDARG00000032553	-1.78012	0.000155218	0.00208715
ikbip	ENSDARG00000078520	-0.516773	0.000155935	0.00209412
BX936420.1	ENSDARG00000097966	2.31015	0.000155967	0.00209412
fzd1	ENSDARG00000106062	-0.746889	0.000156041	0.00209412
diaph3	ENSDARG00000090785	0.652388	0.000156135	0.00209412
haus6	ENSDARG00000101652	0.477771	0.000157525	0.00211036
CU207301.3	ENSDARG00000097721	-0.966513	0.000157546	0.00211036
zgc:123103	ENSDARG00000099200	0.541507	0.000157763	0.00211191
trnt1	ENSDARG00000075297	-0.553398	0.000157954	0.00211313
rapsn	ENSDARG00000041133	-0.538925	0.000158413	0.0021159
mfsd4b	ENSDARG00000079571	-0.643756	0.000158483	0.0021159
si:dkey-217g21.3	ENSDARG00000100460	-1.90093	0.000158577	0.0021159
si:ch211-160o17.2	ENSDARG00000002897	-0.697127	0.000158614	0.0021159
hoxd9a	ENSDARG00000059274	0.574114	0.000158717	0.0021159
gstm.2	ENSDARG00000029473	0.871826	0.000158848	0.0021159
zgc:194125	ENSDARG00000113977	-1.51585	0.000158866	0.0021159
c8a	ENSDARG00000039516	0.540465	0.000159579	0.00212404
commd6	ENSDARG00000074204	-0.847345	0.000159968	0.00212787
fndc4b	ENSDARG00000009949	-0.775369	0.000160359	0.00213096
rgra	ENSDARG00000054890	0.889395	0.000160402	0.00213096
taf5l	ENSDARG00000025808	-0.657341	0.000160867	0.00213578
map2k1	ENSDARG00000007825	0.414885	0.000160975	0.00213587
sall3b	ENSDARG00000057586	-0.530936	0.000161141	0.00213672
top3b	ENSDARG00000027586	-0.629051	0.000161986	0.00214657
mief2	ENSDARG00000002377	-0.56825	0.00016249	0.00215189
hsd17b7	ENSDARG00000088140	0.774254	0.000163236	0.00216041
si:ch211-213d14.2	ENSDARG00000097483	-1.105	0.000164884	0.00218084
CR847936.10	ENSDARG00000117482	-1.88864	0.000165308	0.00218508
hspb9	ENSDARG00000078674	1.0749	0.00016557	0.00218633
CABZ01114053.1	ENSDARG00000116725	1.38272	0.00016561	0.00218633
mgat1a	ENSDARG00000012407	0.52109	0.000165975	0.00218976
cycsb	ENSDARG00000044562	-0.598029	0.000166104	0.00219009
cfhl2	ENSDARG00000103760	0.500657	0.000166921	0.00219949
pidd1	ENSDARG00000074626	-0.989277	0.000167366	0.00220397
gstt1a	ENSDARG00000042428	0.828843	0.000167891	0.0022095
si:ch1073-220m6.1	ENSDARG00000105438	2.79157	0.000168386	0.00221462
BX537110.1	ENSDARG00000097518	1.89587	0.000168614	0.00221624
tbc1d25	ENSDARG00000075333	-0.633094	0.000169081	0.00222009
zgc:158316	ENSDARG00000101696	-1.12187	0.000169119	0.00222009
usp39	ENSDARG00000041908	0.487094	0.000169585	0.00222482
kctd4	ENSDARG00000068691	-1.17742	0.000170994	0.0022419
ammecr1	ENSDARG00000012892	-0.744142	0.000171336	0.00224434
stk3	ENSDARG00000011312	0.42163	0.000171393	0.00224434
fjx1	ENSDARG00000035873	-0.709987	0.00017165	0.0022463
rfx3	ENSDARG00000014550	-0.728899	0.000172078	0.0022505
serpini1	ENSDARG00000034168	-0.560124	0.000173394	0.00226574
sytl1	ENSDARG00000070094	0.950077	0.000173458	0.00226574
CR381647.1	ENSDARG00000097211	-1.31871	0.000173895	0.00227003
hmgb3a	ENSDARG00000056725	0.622087	0.000174127	0.00227134
zgc:171727	ENSDARG00000105781	-1.06152	0.000174235	0.00227134
ttyh2	ENSDARG00000016934	-0.619417	0.000174319	0.00227134
nudt19	ENSDARG00000077537	0.819952	0.000175357	0.002283
pym1	ENSDARG00000046024	-1.07591	0.000175432	0.002283
si:ch73-12o23.1	ENSDARG00000074282	0.456718	0.000176796	0.00229905
egln2	ENSDARG00000062562	-2.14672	0.000176883	0.00229905
si:ch211-195o20.7	ENSDARG00000089221	0.719919	0.000177825	0.00230985
idh1	ENSDARG00000025375	0.484714	0.000177953	0.0023101
ergic3	ENSDARG00000038074	-0.446848	0.000178289	0.00231302
sowahab	ENSDARG00000079125	-0.596236	0.000178754	0.00231762
zgc:171967	ENSDARG00000076888	-0.723444	0.00017933	0.00232296
dnajc11b	ENSDARG00000102696	-0.630671	0.000179386	0.00232296
si:dkey-22l11.6	ENSDARG00000070126	1.39584	0.000179535	0.00232346
si:ch73-24k9.2	ENSDARG00000078912	-1.10387	0.000179972	0.00232768
ftcd	ENSDARG00000007421	0.606288	0.000180366	0.00233039
zgc:153760	ENSDARG00000074666	-1.79217	0.000180404	0.00233039
rsrc2	ENSDARG00000042534	-0.474999	0.000181416	0.00234202
CR751602.2	ENSDARG00000098045	0.723396	0.000182124	0.00234973
cdt1	ENSDARG00000051854	0.71062	0.000182483	0.00235291
si:dkey-22h13.3	ENSDARG00000096497	1.32867	0.000182797	0.00235517
zgc:173705_3	ENSDARG00000105137	2.53477	0.000182882	0.00235517
rbm12	ENSDARG00000100636	0.502171	0.000183038	0.00235574
pnrc2	ENSDARG00000053291	-0.612328	0.000184867	0.00237781
atp1b3a	ENSDARG00000015790	0.513721	0.00018522	0.00237988
polr2l	ENSDARG00000058349	0.746595	0.000185321	0.00237988
alg1	ENSDARG00000054963	-0.668255	0.000185367	0.00237988
odf3b	ENSDARG00000042396	-0.882003	0.000185483	0.00237991
pcdh1g22	ENSDARG00000103013	-0.698895	0.000186428	0.00239057
st5	ENSDARG00000037363	0.485185	0.000186667	0.00239218
entpd5a	ENSDARG00000053481	-1.65535	0.000186847	0.00239279
BX901918.2	ENSDARG00000095190	1.27853	0.000186942	0.00239279
prkcq	ENSDARG00000034173	-0.844168	0.000188187	0.00240594
rlf	ENSDARG00000063553	-0.464585	0.000188199	0.00240594
cybb	ENSDARG00000056615	0.778589	0.000189145	0.00241658
si:dkey-32n7.4	ENSDARG00000002956	0.775979	0.000189984	0.00242582
CU929240.1	ENSDARG00000101648	-0.792873	0.000190147	0.00242642
CU855688.2	ENSDARG00000117789	2.90179	0.000190594	0.00243065
cfb	ENSDARG00000055278	0.859494	0.000190921	0.00243335
si:dkey-112m2.1	ENSDARG00000074863	-0.684232	0.000191478	0.00243897
ssu72	ENSDARG00000031216	-0.598846	0.000191932	0.00244231
nexn	ENSDARG00000057317	-0.506851	0.00019199	0.00244231
alox5b.3	ENSDARG00000069966	-1.53389	0.000192254	0.00244231
ckmt1	ENSDARG00000016598	0.708917	0.000192301	0.00244231
pik3ap1	ENSDARG00000078285	1.31789	0.00019241	0.00244231
znf800b	ENSDARG00000039843	0.634724	0.000192438	0.00244231
ttc27	ENSDARG00000007918	0.521867	0.000192703	0.0024442
col19a1_2	ENSDARG00000076163	-0.821564	0.0001929	0.00244522
znf395a	ENSDARG00000060113	0.4904	0.000193197	0.00244651
ppp1r13l	ENSDARG00000013777	0.519661	0.000193235	0.00244651
cbln10	ENSDARG00000023157	0.951579	0.000193441	0.00244766
rhd	ENSDARG00000002194	1.09954	0.000194376	0.002458
zgc:114181	ENSDARG00000069583	0.76687	0.000194693	0.00246053
rbm4.1	ENSDARG00000036386	-0.495931	0.000195175	0.00246514
si:dkey-35h6.1	ENSDARG00000104572	-1.31105	0.000195369	0.0024661
rx2	ENSDARG00000040321	-1.15204	0.000195623	0.00246783
nrl	ENSDARG00000100466	-1.57233	0.000195744	0.00246788
syngr2b	ENSDARG00000104470	0.882438	0.00019602	0.00246987
he1.3	ENSDARG00000022670	2.25345	0.000196745	0.00247752
krt17	ENSDARG00000094041	-0.824694	0.000197381	0.00248405
arhgap22	ENSDARG00000021255	-0.828197	0.000197738	0.0024863
si:dkey-57a22.11	ENSDARG00000092651	-0.490225	0.000197797	0.0024863
zgc:153911	ENSDARG00000002509	1.10239	0.000198812	0.00249726
dnal4a	ENSDARG00000031116	-0.776484	0.000198907	0.00249726
timp4.1	ENSDARG00000111805	1.70764	0.000199242	0.00249998
zgc:113436	ENSDARG00000056204	-0.53969	0.000199405	0.00250053
bcl11ab	ENSDARG00000063153	-0.80437	0.000199742	0.00250326
kctd12.1	ENSDARG00000069843	-0.720889	0.000200903	0.00251631
pcnx	ENSDARG00000011819	-0.497495	0.000201498	0.00252227
zc3h4	ENSDARG00000078355	-0.477294	0.000201768	0.00252414
mia2	ENSDARG00000099973	-0.51665	0.00020206	0.00252571
ganab	ENSDARG00000076811	-0.474657	0.000202134	0.00252571
AL929457.1	ENSDARG00000095483	-2.09686	0.00020242	0.00252779
CT573204.1	ENSDARG00000093518	1.21047	0.000202789	0.00253089
efhd1	ENSDARG00000043446	0.988293	0.000203031	0.0025324
lmo7a	ENSDARG00000004930	0.588303	0.000203731	0.00253963
nfkbiab	ENSDARG00000007693	0.480225	0.000204391	0.00254634
sla2	ENSDARG00000020788	1.80889	0.000204768	0.00254937
klf11a	ENSDARG00000030844	0.995695	0.000204877	0.00254937
nfe2l2b	ENSDARG00000089697	1.13642	0.000205227	0.00255222
ap4m1	ENSDARG00000056871	-0.523268	0.000205442	0.00255313
tns3.2	ENSDARG00000031911	0.463806	0.000205543	0.00255313
ftr38	ENSDARG00000095678	-1.84938	0.00020671	0.00256565
cylda	ENSDARG00000060058	-0.504891	0.000206815	0.00256565
nvl	ENSDARG00000025605	-0.507374	0.000206917	0.00256565
rbms2b	ENSDARG00000056150	0.522234	0.000207204	0.00256769
exorh	ENSDARG00000111860	-0.791657	0.000207493	0.00256943
steap3	ENSDARG00000075641	2.73777	0.000207589	0.00256943
BX629346.1	ENSDARG00000097047	-0.927292	0.000208228	0.00257583
zgc:101853	ENSDARG00000036894	-0.560789	0.000208638	0.00257805
mboat2b	ENSDARG00000042551	-0.570851	0.000208653	0.00257805
zgc:158852	ENSDARG00000102076	1.9366	0.000208928	0.00257993
bcl2b	ENSDARG00000089109	-0.896896	0.000209572	0.00258636
zgc:154093	ENSDARG00000055897	0.64512	0.000210623	0.0025978
si:dkey-27n14.1	ENSDARG00000040816	-0.950945	0.000210837	0.00259892
si:ch211-209j12.3	ENSDARG00000100568	-1.62052	0.000211324	0.0026034
HTRA2 (1 of many)_1	ENSDARG00000092625	-2.17401	0.000211592	0.00260509
grna	ENSDARG00000004954	1.23561	0.000211709	0.00260509
pepd	ENSDARG00000102249	0.807311	0.000212097	0.00260733
chpfa	ENSDARG00000078392	-0.697121	0.000212139	0.00260733
cavin4a	ENSDARG00000038658	-0.549283	0.00021262	0.00261171
si:dkeyp-44d3.5	ENSDARG00000101916	-1.53973	0.000212949	0.00261422
hif1an	ENSDARG00000031915	-0.696672	0.00021387	0.002624
pald1a	ENSDARG00000098946	0.402311	0.000214212	0.0026262
sdccag8	ENSDARG00000078947	-0.68572	0.0002143	0.0026262
znf1174_2	ENSDARG00000112145	-0.742136	0.000214493	0.00262704
tp53inp1	ENSDARG00000028017	-0.631113	0.000214667	0.00262764
si:dkey-72l17.6	ENSDARG00000102008	0.914173	0.000215129	0.00263176
trpm1a	ENSDARG00000011259	-0.81075	0.000215566	0.00263557
si:ch211-253b8.2	ENSDARG00000089230	0.458097	0.00021575	0.00263629
znf1092	ENSDARG00000110670	-1.10631	0.000216198	0.00263831
fscn2b	ENSDARG00000074396	-0.727482	0.000216306	0.00263831
ctc1	ENSDARG00000070119	-0.529324	0.000216354	0.00263831
btbd10a	ENSDARG00000062674	-0.452812	0.000216483	0.00263831
TATDN3	ENSDARG00000044072	0.659531	0.000216543	0.00263831
dhx32b	ENSDARG00000079029	-0.502468	0.000216899	0.00264111
znf995_2	ENSDARG00000112126	1.55931	0.000217172	0.00264291
ghrb	ENSDARG00000007671	0.729025	0.000217883	0.00265003
si:ch211-272n13.3	ENSDARG00000099768	-0.674753	0.00021801	0.00265003
c6_2	ENSDARG00000057113	0.630317	0.000218885	0.00265914
zgc:162952_2	ENSDARG00000097795	0.680026	0.000219682	0.00266727
acox3	ENSDARG00000038865	-0.703223	0.000220511	0.00267256
zgc:174624	ENSDARG00000102658	0.853499	0.000220535	0.00267256
tnni1c	ENSDARG00000042559	0.673988	0.000220551	0.00267256
afp4_2	ENSDARG00000095863	1.03144	0.000220626	0.00267256
ift46	ENSDARG00000011240	0.502275	0.000220904	0.00267346
stau2	ENSDARG00000026801	0.418	0.000220954	0.00267346
apoc2	ENSDARG00000092155	0.593917	0.000221918	0.00268314
kcnip1b	ENSDARG00000034808	-0.525186	0.00022201	0.00268314
galk2	ENSDARG00000004059	-1.09857	0.000222581	0.00268806
mal2	ENSDARG00000077637	-0.975186	0.000222673	0.00268806
zgc:109744	ENSDARG00000070800	0.513291	0.000222842	0.00268856
CU570769.1	ENSDARG00000102371	0.640653	0.000223379	0.00269249
tnni2a.2	ENSDARG00000005841	1.62451	0.000223424	0.00269249
FO834799.1	ENSDARG00000110103	-0.515228	0.000223689	0.00269414
BX248082.1	ENSDARG00000105408	-1.0879	0.000223961	0.00269587
sptlc2b	ENSDARG00000074287	0.49113	0.000224123	0.00269628
si:ch211-214j24.15	ENSDARG00000063481	1.35015	0.000224533	0.00269967
selenoj	ENSDARG00000087277	0.82413	0.000224669	0.00269976
gtf2a1	ENSDARG00000011000	-0.458458	0.000224855	0.00270044
CRACR2A	ENSDARG00000068231	0.945922	0.000225262	0.00270379
tmem44	ENSDARG00000068193	-0.939881	0.000225581	0.00270514
LO017850.1	ENSDARG00000102050	0.763978	0.000225632	0.00270514
hspa4l	ENSDARG00000053544	-0.807827	0.000225794	0.00270553
ythdf3	ENSDARG00000057939	-0.455178	0.000226434	0.00271166
BX322555.1	ENSDARG00000097066	-2.49513	0.000227133	0.00271848
casq1a	ENSDARG00000038716	-0.504328	0.000228582	0.00273421
fes	ENSDARG00000011449	0.823211	0.000228707	0.00273421
tmem161a	ENSDARG00000012790	-0.475793	0.000228957	0.00273543
si:ch211-79k12.1	ENSDARG00000079175	0.63284	0.00022907	0.00273543
lima1a	ENSDARG00000101441	-0.410475	0.000229809	0.00274242
si:ch73-141c7.1	ENSDARG00000009040	-0.754275	0.000229916	0.00274242
rbp1	ENSDARG00000018077	1.53185	0.000230076	0.00274277
zbtb17	ENSDARG00000074548	-0.597223	0.000230762	0.00274939
cax2	ENSDARG00000015732	0.959829	0.0002314	0.00275543
cfhl4	ENSDARG00000102456	0.559181	0.000231802	0.00275865
CDK2AP1	ENSDARG00000115248	-0.827876	0.00023338	0.00277392
nagk	ENSDARG00000099116	-0.76372	0.000233555	0.00277392
slc39a1	ENSDARG00000058257	-0.987246	0.000233595	0.00277392
npepl1	ENSDARG00000012871	0.557434	0.000233613	0.00277392
mxg	ENSDARG00000008019	-1.66317	0.000234653	0.0027847
gprc5ba	ENSDARG00000077080	-0.831486	0.000234963	0.0027868
si:dkeyp-2e4.2	ENSDARG00000079263	1.31916	0.000235166	0.00278764
heyl	ENSDARG00000055798	-1.0242	0.000235503	0.00278999
si:dkey-61p9.9_1	ENSDARG00000100386	-1.70493	0.00023563	0.00278999
si:ch211-68a17.7	ENSDARG00000045797	0.965005	0.000236528	0.00279819
pi4k2a	ENSDARG00000033666	0.518709	0.000236589	0.00279819
dclre1a	ENSDARG00000091768	0.50805	0.000236794	0.00279855
si:ch73-389b16.2	ENSDARG00000103802	-0.62321	0.000236934	0.00279855
brdt	ENSDARG00000102802	-0.482153	0.000237019	0.00279855
fuca2	ENSDARG00000044073	0.589504	0.000237706	0.00280368
kidins220a	ENSDARG00000031240	-0.422291	0.000237719	0.00280368
ift22	ENSDARG00000020822	0.628203	0.000237915	0.00280441
bfb	ENSDARG00000005616	1.35617	0.000238543	0.00281023
cyp2k18	ENSDARG00000104593	2.55351	0.000238937	0.00281329
six1a	ENSDARG00000039304	-0.714283	0.000239252	0.00281543
zmp:0000000634	ENSDARG00000052288	1.54771	0.000239584	0.00281683
si:dkey-25e12.3	ENSDARG00000055365	1.02363	0.000239639	0.00281683
CR589944.1	ENSDARG00000096988	1.74273	0.000240029	0.00281984
si:dkey-222f8.3	ENSDARG00000058366	0.761711	0.000241137	0.00283127
atxn2	ENSDARG00000052897	-0.589307	0.000241746	0.00283684
vamp5	ENSDARG00000068262	0.740348	0.000241919	0.00283728
elovl8a	ENSDARG00000068551	-2.23452	0.000242903	0.00284723
dbf4	ENSDARG00000074796	0.467751	0.000243629	0.00285416
ercc4	ENSDARG00000014161	-0.517485	0.000244041	0.00285739
BX936337.1	ENSDARG00000092870	0.763147	0.000244306	0.0028589
pgd	ENSDARG00000015343	0.423285	0.000245301	0.00286694
mafbb	ENSDARG00000070542	0.911504	0.00024532	0.00286694
cacna2d4b	ENSDARG00000023886	1.91882	0.000245403	0.00286694
smpx	ENSDARG00000045302	0.429631	0.00024588	0.00287092
smim14	ENSDARG00000005799	0.54659	0.000246081	0.00287167
ddhd2	ENSDARG00000076765	1.00203	0.000246346	0.00287246
morn4	ENSDARG00000039062	-0.485448	0.000246422	0.00287246
ppp1r3da	ENSDARG00000077513	-1.88697	0.000246617	0.00287315
cd248b	ENSDARG00000077938	0.407456	0.000247058	0.00287668
prkacba	ENSDARG00000001782	1.04354	0.000247432	0.00287944
riok1	ENSDARG00000016399	0.527531	0.000248651	0.00288786
fpgs	ENSDARG00000044809	0.567462	0.000248702	0.00288786
zgc:112496	ENSDARG00000004274	0.845314	0.000248818	0.00288786
slc16a6b	ENSDARG00000060246	0.881449	0.000248899	0.00288786
cmlc1	ENSDARG00000032976	0.653862	0.000248979	0.00288786
gpx3	ENSDARG00000043342	0.876039	0.000249194	0.00288875
snap23.2	ENSDARG00000055252	0.993275	0.000249521	0.00289095
mtdhb	ENSDARG00000004939	-0.789124	0.000250685	0.00290284
AL929210.2	ENSDARG00000117295	1.04683	0.000251684	0.0029108
tspan35	ENSDARG00000025757	-0.682085	0.000251701	0.0029108
pou3f3a	ENSDARG00000042032	-0.51527	0.000251788	0.0029108
ppef1	ENSDARG00000020191	-1.41544	0.000252667	0.00291935
dnase2	ENSDARG00000073893	0.638461	0.00025284	0.00291975
e4f1	ENSDARG00000038243	0.648666	0.000253114	0.0029213
hemgn	ENSDARG00000096667	0.726458	0.00025337	0.00292266
si:ch211-139d20.3	ENSDARG00000097372	-2.05699	0.000253671	0.00292452
jam2b	ENSDARG00000079071	0.644043	0.000254222	0.00292926
lrrc58a	ENSDARG00000076773	1.74327	0.000254584	0.00293183
sri	ENSDARG00000058593	0.628428	0.000255054	0.00293563
CR932360.1	ENSDARG00000096696	2.81147	0.000255226	0.00293588
CABZ01037298.1	ENSDARG00000102015	-0.597534	0.000255484	0.00293588
alg3	ENSDARG00000053155	-0.609771	0.000255494	0.00293588
si:ch73-86n18.1	ENSDARG00000056379	0.561343	0.000257498	0.00295609
elovl5	ENSDARG00000004979	0.960257	0.000257534	0.00295609
pik3ip1	ENSDARG00000003281	0.657105	0.000257963	0.00295794
si:ch1073-291c23.2	ENSDARG00000074869	0.469331	0.000257977	0.00295794
osbpl7	ENSDARG00000012981	0.559008	0.000258145	0.00295825
fancl	ENSDARG00000007885	0.953477	0.0002586	0.00296185
zgc:171452	ENSDARG00000074069	-2.20506	0.000258842	0.002963
creb3l3b	ENSDARG00000090903	1.17203	0.000259442	0.00296826
fbxl16	ENSDARG00000060915	-0.954363	0.000259681	0.002969
2023-03-02	ENSDARG00000061738	-0.921551	0.000259789	0.002969
ugcg	ENSDARG00000058221	-0.500032	0.000260329	0.00297355
cacng1a	ENSDARG00000008772	-0.690475	0.000261379	0.00298392
creld1b	ENSDARG00000006990	-0.588678	0.000261938	0.00298868
si:dkeyp-82b4.2	ENSDARG00000112648	-0.824522	0.000262741	0.00299622
fam89b	ENSDARG00000069106	0.864163	0.000263494	0.00299984
CU928046.1	ENSDARG00000099772	1.81131	0.000263502	0.00299984
pigv	ENSDARG00000101952	-0.816744	0.000263513	0.00299984
si:ch211-243p7.3	ENSDARG00000101823	1.00187	0.00026363	0.00299984
tmem242	ENSDARG00000037070	-0.589592	0.000264303	0.00300533
kcnc3a	ENSDARG00000055855	-1.15273	0.000264458	0.00300533
zgc:101765	ENSDARG00000054934	-0.854187	0.000264541	0.00300533
atp2a1l	ENSDARG00000035458	-1.02748	0.000265481	0.00301182
tnfrsf11b	ENSDARG00000098377	0.787541	0.000265484	0.00301182
bscl2l	ENSDARG00000025912	0.477323	0.000265658	0.00301182
pik3cg	ENSDARG00000017757	0.627506	0.000265774	0.00301182
thap3	ENSDARG00000041080	-0.736126	0.000265986	0.00301182
slc39a10	ENSDARG00000005823	0.420428	0.000265988	0.00301182
pacsin3	ENSDARG00000099339	0.475458	0.000266116	0.00301182
adra1ab	ENSDARG00000027638	1.30954	0.000266636	0.00301609
ankrd22	ENSDARG00000002298	0.955946	0.000266974	0.00301829
cysltr1	ENSDARG00000058246	1.1235	0.000268717	0.00303636
hsh2d	ENSDARG00000042908	-1.18769	0.00026915	0.00303962
cldng	ENSDARG00000003701	1.25258	0.000270379	0.00304904
si:dkey-4e4.1_2	ENSDARG00000096026	1.88427	0.000270399	0.00304904
cdc37	ENSDARG00000099301	-0.527996	0.000270491	0.00304904
calhm5.2	ENSDARG00000012726	0.811798	0.000270565	0.00304904
zgc:113162	ENSDARG00000052923	0.639493	0.000272104	0.00306474
ints9	ENSDARG00000067913	-0.52561	0.000272264	0.0030649
slc7a3b	ENSDARG00000061566	0.61184	0.000272788	0.00306916
nfil3-6	ENSDARG00000087188	1.14875	0.000273726	0.00307641
sucla2	ENSDARG00000005359	-0.477585	0.000274023	0.00307763
ATP8A1	ENSDARG00000114495	-0.918962	0.000274296	0.00307763
si:dkeyp-72e1.9	ENSDARG00000103743	1.09407	0.000274415	0.00307763
thnsl2	ENSDARG00000032584	-1.27981	0.000274419	0.00307763
ube2g1a	ENSDARG00000015292	-0.487698	0.000274869	0.00308102
zgc:153184	ENSDARG00000099645	-1.44409	0.000275273	0.00308391
si:ch211-254p10.2	ENSDARG00000056750	-1.58947	0.000275717	0.00308626
FP015862.2	ENSDARG00000097470	3.12169	0.000275777	0.00308626
adamts14	ENSDARG00000078494	-0.739965	0.000276788	0.00309593
mettl11b	ENSDARG00000042033	-0.606475	0.000277736	0.00310488
znf1152	ENSDARG00000086744	-1.1454	0.000278506	0.00311184
rrnad1	ENSDARG00000089033	-0.996123	0.000279549	0.00312183
si:ch211-266g18.6	ENSDARG00000003381	-0.6327	0.000280146	0.00312488
znf1139	ENSDARG00000113769	1.84473	0.000280151	0.00312488
CABZ01088149.1	ENSDARG00000114019	1.07041	0.000280307	0.00312488
CR792438.1	ENSDARG00000096338	1.18791	0.000280459	0.00312488
si:dkey-16p6.1_10	ENSDARG00000101351	3.42906	0.000280566	0.00312488
si:dkey-170l10.1	ENSDARG00000036781	-0.708734	0.000281185	0.00313012
dhx36	ENSDARG00000101059	-0.542419	0.000281654	0.00313366
fmn2b	ENSDARG00000061778	-0.788649	0.000281801	0.00313366
rgs20	ENSDARG00000038859	-0.678234	0.000281953	0.00313368
cbx7a	ENSDARG00000038025	1.17238	0.000282953	0.0031423
hmha1b	ENSDARG00000062049	1.02658	0.000283148	0.0031423
si:dkey-225n22.4	ENSDARG00000077245	1.74655	0.000283176	0.0031423
cntrl	ENSDARG00000088492	-0.618029	0.000283953	0.00314926
nr1d1	ENSDARG00000033160	1.99161	0.000284671	0.00315556
pcdh1g30	ENSDARG00000101865	0.70932	0.000285302	0.00316088
CU459093.1	ENSDARG00000098082	1.09356	0.000285535	0.0031618
ogg1	ENSDARG00000060002	0.759302	0.00028569	0.00316184
slc43a2a	ENSDARG00000036848	0.736281	0.000286005	0.00316367
BX537263.3	ENSDARG00000112702	5.5214	0.000286249	0.0031647
csrnp1a	ENSDARG00000031426	0.657771	0.000286966	0.00317096
zbtb49	ENSDARG00000102111	-0.867787	0.000287571	0.00317321
FP245456.1	ENSDARG00000098720	-0.840068	0.000287667	0.00317321
zgc:55413	ENSDARG00000093176	-1.901	0.000287735	0.00317321
mhc1zea	ENSDARG00000001470	0.540899	0.000287814	0.00317321
camk2d1	ENSDARG00000043010	0.583773	0.000287925	0.00317321
rftn1a	ENSDARG00000070831	-1.41057	0.000288375	0.0031765
vopp1	ENSDARG00000076373	-1.04332	0.000288639	0.00317775
SMIM30	ENSDARG00000099281	0.784951	0.000288822	0.0031781
CR925761.3	ENSDARG00000102641	1.28104	0.000289149	0.00318003
neurog1	ENSDARG00000056130	-0.584282	0.000289526	0.00318252
anxa1b	ENSDARG00000100095	0.574683	0.000289718	0.00318296
mhc1zba	ENSDARG00000036588	0.979542	0.00029285	0.00321359
gbp1	ENSDARG00000038668	1.018	0.000292965	0.00321359
si:ch211-28p3.3	ENSDARG00000096786	1.33799	0.000293348	0.00321611
txndc16	ENSDARG00000032256	-0.646337	0.00029402	0.0032218
CR854838.1	ENSDARG00000092422	1.08516	0.000294724	0.00322783
nol4la	ENSDARG00000074902	-1.03828	0.000295193	0.00323129
2023-09-03	ENSDARG00000030656	-0.511486	0.000295485	0.0032328
ptpdc1b	ENSDARG00000058873	1.61831	0.000296337	0.00324044
barhl1a	ENSDARG00000035508	-0.74036	0.000298118	0.00325822
tnrc6c2	ENSDARG00000103851	-0.607787	0.000298472	0.00325943
si:rp71-36a1.1	ENSDARG00000095295	-0.604015	0.00029854	0.00325943
ppm1nb	ENSDARG00000057032	-0.838294	0.000298895	0.00326161
osgn1	ENSDARG00000052279	-0.438047	0.000300023	0.00327223
slc5a2	ENSDARG00000100919	1.67506	0.000301262	0.00328404
shdb	ENSDARG00000062109	-0.507385	0.000301465	0.00328454
dnajb1b	ENSDARG00000041394	-0.626407	0.00030188	0.00328669
cyp2k6_1	ENSDARG00000009874	-1.79071	0.000302118	0.00328669
scd	ENSDARG00000033662	1.57255	0.000302131	0.00328669
psmb12	ENSDARG00000031885	-1.76001	0.000302369	0.00328758
tank	ENSDARG00000067723	0.755911	0.000303328	0.0032963
coa6	ENSDARG00000092677	0.634745	0.000303751	0.00329777
zgc:163057	ENSDARG00000045144	1.03451	0.000303777	0.00329777
itgb7	ENSDARG00000044318	1.24957	0.000304773	0.00330688
CABZ01065328.1	ENSDARG00000090310	5.15927	0.000305941	0.00331783
OSCP1	ENSDARG00000101888	-0.559823	0.000306511	0.0033223
pimr138	ENSDARG00000041550	1.71158	0.00030723	0.00332838
fastkd3	ENSDARG00000100440	-0.569156	0.000307455	0.0033291
RASSF5	ENSDARG00000070601	-0.570752	0.000307822	0.00333135
bbip1	ENSDARG00000071046	-0.631041	0.000308052	0.00333144
nt5c2l1	ENSDARG00000034852	0.826861	0.000308147	0.00333144
senp8	ENSDARG00000019595	-0.952862	0.000309658	0.00334583
sephs2	ENSDARG00000017659	-0.435677	0.000309796	0.00334583
mgst3a	ENSDARG00000102744	-0.629899	0.000310364	0.00334934
stx11a	ENSDARG00000044039	0.975855	0.000310531	0.00334934
hmgcs1	ENSDARG00000103025	0.601257	0.0003106	0.00334934
si:ch211-196h16.5	ENSDARG00000069264	-0.82051	0.000311473	0.00335704
nkd3_3	ENSDARG00000096278	1.15833	0.000312461	0.00336596
cep131	ENSDARG00000088984	-0.471533	0.000312746	0.00336651
ftr30	ENSDARG00000095448	-1.86987	0.000312833	0.00336651
si:ch1073-357b18.4	ENSDARG00000096602	-1.14244	0.000314151	0.00337897
glb1l	ENSDARG00000029955	0.497101	0.000314981	0.00338476
nxf1	ENSDARG00000055076	-0.425831	0.000315011	0.00338476
si:dkey-234h16.7	ENSDARG00000095754	0.722628	0.00031534	0.00338578
tdp1	ENSDARG00000073866	0.558449	0.000315428	0.00338578
si:ch211-208h16.4	ENSDARG00000095142	-0.870168	0.000315621	0.00338612
adi1	ENSDARG00000020448	0.579074	0.000316054	0.00338852
kcnj12b	ENSDARG00000062618	-1.55753	0.000316226	0.00338852
prelid3b	ENSDARG00000009505	0.51705	0.000316329	0.00338852
tmem260	ENSDARG00000076362	-0.683813	0.000316656	0.0033903
znf1169_2	ENSDARG00000104065	-0.755226	0.000317167	0.00339404
zbtb2a	ENSDARG00000044038	0.873988	0.000318778	0.00340955
wu:fj16a03	ENSDARG00000100952	1.03314	0.000319903	0.00341984
atp7b	ENSDARG00000058145	-1.2428	0.000320187	0.00342054
prodha	ENSDARG00000086746	0.662943	0.000320294	0.00342054
lsm10	ENSDARG00000101222	0.785798	0.000320618	0.00342226
PEBP4	ENSDARG00000107065	-2.09145	0.000322563	0.00344127
sp8b	ENSDARG00000056666	-0.48999	0.000322886	0.00344297
FP885542.2	ENSDARG00000104629	0.571879	0.000323285	0.00344548
si:dkeyp-44b5.5_1	ENSDARG00000105306	0.92057	0.000323467	0.00344567
CABZ01083166.1	ENSDARG00000099619	-0.791191	0.000323777	0.00344722
fosl1a	ENSDARG00000015355	1.24762	0.000325373	0.00346001
CT573342.1	ENSDARG00000097333	1.04869	0.000325409	0.00346001
glipr2	ENSDARG00000041724	0.969323	0.000325472	0.00346001
pfas	ENSDARG00000003750	0.709023	0.00032564	0.00346005
CR759846.1	ENSDARG00000094085	-1.7418	0.00032732	0.00347614
nfe2l2a	ENSDARG00000042824	0.503281	0.00032881	0.00349021
plekhn1	ENSDARG00000087844	0.568759	0.000329077	0.00349127
b3gnt5b	ENSDARG00000004396	1.17324	0.000329847	0.00349767
ca4c	ENSDARG00000044512	1.16788	0.000330391	0.00350016
cry5	ENSDARG00000019498	1.13569	0.000330414	0.00350016
CABZ01039859.1	ENSDARG00000076361	0.566452	0.000331616	0.00351112
zgc:63863	ENSDARG00000099753	-0.546598	0.000331951	0.00351272
casp8l2	ENSDARG00000070272	1.00773	0.000332101	0.00351272
CABZ01090041.1	ENSDARG00000034667	1.10105	0.000332788	0.00351822
rgrb	ENSDARG00000098724	-0.840285	0.000333814	0.00352728
zgc:110045_1	ENSDARG00000110961	-0.891638	0.000334114	0.00352868
si:ch211-246i5.5	ENSDARG00000097637	-0.558216	0.000334407	0.00353
zhx3	ENSDARG00000019774	-0.52648	0.000334873	0.00353315
zgc:174259	ENSDARG00000091136	6.03462	0.000336288	0.00354629
popdc3	ENSDARG00000058551	-0.551386	0.000336667	0.00354851
plekhg5a	ENSDARG00000025902	0.511544	0.000337168	0.00355142
snx7	ENSDARG00000105185	0.506011	0.000337281	0.00355142
ms4a17a.7	ENSDARG00000043796	0.79267	0.000338116	0.0035545
cnnm2b	ENSDARG00000078733	0.968882	0.000338421	0.0035545
anxa2a	ENSDARG00000003216	0.450564	0.000338442	0.0035545
znf1143	ENSDARG00000096851	-0.837214	0.000338506	0.0035545
cart3	ENSDARG00000035852	1.06965	0.000338508	0.0035545
CU659670.1	ENSDARG00000096419	-0.557617	0.000338588	0.0035545
[truncated: 3,003 more rows]

## Sheet: DAVID_WTvsMZ_sigDEGDown
Annotation Cluster 8	Enrichment Score: 1.7376337244459148
Category	Term	Count	%	PValue	Genes
GOTERM_CC_DIRECT	GO:0005891~voltage-gated calcium channel complex	9	0.606061	0.000445	ENSDARG00000006923, ENSDARG00000002167, ENSDARG00000008772, ENSDARG00000046079, ENSDARG00000042552, ENSDARG00000070522, ENSDARG00000037905, ENSDARG00000079295, ENSDARG00000009738
INTERPRO	IPR027359:Voltage-dependent potassium channel, four helix bundle domain	12	0.808081	0.00197904	ENSDARG00000051852, ENSDARG00000006923, ENSDARG00000055855, ENSDARG00000042552, ENSDARG00000098738, ENSDARG00000070522, ENSDARG00000101297, ENSDARG00000037905, ENSDARG00000027285, ENSDARG00000074746, ENSDARG00000079295, ENSDARG00000086571
GOTERM_MF_DIRECT	GO:0008331~high voltage-gated calcium channel activity	6	0.40404	0.00229486	ENSDARG00000006923, ENSDARG00000002167, ENSDARG00000042552, ENSDARG00000037905, ENSDARG00000079295, ENSDARG00000009738
GOTERM_MF_DIRECT	GO:0005245~voltage-gated calcium channel activity	9	0.606061	0.00395582	ENSDARG00000006923, ENSDARG00000002167, ENSDARG00000008772, ENSDARG00000046079, ENSDARG00000042552, ENSDARG00000070522, ENSDARG00000037905, ENSDARG00000079295, ENSDARG00000009738
GOTERM_BP_DIRECT	GO:0070588~calcium ion transmembrane transport	12	0.808081	0.00892521	ENSDARG00000006923, ENSDARG00000059883, ENSDARG00000002167, ENSDARG00000008772, ENSDARG00000046079, ENSDARG00000042552, ENSDARG00000070522, ENSDARG00000037905, ENSDARG00000023797, ENSDARG00000079295, ENSDARG00000007788, ENSDARG00000009738
GOTERM_BP_DIRECT	GO:0006816~calcium ion transport	11	0.740741	0.0103806	ENSDARG00000006923, ENSDARG00000002840, ENSDARG00000008772, ENSDARG00000042552, ENSDARG00000070522, ENSDARG00000037905, ENSDARG00000035458, ENSDARG00000023797, ENSDARG00000079295, ENSDARG00000007788, ENSDARG00000004931
UP_KEYWORDS	Calcium transport	9	0.606061	0.014169	ENSDARG00000006923, ENSDARG00000002840, ENSDARG00000008772, ENSDARG00000042552, ENSDARG00000070522, ENSDARG00000037905, ENSDARG00000035458, ENSDARG00000079295, ENSDARG00000007788
INTERPRO	IPR002077:Voltage-dependent calcium channel, alpha-1 subunit	5	0.3367	0.0153635	ENSDARG00000006923, ENSDARG00000042552, ENSDARG00000070522, ENSDARG00000037905, ENSDARG00000079295
GOTERM_BP_DIRECT	GO:0086010~membrane depolarization during action potential	6	0.40404	0.0167174	ENSDARG00000006923, ENSDARG00000042552, ENSDARG00000098738, ENSDARG00000070522, ENSDARG00000037905, ENSDARG00000079295
INTERPRO	IPR014873:Voltage-dependent calcium channel, alpha-1 subunit, IQ domain	4	0.26936	0.0355187	ENSDARG00000006923, ENSDARG00000042552, ENSDARG00000037905, ENSDARG00000079295
SMART	SM01062:SM01062	4	0.26936	0.037189	ENSDARG00000006923, ENSDARG00000042552, ENSDARG00000037905, ENSDARG00000079295
UP_KEYWORDS	Calcium channel	6	0.40404	0.0610607	ENSDARG00000006923, ENSDARG00000008772, ENSDARG00000042552, ENSDARG00000070522, ENSDARG00000037905, ENSDARG00000079295
GOTERM_MF_DIRECT	GO:0005262~calcium channel activity	8	0.538721	0.161399	ENSDARG00000006923, ENSDARG00000059883, ENSDARG00000008772, ENSDARG00000042552, ENSDARG00000070522, ENSDARG00000037905, ENSDARG00000023797, ENSDARG00000079295
KEGG_PATHWAY	dre04260:Cardiac muscle contraction	7	0.47138	0.427442	ENSDARG00000002167, ENSDARG00000008772, ENSDARG00000011519, ENSDARG00000046079, ENSDARG00000042552, ENSDARG00000057911, ENSDARG00000009738
KEGG_PATHWAY	dre04261:Adrenergic signaling in cardiomyocytes	11	0.740741	0.574317	ENSDARG00000002167, ENSDARG00000008772, ENSDARG00000011519, ENSDARG00000046079, ENSDARG00000089109, ENSDARG00000016364, ENSDARG00000042552, ENSDARG00000014273, ENSDARG00000077145, ENSDARG00000057911, ENSDARG00000009738
