# Supplementary material for: Sin3a associated protein 130 kDa, sap130, plays an evolutionary conserved role in zebrafish heart development
Source: Front Cell Dev Biol. 2023 Aug 30;11:1197109. doi: 10.3389/fcell.2023.1197109 (PMC10498550; doi:10.3389/fcell.2023.1197109)
Supplement: Supplementary file 5 [file Table6.XLSX]

## Sheet: WTvsMZsap130b_DEGs_36hpf
genes	ENSMBL_IDs	logFC	PValue	FDR
si:ch211-66k16.27	ENSDARG00000091280	6.10013	1.67421e-10	3.42192e-06
si:dkey-19a16.7	ENSDARG00000071644	-4.4542	4.65041e-10	4.75248e-06
BX530032.1	ENSDARG00000101617	5.48257	2.56482e-09	1.74741e-05
fgfr1bl_2	ENSDARG00000104015	-10.7125	3.59429e-09	1.83659e-05
CR352226.5	ENSDARG00000100000	-11.0073	7.15958e-09	2.92669e-05
hbbe1.2	ENSDARG00000115405	-2.30302	1.25125e-08	4.2624e-05
oaz1a	ENSDARG00000071403	-2.07924	4.56512e-08	0.000133295
crygm2d9_2	ENSDARG00000115701	-2.66326	7.0121e-08	0.00017915
zgc:161973	ENSDARG00000029848	2.97713	8.3562e-08	0.000189769
fgfr1bl_1	ENSDARG00000075027	-9.20828	1.19196e-07	0.000243625
crygm2d4	ENSDARG00000087164	-2.19087	1.3935e-07	0.00024455
si:ch211-226h7.3	ENSDARG00000109626	-5.56504	1.64663e-07	0.00024455
hbae1.3_1	ENSDARG00000088330	-2.05503	1.66432e-07	0.00024455
sap130b	ENSDARG00000079352	-1.47698	1.67508e-07	0.00024455
epb41b	ENSDARG00000029019	-1.41956	1.84571e-07	0.000251497
si:dkey-71b5.3	ENSDARG00000095522	-5.30452	2.52678e-07	0.00032278
hbbe1.3	ENSDARG00000087390	-2.14645	2.70737e-07	0.000325506
hbbe2	ENSDARG00000045143	-1.58955	3.43821e-07	0.000390409
BX469896.1	ENSDARG00000096707	-3.18031	4.30008e-07	0.000462576
zgc:174259	ENSDARG00000091136	4.4599	4.97553e-07	0.000488957
si:ch211-125e6.8	ENSDARG00000094518	-5.40084	5.16526e-07	0.000488957
cdk5	ENSDARG00000056683	1.52204	5.263e-07	0.000488957
znf569l	ENSDARG00000093254	-1.89349	6.05078e-07	0.000537704
crygm2d7	ENSDARG00000076572	-1.85893	6.57756e-07	0.000554615
hemgn	ENSDARG00000096667	-1.58044	6.78378e-07	0.000554615
znf1179	ENSDARG00000104613	-1.86896	7.61102e-07	0.000597898
crygm2d17_1	ENSDARG00000069817	-2.89233	7.89826e-07	0.000597898
crygm2d1	ENSDARG00000087324	-1.42119	8.86289e-07	0.00064696
si:dkey-15h8.17	ENSDARG00000099428	-5.13565	9.89006e-07	0.000697044
CR753876.1	ENSDARG00000097137	-2.47837	1.05975e-06	0.000703102
CABZ01113818.1	ENSDARG00000110142	6.31013	1.0664e-06	0.000703102
cnot6b	ENSDARG00000101072	1.19674	1.35126e-06	0.000863077
AL954191.1	ENSDARG00000117407	2.15281	1.49536e-06	0.000926172
jac1	ENSDARG00000092521	-2.75746	1.8078e-06	0.00106541
zgc:171534	ENSDARG00000105265	3.47022	1.82442e-06	0.00106541
cahz	ENSDARG00000011166	-1.37398	1.90821e-06	0.00108339
ptges3a	ENSDARG00000037284	-2.98404	2.13934e-06	0.00116934
fn1a	ENSDARG00000019815	-0.901536	2.17402e-06	0.00116934
cacna2d4a_1	ENSDARG00000103810	4.43	2.24426e-06	0.00117617
htr2aa	ENSDARG00000057029	-5.03139	2.50083e-06	0.00127786
slc4a1a	ENSDARG00000012881	-1.63513	2.58414e-06	0.00128823
si:rp71-36a1.5_1	ENSDARG00000077252	2.02142	3.20008e-06	0.00155729
ewsr1b_2	ENSDARG00000117011	-7.72445	3.37796e-06	0.00160563
hbae3	ENSDARG00000079305	-1.69688	3.91051e-06	0.00177952
loxl2b	ENSDARG00000044074	-1.71407	3.91791e-06	0.00177952
tuba1b	ENSDARG00000045367	-0.918101	4.08448e-06	0.00181484
tert	ENSDARG00000042637	-1.02814	4.30403e-06	0.00187171
nfr	ENSDARG00000114540	-2.34886	4.61791e-06	0.00195187
zgc:92749	ENSDARG00000012632	-2.80817	4.67937e-06	0.00195187
zgc:110843	ENSDARG00000073845	1.40862	5.02521e-06	0.0020542
itgb1b.1_2	ENSDARG00000022689	1.07835	5.1867e-06	0.00207865
CU633479.5	ENSDARG00000114818	5.39446	5.41633e-06	0.00212893
ppp2r3a	ENSDARG00000077722	0.769009	5.71497e-06	0.00216027
b4galnt3a	ENSDARG00000078749	3.88788	5.97584e-06	0.00216027
si:ch211-220f21.2	ENSDARG00000015607	3.65588	6.10376e-06	0.00216027
usp48	ENSDARG00000090301	-0.881356	6.15658e-06	0.00216027
tubb1	ENSDARG00000053066	-1.42522	6.19233e-06	0.00216027
zgc:152891	ENSDARG00000016789	-2.05551	6.19946e-06	0.00216027
crygm2d16	ENSDARG00000076790	2.08576	6.43739e-06	0.00216027
CU466287.2	ENSDARG00000097526	3.75356	6.4418e-06	0.00216027
gata1a	ENSDARG00000013477	-1.32964	6.52215e-06	0.00216027
ugt1a1	ENSDARG00000006220	-1.27777	6.55301e-06	0.00216027
si:dkey-25o1.7_1	ENSDARG00000093570	3.99142	6.69759e-06	0.00217289
si:dkey-33b17.3	ENSDARG00000104730	-8.19565	6.97497e-06	0.00222752
si:dkey-9l20.3	ENSDARG00000105341	0.860382	7.51581e-06	0.00236332
zgc:171490	ENSDARG00000071643	-8.79791	9.46487e-06	0.00289247
jac4	ENSDARG00000092352	-2.89461	9.53841e-06	0.00289247
cryaa	ENSDARG00000053502	-1.37159	9.62317e-06	0.00289247
her4.2_2	ENSDARG00000056729	1.28844	1.00893e-05	0.00297899
si:ch211-93f2.1_2	ENSDARG00000101726	1.20262	1.02025e-05	0.00297899
kel	ENSDARG00000076950	-1.79925	1.12266e-05	0.00323184
si:dkey-19a16.13	ENSDARG00000095454	1.97579	1.24279e-05	0.00352797
chs1	ENSDARG00000068515	2.12739	1.27162e-05	0.00356035
arl3l2	ENSDARG00000015404	3.26431	1.43081e-05	0.00392014
si:dkeyp-75b4.9	ENSDARG00000015678	-1.97087	1.45406e-05	0.00392014
thnsl2	ENSDARG00000032584	2.21766	1.45766e-05	0.00392014
cabp2a	ENSDARG00000052016	-2.84364	1.49899e-05	0.00397895
si:ch211-270n8.1	ENSDARG00000045089	-1.92591	1.54934e-05	0.00404437
pcolcea	ENSDARG00000056913	-1.04456	1.56322e-05	0.00404437
si:dkey-22h13.2	ENSDARG00000112725	-1.94813	1.61762e-05	0.00409305
hbbe3	ENSDARG00000038147	-1.79397	1.62208e-05	0.00409305
CR318588.4	ENSDARG00000095556	-0.759507	1.67896e-05	0.00415202
FP017295.1	ENSDARG00000091185	-2.18479	1.69719e-05	0.00415202
rbp2b	ENSDARG00000093774	-3.75493	1.70639e-05	0.00415202
itgb3a	ENSDARG00000056767	0.707876	1.77524e-05	0.00422821
tsen15	ENSDARG00000069280	-1.04126	1.77908e-05	0.00422821
CU459186.8	ENSDARG00000105439	3.10578	1.86396e-05	0.00437903
si:dkey-15j16.6	ENSDARG00000042698	3.9532	2.00026e-05	0.00464583
si:ch211-64i20.3_2	ENSDARG00000089934	-3.53426	2.11038e-05	0.00481898
prkcq	ENSDARG00000034173	1.3848	2.12196e-05	0.00481898
prmt5	ENSDARG00000079605	-0.587842	2.17186e-05	0.00487809
hdac10	ENSDARG00000086458	-1.41825	2.20708e-05	0.00488693
klf1	ENSDARG00000017400	-1.23673	2.28346e-05	0.00488693
lgals2b	ENSDARG00000038153	1.12939	2.28873e-05	0.00488693
n4bp3	ENSDARG00000060007	4.32024	2.31442e-05	0.00488693
ttn.1	ENSDARG00000000563	1.03765	2.3284e-05	0.00488693
acot16	ENSDARG00000069292	1.66383	2.34196e-05	0.00488693
BX511111.2	ENSDARG00000101943	-2.2315	2.34316e-05	0.00488693
prg4a	ENSDARG00000010482	-2.29227	2.4683e-05	0.00509592
ttyh3a	ENSDARG00000034473	0.866706	2.53256e-05	0.00517631
nucb2b	ENSDARG00000036291	-0.806997	2.65379e-05	0.00537037
jac6	ENSDARG00000076530	-8.0511	2.73748e-05	0.00541941
ebi3	ENSDARG00000053620	4.22986	2.73947e-05	0.00541941
BX323588.1	ENSDARG00000102520	-7.23813	2.75756e-05	0.00541941
si:dkey-271j15.3	ENSDARG00000091627	-2.28532	2.93366e-05	0.00569377
CR388378.1	ENSDARG00000096142	3.1654	2.95288e-05	0.00569377
hephl1b	ENSDARG00000026403	3.35043	3.01717e-05	0.00576336
hmgcra	ENSDARG00000052734	1.21762	3.14239e-05	0.00594697
si:dkey-19a16.2	ENSDARG00000058794	1.99331	3.18234e-05	0.00596732
agr2	ENSDARG00000070480	-0.717868	3.31866e-05	0.00616637
cyp1b1	ENSDARG00000068934	-0.918102	3.40726e-05	0.00619764
si:dkey-93h22.7	ENSDARG00000099600	-1.66953	3.43517e-05	0.00619764
her4.3	ENSDARG00000070770	2.40127	3.45261e-05	0.00619764
naa80	ENSDARG00000068590	-1.62901	3.45847e-05	0.00619764
si:ch211-69l10.4	ENSDARG00000098036	4.56145	3.4871e-05	0.00619764
cyp51	ENSDARG00000042641	0.74902	3.52983e-05	0.00621951
BX005392.3	ENSDARG00000097929	5.13599	3.59067e-05	0.00624118
si:dkey-35h6.1	ENSDARG00000104572	1.28877	3.62001e-05	0.00624118
zgc:163057	ENSDARG00000045144	-1.4588	3.63374e-05	0.00624118
serpina10a	ENSDARG00000005924	-1.37997	3.66431e-05	0.00624124
hagh	ENSDARG00000025338	-0.757836	3.78311e-05	0.00639033
cplx3b	ENSDARG00000089486	-2.07493	3.88779e-05	0.00651333
BX927336.1	ENSDARG00000098569	-2.93303	4.00423e-05	0.00665385
si:dkey-188i13.8	ENSDARG00000092725	3.85184	4.12e-05	0.00679102
si:ch211-196c10.15	ENSDARG00000095724	0.729893	4.29459e-05	0.0069709
acss3	ENSDARG00000032218	-0.985918	4.29734e-05	0.0069709
prozb	ENSDARG00000076900	-3.75247	4.35086e-05	0.00698392
CR855389.2	ENSDARG00000104489	-2.69439	4.40546e-05	0.00698392
arhgef18a	ENSDARG00000011157	-0.820851	4.41111e-05	0.00698392
diabloa	ENSDARG00000104172	0.855924	4.44204e-05	0.00698392
dnmt3bb.2	ENSDARG00000057830	0.981368	4.68429e-05	0.00722863
rbms2a	ENSDARG00000044179	0.704831	4.76406e-05	0.00722863
ascc1	ENSDARG00000077760	-1.01521	4.76848e-05	0.00722863
myhc4	ENSDARG00000035438	0.867951	4.8108e-05	0.00722863
hist1h2a4_4	ENSDARG00000103015	2.94519	4.8216e-05	0.00722863
cox6b1	ENSDARG00000045230	-0.849972	4.84284e-05	0.00722863
hbae1.1	ENSDARG00000089475	-1.92363	4.84526e-05	0.00722863
si:ch211-242b18.1	ENSDARG00000054723	0.513594	5.0019e-05	0.00730745
plgrkt	ENSDARG00000100789	-1.20607	5.00394e-05	0.00730745
wu:fc75a09	ENSDARG00000111625	-1.32933	5.00535e-05	0.00730745
urahb	ENSDARG00000089331	-4.75106	5.25988e-05	0.00762459
jund	ENSDARG00000067850	0.780987	5.41539e-05	0.00779473
coq9	ENSDARG00000023583	-0.663417	5.52716e-05	0.00783973
bcdin3d	ENSDARG00000074111	1.92389	5.56241e-05	0.00783973
si:ch73-103b2.1_1	ENSDARG00000095944	-4.5442	5.59995e-05	0.00783973
zgc:64002	ENSDARG00000086998	0.994669	5.64557e-05	0.00783973
CR954298.1	ENSDARG00000117271	6.83639	5.67385e-05	0.00783973
gal3st4	ENSDARG00000079712	-0.922976	5.6768e-05	0.00783973
zgc:100832	ENSDARG00000012035	-1.11706	5.78303e-05	0.00793284
si:dkey-90m5.4	ENSDARG00000029388	1.50451	6.26553e-05	0.00848784
f10	ENSDARG00000088581	-1.04058	6.27067e-05	0.00848784
CU234171.1	ENSDARG00000056910	-2.35081	6.451e-05	0.00862892
masp2	ENSDARG00000007988	0.971545	6.45934e-05	0.00862892
clstn2	ENSDARG00000060637	-0.931743	6.57324e-05	0.00872406
pank2	ENSDARG00000003311	0.660138	6.70647e-05	0.00878462
fitm1	ENSDARG00000056464	-1.03451	6.73904e-05	0.00878462
znf1017	ENSDARG00000114396	1.56938	6.75754e-05	0.00878462
aldoaa	ENSDARG00000011665	-0.638485	6.83759e-05	0.00878462
slc43a3a	ENSDARG00000059682	-1.42524	6.85603e-05	0.00878462
glb1l	ENSDARG00000029955	-1.68928	6.87675e-05	0.00878462
si:ch211-223a21.3	ENSDARG00000104737	-1.95025	6.93099e-05	0.00878983
desmb	ENSDARG00000005221	2.62624	6.96684e-05	0.00878983
si:dkey-264f17.4	ENSDARG00000102156	2.76271	7.06609e-05	0.00886035
agr1	ENSDARG00000060682	-0.586689	7.78054e-05	0.00954942
gp1bb	ENSDARG00000074441	-1.06314	7.81053e-05	0.00954942
rsrp1	ENSDARG00000030440	0.643867	7.81799e-05	0.00954942
kcnab1b	ENSDARG00000040741	-1.66017	7.86016e-05	0.00954942
acacb	ENSDARG00000061994	0.519345	7.88846e-05	0.00954942
ttn.2	ENSDARG00000028213	0.962267	7.89594e-05	0.00954942
nt5c2l1	ENSDARG00000034852	-1.53	8.07109e-05	0.00964493
colec11	ENSDARG00000013266	1.38727	8.09865e-05	0.00964493
AL954694.1	ENSDARG00000092131	-4.47288	8.11648e-05	0.00964493
h2afy	ENSDARG00000099329	-0.892072	8.43315e-05	0.0099633
si:ch211-11p18.6_2	ENSDARG00000077068	1.64688	8.65116e-05	0.0100672
BX072577.1	ENSDARG00000104924	-1.64303	8.67203e-05	0.0100672
tmem107_2	ENSDARG00000059150	0.628044	8.69675e-05	0.0100672
si:dkey-4e4.1_1	ENSDARG00000109251	-1.35919	8.71807e-05	0.0100672
vimr2	ENSDARG00000105188	1.12171	8.91234e-05	0.0102328
zdhhc5b	ENSDARG00000087417	0.810677	8.96167e-05	0.0102328
CABZ01109081.1	ENSDARG00000100598	-0.971297	9.1577e-05	0.0103986
opn3	ENSDARG00000052775	2.10532	9.2965e-05	0.0104944
BX005254.2	ENSDARG00000094560	1.44824	9.38723e-05	0.0104944
znf1026_1	ENSDARG00000109604	1.87635	9.42347e-05	0.0104944
gapdhs	ENSDARG00000039914	-0.542206	9.44749e-05	0.0104944
si:dkeyp-67f1.2	ENSDARG00000091625	1.06185	9.70432e-05	0.0106871
obscnb	ENSDARG00000022101	0.817977	9.72554e-05	0.0106871
nansb	ENSDARG00000101164	-0.846714	9.81512e-05	0.0107157
CR936442.1	ENSDARG00000105592	1.10665	9.85642e-05	0.0107157
CU929312.1	ENSDARG00000097608	-2.25232	9.9872e-05	0.0108004
cyp4v8	ENSDARG00000062132	-2.52118	0.000102758	0.0110082
myh7	ENSDARG00000079564	0.552534	0.000103403	0.0110082
ndufb2	ENSDARG00000045490	0.74293	0.000103409	0.0110082
si:dkey-147f3.4_2	ENSDARG00000092077	1.52422	0.000105957	0.011221
BX927244.1	ENSDARG00000096950	-3.3577	0.000107663	0.011335
ada	ENSDARG00000003113	-0.805947	0.000108143	0.011335
tbx16l	ENSDARG00000006939	-1.91628	0.000108704	0.0113357
lancl2	ENSDARG00000045465	-0.724667	0.000110057	0.0114185
atp1a1b	ENSDARG00000019856	-0.487028	0.000110639	0.011421
gpr1	ENSDARG00000101366	-1.33388	0.000111249	0.0114262
aqp8a.1	ENSDARG00000045141	-0.958603	0.00011447	0.0116983
f13a1b	ENSDARG00000036893	-0.970382	0.000115059	0.0117
znf1065	ENSDARG00000090366	-1.15839	0.00012144	0.0122877
cavin1a	ENSDARG00000076411	0.755274	0.000122716	0.0123556
crygm2d6	ENSDARG00000073874	-1.6213	0.000123637	0.0123873
epd	ENSDARG00000103498	2.08714	0.000125166	0.0124459
znf1053_2	ENSDARG00000103310	3.8207	0.000125439	0.0124459
zgc:174696	ENSDARG00000110658	1.59552	0.000126427	0.0124833
cspp1b	ENSDARG00000091628	-0.92823	0.000127374	0.0125163
mthfd1l	ENSDARG00000042221	0.609034	0.000132368	0.0129448
BX511129.2	ENSDARG00000112751	-0.749261	0.000133588	0.0129789
si:dkey-33c12.3	ENSDARG00000057881	2.11472	0.000133987	0.0129789
hif1al2	ENSDARG00000044550	-1.04393	0.000134951	0.0130107
CABZ01026681.1	ENSDARG00000115547	0.823286	0.000138775	0.0133165
hoxc3a	ENSDARG00000070339	0.517239	0.000140724	0.0134404
ftr02	ENSDARG00000079412	-1.7719	0.000141658	0.0134668
fads2	ENSDARG00000019532	0.927484	0.000145113	0.0137313
h1f0	ENSDARG00000038559	-0.844283	0.000147658	0.0139077
si:ch211-286b4.4	ENSDARG00000096859	-1.72732	0.000149645	0.0140303
ttc38	ENSDARG00000042188	-1.08963	0.000151225	0.0141136
gp9	ENSDARG00000090638	-1.67341	0.000153324	0.0142445
si:ch211-125e6.5	ENSDARG00000069381	-7.6518	0.000154858	0.0142988
BX927081.1	ENSDARG00000105300	-1.55934	0.000155307	0.0142988
ripor3	ENSDARG00000020979	-0.95182	0.000158174	0.0144973
iscub	ENSDARG00000026582	1.17095	0.000159906	0.0145866
MYADM	ENSDARG00000086815	0.55697	0.000160575	0.0145866
LO017771.1	ENSDARG00000108060	-1.36365	0.000162151	0.0146646
AL953867.1	ENSDARG00000070885	2.22241	0.000166187	0.0149634
pgghg	ENSDARG00000014311	-0.993258	0.000167289	0.0149966
cyp7b1	ENSDARG00000008858	0.877814	0.000169744	0.0151503
lss	ENSDARG00000061274	0.923908	0.000174997	0.0155512
BX469930.1	ENSDARG00000092358	-2.10055	0.000175943	0.0155675
pde9a	ENSDARG00000060280	1.48454	0.000177288	0.015619
adrb3a	ENSDARG00000053646	-0.780712	0.000179224	0.0156632
selenow2b	ENSDARG00000089936	0.626448	0.000179323	0.0156632
abcc5	ENSDARG00000061233	0.569349	0.000182769	0.0158963
nmt1b	ENSDARG00000057206	-1.25299	0.000186924	0.0161888
rhd	ENSDARG00000002194	-1.30876	0.000190555	0.0164335
si:ch211-222n22.1	ENSDARG00000097269	-3.57588	0.000191935	0.0164548
rell2	ENSDARG00000071876	-1.33466	0.000192723	0.0164548
palmda	ENSDARG00000001913	0.833634	0.000193216	0.0164548
dhx38	ENSDARG00000100013	0.806405	0.00019639	0.0165912
mapk8ip3	ENSDARG00000062531	-0.509105	0.000196441	0.0165912
BX927336.3	ENSDARG00000102848	1.12371	0.00019764	0.0166144
si:dkey-111k8.3	ENSDARG00000097501	0.748025	0.000198342	0.0166144
man1b1b	ENSDARG00000076592	0.794645	0.000199849	0.0166723
igsf10	ENSDARG00000077497	1.30884	0.000201237	0.0167198
psmc3ip	ENSDARG00000037892	-0.994515	0.000202086	0.0167224
si:dkey-105i14.1	ENSDARG00000077697	1.02519	0.000205071	0.016901
pkd1l2b	ENSDARG00000101214	2.73855	0.000210874	0.0173094
hbae5	ENSDARG00000045142	-1.1671	0.000211791	0.0173152
asmtl	ENSDARG00000021433	-0.906421	0.0002143	0.0174505
e4f1	ENSDARG00000038243	-0.594665	0.000216651	0.0175719
parp2	ENSDARG00000079202	-0.489476	0.000219847	0.0177607
slc6a8	ENSDARG00000043646	0.683809	0.000222036	0.0178471
zgc:112496	ENSDARG00000004274	-0.821189	0.000222664	0.0178471
si:dkey-269o24.6	ENSDARG00000103417	-0.992196	0.000226852	0.0179884
RF00017_33	ENSDARG00000112225	5.95529	0.000227727	0.0179884
AL772373.1	ENSDARG00000117427	-0.894425	0.000228376	0.0179884
si:ch211-39f2.3	ENSDARG00000097539	1.05494	0.000229283	0.0179884
stim2a	ENSDARG00000074867	0.759729	0.000229505	0.0179884
znf1143	ENSDARG00000096851	0.846981	0.000229706	0.0179884
si:ch73-334d15.4	ENSDARG00000056502	-1.81704	0.000231794	0.0180235
si:dkey-4p15.3	ENSDARG00000037403	-1.30068	0.000232274	0.0180235
pcdh1g11	ENSDARG00000101665	1.25522	0.0002328	0.0180235
cubn	ENSDARG00000087013	1.15234	0.000235426	0.018158
mknk2a	ENSDARG00000011373	0.747706	0.000237264	0.018231
urod	ENSDARG00000006818	-0.932043	0.000238561	0.018262
znf106a	ENSDARG00000016651	0.577317	0.00024396	0.0186056
hmbsb	ENSDARG00000055991	-0.818469	0.000245008	0.018616
AL928685.2	ENSDARG00000095907	0.840266	0.000246538	0.0186629
BX537288.2	ENSDARG00000095390	1.66924	0.00025426	0.0191764
anxa1a	ENSDARG00000026726	-0.451228	0.000261157	0.0196162
mul1a	ENSDARG00000021398	0.626874	0.00026201	0.0196162
si:ch211-227m13.1	ENSDARG00000096917	-1.39681	0.000265138	0.0197468
ftr15	ENSDARG00000074118	-1.57264	0.000265687	0.0197468
gpat3	ENSDARG00000016048	0.693107	0.000267338	0.0197631
CR381618.1	ENSDARG00000096887	0.708452	0.00026784	0.0197631
gpia	ENSDARG00000012987	-0.571356	0.000271099	0.0199316
BX005245.1	ENSDARG00000099932	-2.45038	0.000274512	0.0201102
si:dkey-159n16.2_2	ENSDARG00000114577	0.807685	0.000280488	0.0204368
si:dkeyp-77c4.5	ENSDARG00000109466	1.60441	0.000283186	0.0204368
zgc:173705_1	ENSDARG00000089875	-1.59242	0.000283323	0.0204368
sema4ba	ENSDARG00000074414	0.808705	0.000283886	0.0204368
plac8l1	ENSDARG00000069031	-1.59754	0.000285056	0.0204368
nos1	ENSDARG00000068910	0.515916	0.000288157	0.0204368
ftr13	ENSDARG00000079537	-1.76577	0.000288328	0.0204368
apobb.2	ENSDARG00000075016	0.587069	0.000288853	0.0204368
parm1	ENSDARG00000114063	-1.11196	0.000288896	0.0204368
si:dkey-229d2.4	ENSDARG00000093253	0.855726	0.000288969	0.0204368
acsm3	ENSDARG00000004880	0.848929	0.000292724	0.020631
CR855389.1	ENSDARG00000099764	-4.53138	0.000295142	0.0207299
si:dkeyp-82b4.2	ENSDARG00000112648	-0.946507	0.000299253	0.020917
si:dkey-237m9.1	ENSDARG00000098281	-1.21204	0.00030014	0.020917
gbp3	ENSDARG00000003244	-3.2724	0.000300875	0.020917
cep83	ENSDARG00000101236	0.637739	0.000303687	0.0210409
BX072561.1	ENSDARG00000094159	-1.94558	0.000307786	0.0212528
cdh23_2	ENSDARG00000007561	1.9203	0.000310739	0.0213553
prkx	ENSDARG00000060716	0.798937	0.00031136	0.0213553
dlg5b.1	ENSDARG00000090949	0.458977	0.000314034	0.0214098
si:dkey-199m13.7_2	ENSDARG00000111824	1.49629	0.000314249	0.0214098
znf1105	ENSDARG00000104887	2.68983	0.000317224	0.0214504
BX537110.1	ENSDARG00000097518	3.21149	0.000317592	0.0214504
si:dkey-7c18.24	ENSDARG00000041433	-2.47654	0.000317993	0.0214504
LO017951.1	ENSDARG00000112767	1.18068	0.000321092	0.0215882
ush1c	ENSDARG00000051876	-1.42927	0.000322288	0.0215975
slc25a55a	ENSDARG00000020893	0.569885	0.000323923	0.0216361
matn3a	ENSDARG00000069245	0.757483	0.00033123	0.0220522
ftr95	ENSDARG00000073735	-2.33184	0.000334813	0.0222183
si:ch211-66k16.28	ENSDARG00000088423	1.44264	0.00033864	0.0223996
zgc:162613	ENSDARG00000059919	-0.938683	0.000341283	0.0224365
si:ch211-271g18.1_1	ENSDARG00000104704	-1.54635	0.000342446	0.0224365
tmem184a	ENSDARG00000104538	0.916951	0.000343055	0.0224365
znf1081	ENSDARG00000104561	1.1699	0.00034359	0.0224365
si:dkey-13n23.3_2	ENSDARG00000070465	1.21467	0.000350578	0.0227585
eif4g3b	ENSDARG00000074331	0.634137	0.000350748	0.0227585
si:ch211-106k21.5	ENSDARG00000086052	1.25715	0.000352164	0.0227781
CABZ01072848.1	ENSDARG00000117786	-0.46142	0.000353451	0.0227893
susd1	ENSDARG00000058839	-0.998552	0.000356437	0.0229095
slc8a3	ENSDARG00000004931	0.918199	0.00035894	0.022998
pcdh1gc6	ENSDARG00000103950	-1.19255	0.000360241	0.0230038
nudt1	ENSDARG00000030573	-0.784362	0.000361538	0.0230038
alas2	ENSDARG00000038643	-1.36377	0.000362978	0.0230038
si:dkey-49n23.3	ENSDARG00000095325	1.27742	0.000363531	0.0230038
znf1055	ENSDARG00000086449	-1.01757	0.000365031	0.0230274
si:dkey-85k7.12	ENSDARG00000078731	3.23837	0.000371525	0.0233649
mif4gdb	ENSDARG00000102578	0.822029	0.000376001	0.0235638
cidec	ENSDARG00000059651	1.29722	0.000376993	0.0235638
sptssb	ENSDARG00000091658	-2.4196	0.000382369	0.023827
si:dkey-73p2.2_1	ENSDARG00000079245	1.45062	0.000384024	0.0238574
shmt2	ENSDARG00000104414	-0.561666	0.000385581	0.0238815
aqp4	ENSDARG00000010565	0.921805	0.000387691	0.0239384
notum2	ENSDARG00000088411	0.670282	0.000388843	0.0239384
mrpl14	ENSDARG00000068886	-0.595902	0.000390047	0.0239405
sycp3	ENSDARG00000013438	-1.53319	0.000394043	0.0241013
h2afx	ENSDARG00000029406	-0.899533	0.000395196	0.0241013
nat14	ENSDARG00000115349	0.624673	0.000397237	0.0241013
LO017718.1	ENSDARG00000117216	2.15393	0.000397384	0.0241013
tfip11	ENSDARG00000056932	-0.449968	0.000401826	0.0242448
si:ch73-248e21.7	ENSDARG00000096331	-0.820889	0.000402124	0.0242448
FP236318.1	ENSDARG00000110485	-1.5582	0.000420078	0.0252213
scarb2a	ENSDARG00000098312	0.4743	0.000420786	0.0252213
cbr1	ENSDARG00000036587	0.691522	0.000424247	0.025289
BX323457.3	ENSDARG00000094844	-2.644	0.000424847	0.025289
BX005417.1	ENSDARG00000094215	-2.52686	0.000425628	0.025289
znf1026_2	ENSDARG00000114894	0.880701	0.000427463	0.0253244
sat1a.1	ENSDARG00000035652	0.79691	0.000430461	0.0253542
si:ch211-258f1.3	ENSDARG00000105119	1.647	0.000430672	0.0253542
CABZ01044746.1	ENSDARG00000117312	0.685254	0.000431688	0.0253542
cyp2x10.2_1	ENSDARG00000006501	4.5293	0.000437678	0.0256324
FO904903.1	ENSDARG00000059039	1.33481	0.000439871	0.0256872
zgc:165653	ENSDARG00000104713	-1.31644	0.000445366	0.025934
raver1	ENSDARG00000052617	-0.446516	0.000449242	0.0260854
BX950188.1	ENSDARG00000044326	-2.21972	0.000453375	0.0261842
hnf4a	ENSDARG00000021494	0.642549	0.000453507	0.0261842
hs2st1b	ENSDARG00000062008	-0.803309	0.000455389	0.0262189
sema5bb	ENSDARG00000075648	0.704011	0.000459194	0.0263637
adhfe1	ENSDARG00000053518	-0.716621	0.000466056	0.0266827
ptx3b	ENSDARG00000079515	1.38817	0.000467451	0.0266878
pkma	ENSDARG00000099730	-0.445896	0.000469873	0.0267514
plekha7a	ENSDARG00000060813	0.627755	0.000475929	0.0270209
znrf3	ENSDARG00000062573	0.606494	0.000478581	0.0270549
kdelr2a	ENSDARG00000005254	-0.421041	0.000479176	0.0270549
BX890576.1	ENSDARG00000091938	-2.04905	0.000480633	0.0270624
hist1h2a4_3	ENSDARG00000105400	-1.66545	0.000484254	0.0270649
acot14	ENSDARG00000089159	-0.605678	0.000484353	0.0270649
cers1	ENSDARG00000063412	0.846783	0.00048465	0.0270649
BX255944.1	ENSDARG00000117724	4.30443	0.000490264	0.02727
acot13	ENSDARG00000061728	-0.808783	0.000490991	0.02727
trpc4apb	ENSDARG00000020647	-0.730022	0.000494435	0.0273869
coa3b	ENSDARG00000097456	-0.902296	0.000496227	0.0274118
marco	ENSDARG00000059294	-1.48151	0.000499914	0.0275411
rnasekb	ENSDARG00000104458	-0.578496	0.000503235	0.0276495
golim4b	ENSDARG00000014545	-0.842004	0.00050857	0.0278232
slc25a42	ENSDARG00000099368	0.703218	0.000509118	0.0278232
TCIM (1 of many)	ENSDARG00000076858	-1.28732	0.00051785	0.0281687
BX569798.1	ENSDARG00000037619	3.17033	0.000518198	0.0281687
cnga2b	ENSDARG00000100436	1.39867	0.000522241	0.0282716
cfd	ENSDARG00000039579	-1.04776	0.000522857	0.0282716
ppox	ENSDARG00000102167	-0.71448	0.00052662	0.0284
crcp	ENSDARG00000069373	-1.34815	0.000532863	0.0286061
yif1b	ENSDARG00000040505	1.01226	0.000533869	0.0286061
klhl40a	ENSDARG00000039052	0.618591	0.000534641	0.0286061
agla	ENSDARG00000103811	-0.445446	0.00054353	0.0290058
olfml2bb	ENSDARG00000021480	-1.20935	0.000547576	0.0290852
CR293511.1	ENSDARG00000101146	-1.27463	0.000547896	0.0290852
znf993_3	ENSDARG00000103247	-0.930479	0.000549287	0.0290852
si:dkey-71b5.7	ENSDARG00000080675	-0.959631	0.000552951	0.0291465
dnase2	ENSDARG00000073893	-0.900056	0.000555252	0.0291465
si:ch211-85n16.3	ENSDARG00000096346	-0.774458	0.000558236	0.0291465
atp5mf	ENSDARG00000037867	-0.480694	0.00056262	0.0291465
epor	ENSDARG00000090834	-0.973861	0.000562869	0.0291465
cyp46a1.1	ENSDARG00000012137	-1.1483	0.000563142	0.0291465
si:ch211-195h23.3	ENSDARG00000068431	-0.944168	0.000563291	0.0291465
tubg1	ENSDARG00000015610	-0.431112	0.000563553	0.0291465
acta1a	ENSDARG00000036371	-0.467368	0.000564011	0.0291465
si:ch211-226h8.15	ENSDARG00000097229	-1.38392	0.000564897	0.0291465
dnase1l4.2	ENSDARG00000011376	-0.626521	0.000566885	0.0291465
odf2b	ENSDARG00000020702	0.51723	0.000567557	0.0291465
si:dkeyp-57d7.4	ENSDARG00000101597	2.38811	0.000569529	0.0291539
si:dkey-22h13.3	ENSDARG00000096497	1.27147	0.000570555	0.0291539
rab8a	ENSDARG00000067920	0.613616	0.000576641	0.0293643
ap3m1	ENSDARG00000029928	1.09128	0.000577545	0.0293643
pink1	ENSDARG00000001929	0.673909	0.000581569	0.0294022
wdr3	ENSDARG00000011079	-0.55251	0.000582224	0.0294022
si:ch211-155m12.1	ENSDARG00000101642	0.75798	0.000582607	0.0294022
farp2	ENSDARG00000016429	0.436697	0.000585542	0.0294776
slc8a1a	ENSDARG00000013422	0.717285	0.000591133	0.0296312
si:ch211-93f2.1_1	ENSDARG00000104818	1.21281	0.0005916	0.0296312
clk4a	ENSDARG00000089372	0.414798	0.000592942	0.0296312
tmc1	ENSDARG00000056386	1.34209	0.000597582	0.0297049
fam102ab	ENSDARG00000016866	0.55497	0.000598581	0.0297049
gna12a	ENSDARG00000025826	0.449112	0.000598778	0.0297049
znf995_1	ENSDARG00000109864	-1.31334	0.000603186	0.0298511
pdxka	ENSDARG00000088959	-0.520786	0.000608235	0.0300283
si:dkeyp-73d8.8	ENSDARG00000094045	-1.95763	0.000609962	0.030041
pcdh1g1	ENSDARG00000104007	1.95448	0.00061704	0.0303165
pax8	ENSDARG00000015879	-0.765644	0.000620889	0.0304325
kyat1	ENSDARG00000023645	0.610822	0.00062673	0.0306453
ubr7	ENSDARG00000005536	-0.421627	0.000631215	0.03076
si:dkey-62k3.5	ENSDARG00000090975	-1.85197	0.000632085	0.03076
BX470185.1	ENSDARG00000092120	-1.13712	0.000637057	0.0309283
si:dkeyp-44d3.5	ENSDARG00000101916	-1.73889	0.000639091	0.0309535
fam129ba	ENSDARG00000062970	0.523099	0.000641956	0.0310009
vim	ENSDARG00000010008	-0.453953	0.000644865	0.0310009
cyp2x6	ENSDARG00000079653	1.53521	0.000645792	0.0310009
g6pca.1	ENSDARG00000031616	1.13124	0.000646137	0.0310009
BX005389.4	ENSDARG00000117716	-1.69434	0.000651108	0.0311663
zgc:110712	ENSDARG00000019365	-0.949629	0.000652726	0.0311707
ensab	ENSDARG00000061644	0.929064	0.000654919	0.0312026
zgc:101569	ENSDARG00000038876	-0.756668	0.000660572	0.0313987
si:ch1073-164k15.3	ENSDARG00000087102	-3.03448	0.000670735	0.0318078
BX284666.1	ENSDARG00000092477	-2.5108	0.00068253	0.0322568
obscna	ENSDARG00000043309	0.810638	0.000684055	0.0322568
stk35l	ENSDARG00000057497	0.480754	0.000684938	0.0322568
myh7ba	ENSDARG00000076075	0.98426	0.000690068	0.032398
CR749168.2	ENSDARG00000099160	-2.46523	0.000691106	0.032398
mast3a	ENSDARG00000061725	0.523908	0.000693372	0.0323983
kcnk5a	ENSDARG00000023587	0.828564	0.000694284	0.0323983
selenoj	ENSDARG00000087277	-0.634045	0.000696914	0.032447
p2rx7	ENSDARG00000042440	1.26083	0.000711492	0.0330259
crybg1a	ENSDARG00000031782	0.522316	0.000712581	0.0330259
gfpt2	ENSDARG00000044094	0.67257	0.000717368	0.0331726
slc25a36a	ENSDARG00000038731	0.807998	0.000723301	0.0333387
krt94	ENSDARG00000044975	-0.688575	0.000724222	0.0333387
si:ch73-299h12.8	ENSDARG00000103237	-3.83397	0.000728252	0.0334489
ftr14	ENSDARG00000053293	-1.43895	0.000731416	0.0334904
si:ch211-235m3.10	ENSDARG00000097665	-1.33237	0.000732433	0.0334904
zgc:153921_1	ENSDARG00000038405	2.37372	0.000741596	0.0338337
bag2	ENSDARG00000035005	-0.813463	0.000743679	0.0338427
CR387996.1	ENSDARG00000097774	-1.62137	0.000745105	0.0338427
zfyve28	ENSDARG00000060430	0.643678	0.000746789	0.033844
si:ch211-162i8.2	ENSDARG00000096041	1.05963	0.000749967	0.0339128
erich2	ENSDARG00000107534	-1.03954	0.000752129	0.0339314
ehhadh	ENSDARG00000070029	0.832671	0.000754095	0.0339314
ubac1	ENSDARG00000059722	0.527236	0.000755359	0.0339314
si:dkey-33i11.9	ENSDARG00000102555	0.942941	0.000758682	0.0340059
cspg5b	ENSDARG00000099793	-0.755525	0.000760433	0.0340098
si:cabz01036022.1	ENSDARG00000074818	1.39526	0.000768414	0.0342917
leng9	ENSDARG00000062374	-0.823342	0.000773313	0.0344093
bpifcl	ENSDARG00000099980	-1.61081	0.000774416	0.0344093
crygm2d17_2	ENSDARG00000109861	-0.565898	0.000777968	0.0344922
dgat2	ENSDARG00000018846	0.747152	0.000780449	0.0345273
ccdc80	ENSDARG00000000002	-1.14245	0.000794261	0.0350206
pon1	ENSDARG00000032496	0.50223	0.000796657	0.0350206
si:ch211-221f10.2	ENSDARG00000076547	0.517893	0.000797308	0.0350206
rorcb	ENSDARG00000017780	0.808248	0.000798454	0.0350206
zgc:158482	ENSDARG00000067520	1.07636	0.000802868	0.0351388
chad	ENSDARG00000045071	0.874578	0.000806462	0.0352207
znf1094	ENSDARG00000102370	-1.2762	0.000808288	0.0352251
mylka	ENSDARG00000034801	-0.764506	0.000816649	0.0354333
cbln17	ENSDARG00000088911	-2.42411	0.000817033	0.0354333
vwa1	ENSDARG00000075468	-0.924422	0.000818264	0.0354333
obsl1b	ENSDARG00000077388	0.652626	0.000821801	0.0355112
nudt19	ENSDARG00000077537	-0.865045	0.000823946	0.0355288
loxl1	ENSDARG00000054451	0.695845	0.000828834	0.0356643
znfl2a	ENSDARG00000008333	-0.890827	0.000831654	0.0357105
si:dkey-156c23.1	ENSDARG00000087714	2.63182	0.000833776	0.0357265
si:ch73-263o4.4	ENSDARG00000096045	-0.596226	0.000837896	0.0357544
rpl31	ENSDARG00000053365	-0.523249	0.000839556	0.0357544
furinb	ENSDARG00000070971	-0.723792	0.000839858	0.0357544
FO082877.1	ENSDARG00000088225	0.60042	0.000842812	0.0357544
si:ch211-111e20.1	ENSDARG00000101918	2.12708	0.000843173	0.0357544
chata	ENSDARG00000015854	0.677369	0.000850269	0.0358768
A2ML1 (1 of many)_3	ENSDARG00000041645	0.473861	0.000850452	0.0358768
vtg3	ENSDARG00000016448	2.27211	0.000851325	0.0358768
si:dkey-221h15.4	ENSDARG00000041873	1.08444	0.000862389	0.0362037
fhod3a	ENSDARG00000063682	0.44588	0.000862626	0.0362037
si:dkey-247i3.6_2	ENSDARG00000100214	1.13453	0.000873116	0.0364941
CT573248.2	ENSDARG00000102261	-0.808113	0.000882603	0.0368153
si:ch211-268b14.2	ENSDARG00000102542	0.910855	0.000886131	0.0368872
si:ch211-207l14.1	ENSDARG00000098376	1.9355	0.000899673	0.0373748
clic2	ENSDARG00000010625	-0.789216	0.000913514	0.0377317
BX324006.3	ENSDARG00000117331	1.89748	0.000915322	0.0377317
p4hb	ENSDARG00000105116	-0.500585	0.000915892	0.0377317
znf1052	ENSDARG00000104074	1.69116	0.000917477	0.0377317
plaub	ENSDARG00000039145	1.37956	0.000917493	0.0377317
CABZ01068366.1	ENSDARG00000117808	2.55995	0.000920817	0.0377923
gdap2	ENSDARG00000021569	0.470743	0.000922748	0.0377957
neb	ENSDARG00000032630	0.626819	0.000925042	0.0378139
hebp2	ENSDARG00000042630	-0.577846	0.000928518	0.0378802
wu:fa19b12	ENSDARG00000105278	0.740065	0.000932231	0.0379222
kcnk6	ENSDARG00000007383	0.549821	0.000933258	0.0379222
slc7a6	ENSDARG00000054423	0.400777	0.000939845	0.0381141
si:dkey-285e18.5	ENSDARG00000093665	1.22504	0.000948149	0.0383747
her4.1	ENSDARG00000056732	0.495521	0.000952324	0.0384675
zgc:174888	ENSDARG00000077176	0.809237	0.000961236	0.0387509
tctex1d2	ENSDARG00000054255	-0.905359	0.000963978	0.0387849
alox5b.1	ENSDARG00000043085	2.14182	0.000978821	0.0392817
ak2	ENSDARG00000005926	-0.47169	0.000980587	0.0392817
pcdh1gc5	ENSDARG00000104826	1.91067	0.000982091	0.0392817
bco2l	ENSDARG00000027620	3.14393	0.0010109	0.040355
rabac1	ENSDARG00000004171	0.603156	0.00101656	0.040502
lrch1	ENSDARG00000078778	0.528445	0.0010246	0.0405946
scinlb	ENSDARG00000058348	-0.58425	0.00102509	0.0405946
luzp1	ENSDARG00000075556	0.415948	0.00102815	0.0405946
CR936371.1	ENSDARG00000094195	-2.14664	0.00102882	0.0405946
rhoua	ENSDARG00000019709	0.497014	0.00103267	0.0406106
nfe2	ENSDARG00000020606	-0.986595	0.00104219	0.0406117
CU138542.2	ENSDARG00000104523	1.49531	0.00104284	0.0406117
nr1h5	ENSDARG00000031046	0.932498	0.00104299	0.0406117
ccndbp1	ENSDARG00000039328	-0.545577	0.00104614	0.0406117
si:dkey-187k19.2	ENSDARG00000086849	-1.62744	0.00104706	0.0406117
tarsl2	ENSDARG00000092774	0.540949	0.00104713	0.0406117
CU929451.2	ENSDARG00000098395	1.01223	0.00105536	0.0408531
acer1	ENSDARG00000010347	-0.782255	0.00106787	0.0411815
si:ch211-238e22.5	ENSDARG00000100229	1.23974	0.00107082	0.0412176
ddx47	ENSDARG00000102353	-0.554372	0.00107736	0.0413306
zgc:171679	ENSDARG00000071024	1.74138	0.00107977	0.0413306
thap4	ENSDARG00000077323	0.63301	0.00108003	0.0413306
clec3bb	ENSDARG00000099500	1.44787	0.00108208	0.0413306
blvrb	ENSDARG00000096829	-0.656635	0.00108387	0.0413306
pleca	ENSDARG00000062590	0.567218	0.00108628	0.0413454
slc14a2	ENSDARG00000051914	-1.47915	0.00108968	0.0413977
nrarpb	ENSDARG00000018958	0.450211	0.00109378	0.0414765
aasdh	ENSDARG00000022730	0.723811	0.00110148	0.0416909
myo7bb	ENSDARG00000077201	1.18747	0.00110805	0.0418622
aldh3b1	ENSDARG00000013839	-0.573765	0.00111747	0.0421401
fgl1	ENSDARG00000105380	-0.963341	0.00112215	0.0422386
ikzf1	ENSDARG00000013539	-0.914548	0.00112544	0.0422823
zgc:175280	ENSDARG00000099111	1.44392	0.0011298	0.0422823
pcdh1gb2_1	ENSDARG00000101232	-0.601528	0.00113426	0.0422823
BX322555.3	ENSDARG00000097247	-1.74	0.00113507	0.0422823
rabgap1l2	ENSDARG00000060315	-0.591758	0.00113572	0.0422823
znf1106	ENSDARG00000101843	-1.48661	0.00114298	0.0424752
cerk	ENSDARG00000069169	0.724273	0.0011454	0.0424878
si:ch73-366l1.5	ENSDARG00000098465	0.719755	0.0011498	0.0425211
BX005183.3	ENSDARG00000097610	-3.61031	0.00115046	0.0425211
si:dkey-12j5.1	ENSDARG00000089480	-0.463449	0.00116076	0.0428245
sncga	ENSDARG00000034423	0.93845	0.00117386	0.0432299
cyp3c3	ENSDARG00000037873	-2.34029	0.00118222	0.0434595
CR405715.1	ENSDARG00000092510	-1.74671	0.0011881	0.043597
cbln10	ENSDARG00000023157	0.652712	0.00119847	0.0438989
stra6l	ENSDARG00000062467	-1.39567	0.00120334	0.0439985
ftcd	ENSDARG00000007421	0.563528	0.00120586	0.0440119
si:dkey-27n6.4	ENSDARG00000101757	-1.65609	0.00121202	0.0441171
cd28l	ENSDARG00000069978	-1.84707	0.00121503	0.0441171
CABZ01055347.1	ENSDARG00000061660	0.581411	0.00121522	0.0441171
nrm	ENSDARG00000063690	0.584662	0.0012206	0.0441741
mrpl4	ENSDARG00000058824	-0.507833	0.00122112	0.0441741
hbae1.3_2	ENSDARG00000089124	-1.09403	0.00122989	0.0443981
zgc:172122	ENSDARG00000079191	1.1626	0.00123165	0.0443981
ccdc50	ENSDARG00000105136	0.738122	0.00124124	0.0446651
mcm7	ENSDARG00000101180	-0.432154	0.00125927	0.0452343
AL928650.4	ENSDARG00000113858	1.31878	0.00127565	0.0456619
tnfaip8l1	ENSDARG00000086457	0.465529	0.00128074	0.045764
fmoda	ENSDARG00000044895	-0.40589	0.00128595	0.0457936
fgfbp2a	ENSDARG00000039964	-0.888818	0.00128605	0.0457936
elovl6	ENSDARG00000004402	0.502698	0.00128862	0.0458052
si:ch211-234p6.5	ENSDARG00000071460	0.66611	0.00129299	0.0458808
rergla	ENSDARG00000019396	1.17523	0.00131369	0.0465345
acp5b	ENSDARG00000101456	-1.76623	0.00131853	0.0465451
BX548024.2	ENSDARG00000098052	2.38172	0.00131854	0.0465451
si:dkey-171c9.3	ENSDARG00000102228	0.921826	0.00132194	0.0465847
ncf1	ENSDARG00000033735	-0.812257	0.0013256	0.0466334
slc24a2	ENSDARG00000042988	-1.1166	0.00132829	0.0466478
dgkg	ENSDARG00000062696	0.91858	0.00133151	0.0466804
noc4l	ENSDARG00000045565	-0.506827	0.00133636	0.0467413
dgat1a	ENSDARG00000103503	0.764107	0.00133842	0.0467413
txnrd2.2	ENSDARG00000075923	0.748083	0.00134225	0.0467413
zgc:103438	ENSDARG00000035663	-0.660232	0.00134239	0.0467413
uhrf1bp1l	ENSDARG00000004055	0.436441	0.00136127	0.0471225
golgb1	ENSDARG00000061951	0.62149	0.00136256	0.0471225
vent	ENSDARG00000100483	-1.31349	0.00137362	0.0474247
mrpl34	ENSDARG00000092954	-0.635911	0.00137999	0.0475098
hnf1bb	ENSDARG00000022295	0.801885	0.00138073	0.0475098
frem3	ENSDARG00000074677	0.401164	0.00138368	0.0475313
si:dkey-159f12.2	ENSDARG00000093606	-2.51628	0.00139259	0.0476828
akr1a1b	ENSDARG00000052030	-0.471315	0.00139276	0.0476828
zgc:86811	ENSDARG00000035573	0.534704	0.00139662	0.0477351
myhz1.1_2	ENSDARG00000102414	0.836028	0.00140455	0.0478952
nxf1	ENSDARG00000055076	0.453363	0.001406	0.0478952
hopx	ENSDARG00000089368	-0.659628	0.00141125	0.0479153
zgc:113102_2	ENSDARG00000103530	0.638348	0.00141376	0.0479153
gsta.2_2	ENSDARG00000113274	-0.707221	0.00141378	0.0479153
ppm1f	ENSDARG00000005786	0.962676	0.00141728	0.0479153
traf3ip2l	ENSDARG00000091734	0.672338	0.00141831	0.0479153
si:ch211-69b7.6	ENSDARG00000102146	0.701362	0.00142187	0.0479566
si:dkey-92f12.2	ENSDARG00000086490	-0.538253	0.00143345	0.0482673
BX927258.1	ENSDARG00000092900	0.684844	0.0014475	0.0486451
bin1b	ENSDARG00000058820	0.453674	0.00144943	0.0486451
si:ch1073-459j12.1	ENSDARG00000006901	-0.429027	0.001453	0.0486851
hmces	ENSDARG00000077471	-0.840139	0.00145759	0.0487587
pla2g4aa	ENSDARG00000024546	0.572688	0.00146234	0.0488377
zgc:162971	ENSDARG00000101093	0.947218	0.0014673	0.0489236
si:dkey-264f17.5_2	ENSDARG00000104502	1.60438	0.00148239	0.0492659
g3bp2	ENSDARG00000014790	0.414085	0.00148244	0.0492659
draxin	ENSDARG00000058256	0.524959	0.0014848	0.0492659
kidins220a	ENSDARG00000031240	0.618822	0.00148741	0.0492665
FP236157.5	ENSDARG00000117258	0.908122	0.00148964	0.0492665
timm29	ENSDARG00000037909	-0.584563	0.00150743	0.049757
CU914776.1	ENSDARG00000095351	1.47291	0.00151378	0.049757
zgc:171220	ENSDARG00000102959	1.17431	0.00151447	0.049757
sar1ab	ENSDARG00000033320	0.45072	0.00151613	0.049757
hykk.2	ENSDARG00000074341	-1.02989	0.00151664	0.049757
stk31	ENSDARG00000056339	1.39609	0.00152057	0.0498061
TMEM164	ENSDARG00000113609	0.732126	0.00152873	0.0498765
zmp:0000000634	ENSDARG00000052288	2.11135	0.00152971	0.0498765

## Sheet: MZsap130b_DAVID_278overlap
Annotation Cluster 1	Enrichment Score: 10.904287402018003
Category	Term	Count	%	PValue	Genes
GOTERM_BP_DIRECT	GO:0098869~cellular oxidant detoxification	10	4.60829	2.59e-15	30596, 405772, 572729, 563335, 30597, 793447, 100334599, 573653, 561790, 30601
GOTERM_CC_DIRECT	GO:0031838~haptoglobin-hemoglobin complex	10	4.60829	3.59e-15	30596, 405772, 572729, 563335, 30597, 793447, 100334599, 573653, 561790, 30601
GOTERM_MF_DIRECT	GO:0043177~organic acid binding	10	4.60829	5.21e-15	30596, 405772, 572729, 563335, 30597, 793447, 100334599, 573653, 561790, 30601
GOTERM_CC_DIRECT	GO:0005833~hemoglobin complex	10	4.60829	7.57e-15	30596, 405772, 572729, 563335, 30597, 793447, 100334599, 573653, 561790, 30601
UP_SEQ_FEATURE	DOMAIN:GLOBIN	10	4.60829	3.9e-14	30596, 405772, 572729, 563335, 30597, 793447, 100334599, 573653, 561790, 30601
INTERPRO	IPR012292:Globin, structural domain	10	4.60829	8.91e-14	30596, 405772, 572729, 563335, 30597, 793447, 100334599, 573653, 561790, 30601
INTERPRO	IPR009050:Globin-like	10	4.60829	1.5e-13	30596, 405772, 572729, 563335, 30597, 793447, 100334599, 573653, 561790, 30601
INTERPRO	IPR000971:Globin	10	4.60829	1.5e-13	30596, 405772, 572729, 563335, 30597, 793447, 100334599, 573653, 561790, 30601
GOTERM_MF_DIRECT	GO:0019825~oxygen binding	10	4.60829	2.17e-13	30596, 405772, 572729, 563335, 30597, 793447, 100334599, 573653, 561790, 30601
GOTERM_MF_DIRECT	GO:0005344~oxygen transporter activity	10	4.60829	2.17e-13	30596, 405772, 572729, 563335, 30597, 793447, 100334599, 573653, 561790, 30601
GOTERM_BP_DIRECT	GO:0042744~hydrogen peroxide catabolic process	10	4.60829	2.81e-13	30596, 405772, 572729, 563335, 30597, 793447, 100334599, 573653, 561790, 30601
UP_SEQ_FEATURE	BINDING:distal binding residue	9	4.14747	2.14e-12	30596, 405772, 572729, 563335, 30597, 793447, 100334599, 573653, 30601
UP_SEQ_FEATURE	BINDING:proximal binding residue	9	4.14747	2.14e-12	30596, 405772, 572729, 563335, 30597, 793447, 100334599, 573653, 30601
GOTERM_MF_DIRECT	GO:0031720~haptoglobin binding	8	3.68664	9.74e-12	30596, 405772, 563335, 30597, 793447, 100334599, 561790, 30601
GOTERM_MF_DIRECT	GO:0020037~heme binding	16	7.37327	9.52e-11	405772, 572729, 563335, 393167, 558851, 573653, 100150054, 30596, 553543, 30597, 793447, 100334599, 541440, 322545, 561790, 30601
GOTERM_BP_DIRECT	GO:0015671~oxygen transport	8	3.68664	1.59e-10	30596, 405772, 563335, 30597, 100334599, 573653, 561790, 30601
UP_KW_LIGAND	KW-0349~Heme	15	6.91244	2.94e-09	405772, 572729, 563335, 558851, 573653, 100150054, 30596, 553543, 30597, 793447, 100334599, 541440, 322545, 561790, 30601
INTERPRO	IPR002338:Haemoglobin, alpha	6	2.76498	7e-09	572729, 563335, 30597, 100334599, 561790, 30601
GOTERM_MF_DIRECT	GO:0004601~peroxidase activity	8	3.68664	3.2e-08	30596, 405772, 563335, 30597, 793447, 100334599, 561790, 30601
UP_KW_LIGAND	KW-0408~Iron	16	7.37327	7.71e-06	405772, 572729, 563335, 558851, 573653, 573013, 100150054, 30596, 553543, 30597, 793447, 100334599, 541440, 322545, 561790, 30601
INTERPRO	IPR002339:Haemoglobin, pi	4	1.84332	2.48e-05	572729, 30597, 100334599, 561790
INTERPRO	IPR002337:Haemoglobin, beta	4	1.84332	3.94e-05	30596, 405772, 793447, 573653
