# Supplementary material for: Sin3a associated protein 130 kDa, sap130, plays an evolutionary conserved role in zebrafish heart development
Source: Front Cell Dev Biol. 2023 Aug 30;11:1197109. doi: 10.3389/fcell.2023.1197109 (PMC10498550; doi:10.3389/fcell.2023.1197109)
Supplement: Supplementary file 9 [file Table1.XLSX]

## Sheet: RFLP primers
	primer direction	primer sequence	Enzymes used
sap130a pt32a	F	aattaggattgaatagcgcagg	Xho1
	R	cctcctacCTGAATGTGTTCCT
sap130b pt35b	F	ttgactttagGGTCATAGCGGT	Dde1
	R	GCctgagaccatacaatgaaca
sin3ab pt36a	F	TACACCATGTCAAGAGGCAATC	Nhe1
	R	GTCTCGAGCACAGGATGTAATG
hdac1 b382	F	CGTAGGGGAGGATTGTCCTGTC	EcoR1
	R	TGAGCAGCTCCAGAATGGCCAG

## Sheet: sgRNA sequence
Gene	Annealing Temp.	gRNA seq	Target Exon	FWD	REV	Digestion Enzyme	Product size	digest bands
Sin3ab	56C	GCTCCTCTTCAGCCATACAG	ex15	TACACCATGTCAAGAGGCAATC	GTCTCGAGCACAGGATGTAATG	Nhe1	327	222105
		CCG = pam seq
Sap130b	56C	TGGGAGGGAAAACAATGCTG	Ex5	ttgactttagGGTCATAGCGGT	GCctgagaccatacaatgaaca	Dde1	214	102,106,6
		CCT = pam seq

## Sheet: Cas9 mutation
Genotype injected	mutant allele ID	target gene	target exon	mutant allele nomenclature	Mutation	mutation notes	Allele	Amino Acid sequence	DNA sequence
							WT sap130b	QQIGSSAAPQHCFPSHLPRGAAAAAV	TTGACTTTAGGGTCATAGCGGTAACCTGCATCACCTAATGACCAGTGTGCAGATCATTCGCAGTGGAGCGCCTGTTCAACAGATTGGATCTTCTGCGGCTCCTCAGCATTGTTTTCCCTCCCATTTACCCAGAGGTCAGTATCTAGTATGTTTATATGCTGTTATAAGCCATTTTCATCTTTGCACACTAAATGTTCATTGTATGGTCTCAGGC
AB*	pt35b	sap130b	cas9(exon5)	sap130b pt35b	7bp del,1bp sub (G->C)	predicted premature stop codon ex6	sap130b pt35b	QQIGSSAAPVLPPIYPE…	TTGACTTTAGGGTCATAGCGGTAACCTGCATCACCTAATGACCAGTGTGCAGACCATTCGCAGTGGAGCGCCTGTTCAGCAGATTGGATCTTCTGCGGCTCCTGTTCTCCCTCCCATTTACCCAGAGGTCAGTATCTAGTATGTTTATATGCTGTTATAAGCCATTTTCATCTTTGCACACTAAATGTTCATTGTATGGTCTCAGGC
							WT sin3ab	SSKSKLLFSHTAASQQKLSSCDDAYN	TACACCATGTCAAGAGGCAATCCGGCATCCACAAAGACGACAAGTACAAAATCAAGCAGATCATCTACCATTTCATCCCTGACATGCTGTTCGCCCGGCGTGGTGAGCTTTCAGACGTAGAAGAAGAGGATGAGGAGGAGACTGAACCGGATGAAGACGGGACTAAAAAGCACAACGGGACGACGTCCTCAAAGTCTAAGCTCCTCTTCAGCCATACAGCGGCTAGCCAGCAGAAGCTGAGTAGCTGCGACGATGCCTACAACCTCTTCTTCGTCAACAATAACTGGTACATCTTCCTGCGGCTGCATTACATCCTGTGCTCGAGAC
AB*	pt36a	sin3ab	cas9(exon15)	sin3ab pt36a	5bp del, 2bp insertion, 1bp substitution (T>C)	removes 5aa and add 4 KLSS in exon15	sin3ab pt36a	SSKSKLLFSHKLSS QKLSSCDDAYN	TACACCATGTCAAGAGGCAATCCGGCATCCACAAAGACGACAAGTACAAAATCAAGCAGATCATCTACCATTTCATCCCTGACATGCTGTTCGCCCGGCGTGGTGAGCTTTCAGACGTAGAAGAAGAGGATGAGGAGGAGACTGAACCGGATGAAGACGGGACTAAAAAGCACAACGGGACGACGTCCCCAAAGTCTAAGCTCCTCTTCAGCCATAAGCTGAGTAGCCAGAAGCTGAGTAGCTGCGACGATGCCTACAACCTCTTCTTCGTCAACAATAACTGGTACATCTTCCTGCGGCTGCATTACATCCTGTGCTCGAGAC
