# Supplementary material for: Sin3a associated protein 130 kDa, sap130, plays an evolutionary conserved role in zebrafish heart development
Source: Front Cell Dev Biol. 2023 Aug 30;11:1197109. doi: 10.3389/fcell.2023.1197109 (PMC10498550; doi:10.3389/fcell.2023.1197109)
Supplement: Supplementary file 10 [file Table5.XLSX]

## Sheet: WTvsMZ_heartsOnly_1361Up
genes	ENSMBL_IDs	logFC	LR	PValue
f7	ENSDARG00000034862	2.40795	7.7265	0.00544162
grk1a	ENSDARG00000058803	2.18793	8.00936	0.00465363
atp1a1a.4	ENSDARG00000001870	2.10447	21.7889	3.04348e-06
atp1a1a.3	ENSDARG00000039131	1.51629	7.54556	0.00601582
ggact.3	ENSDARG00000070579	0.936495	3.50554	0.0611638
ggact.2	ENSDARG00000038248	1.06692	5.84468	0.0156242
prkag3a	ENSDARG00000017537	1.32591	4.90835	0.0267272
cacna1hb	ENSDARG00000099708	1.23577	3.81306	0.0508544
cacng3a	ENSDARG00000058460	1.67641	5.03519	0.0248374
ugt5b1	ENSDARG00000104995	1.67519	9.08012	0.00258403
trim2b	ENSDARG00000076174	0.763871	2.8761	0.0899035
fgb	ENSDARG00000008969	2.22485	19.8577	8.34269e-06
fga	ENSDARG00000020741	2.65583	28.2913	1.04363e-07
eif3bb	ENSDARG00000074213	1.37007	6.51757	0.0106814
BX323031.2	ENSDARG00000105122	0.962944	3.61778	0.057165
ppp2r2ca	ENSDARG00000056797	0.855286	3.51331	0.0608777
BX530018.2	ENSDARG00000056677	0.859604	3.01743	0.082374
RF00012_1	ENSDARG00000115704	1.17955	3.17171	0.0749241
slc25a4	ENSDARG00000027355	1.9474	19.707	9.02706e-06
pdlim3a	ENSDARG00000011023	0.961963	4.29002	0.0383366
AL929210.2	ENSDARG00000117295	0.994019	3.92297	0.0476307
si:dkey-167i21.2	ENSDARG00000093886	3.04323	11.875	0.000568921
zgc:195282	ENSDARG00000079488	1.96696	6.12412	0.013335
ptprdb	ENSDARG00000019945	0.766612	3.18369	0.0743768
kitb	ENSDARG00000056133	1.74523	6.41155	0.011338
2023-03-01	ENSDARG00000037487	2.60635	17.7181	2.56174e-05
grhprb	ENSDARG00000019986	2.30476	14.9392	0.000111029
pax5	ENSDARG00000037383	1.26589	6.68935	0.00969904
zmynd10	ENSDARG00000002406	1.75015	5.10396	0.0238713
prom1b	ENSDARG00000034007	1.47509	9.22429	0.00238826
SMIM18	ENSDARG00000093064	1.06901	4.14226	0.0418253
fhdc1	ENSDARG00000074812	1.32862	6.89963	0.00862138
fgg	ENSDARG00000037281	1.69276	11.3856	0.000740165
cxxc4	ENSDARG00000077817	0.746552	3.02341	0.0820709
FO907124.1	ENSDARG00000112052	1.30066	2.74876	0.0973297
cryaa	ENSDARG00000053502	1.66006	15.2509	9.41301e-05
eef1a1l2	ENSDARG00000069951	1.96462	21.4445	3.64218e-06
cnnm2b	ENSDARG00000078733	1.33101	6.42781	0.0112347
epha6	ENSDARG00000022971	0.837094	2.88576	0.0893661
lmo7b	ENSDARG00000053535	1.4891	3.44893	0.0632926
sparcl1	ENSDARG00000074989	0.838593	4.04415	0.0443247
glra3	ENSDARG00000011066	1.16707	5.09802	0.0239531
hmx4	ENSDARG00000007941	0.879498	3.94437	0.0470286
unc93b1	ENSDARG00000069114	2.0267	21.4896	3.55753e-06
cryba1l2	ENSDARG00000014803	1.18966	8.10463	0.00441524
crybb1l2	ENSDARG00000016793	1.68286	16.1059	5.98972e-05
tcirg1a	ENSDARG00000016835	1.68315	13.4062	0.000250789
sox1b	ENSDARG00000008131	0.715034	2.87413	0.0900136
mhc1zca	ENSDARG00000069471	1.34969	7.52894	0.00607157
gja8b	ENSDARG00000015076	1.11402	7.15498	0.00747563
BX548032.3	ENSDARG00000096092	1.12887	6.14373	0.0131879
nfixa	ENSDARG00000043226	1.95212	15.0632	0.000103969
tbc1d9_1	ENSDARG00000059900	1.11818	6.56888	0.0103777
ucp1	ENSDARG00000023151	2.1108	20.2141	6.92416e-06
gprc5bb	ENSDARG00000075141	1.96696	6.12412	0.013335
zgc:136908	ENSDARG00000011983	1.77138	16.0332	6.22409e-05
zgc:65894	ENSDARG00000016301	0.778525	3.48198	0.0620404
epn3b	ENSDARG00000004633	2.04778	14.4318	0.000145327
si:ch211-114l13.1	ENSDARG00000093323	1.43025	4.25392	0.0391599
sp6	ENSDARG00000099880	1.21317	4.52518	0.0333995
si:dkey-33c14.6	ENSDARG00000087839	1.32462	5.38578	0.0203015
CU861459.1	ENSDARG00000098888	2.39005	12.8897	0.000330398
irf4a	ENSDARG00000006560	1.55524	3.42781	0.0641069
CABZ01084566.1	ENSDARG00000053746	1.84234	5.20077	0.0225768
c8b	ENSDARG00000039517	1.60559	6.16785	0.0130093
c8a	ENSDARG00000039516	3.88858	18.1351	2.0577e-05
tubb2	ENSDARG00000039522	1.24175	8.22503	0.00413166
proca_1	ENSDARG00000038258	1.75015	5.10396	0.0238713
saga	ENSDARG00000012610	5.02849	25.6036	4.19256e-07
fgf12a	ENSDARG00000027957	1.18178	5.41858	0.0199235
tmem125b	ENSDARG00000075980	1.30946	4.34736	0.0370663
fzr1b	ENSDARG00000022810	0.776718	3.22279	0.0726197
CR388040.1	ENSDARG00000096713	1.62552	4.26247	0.0389632
ak5	ENSDARG00000012555	1.23646	4.98082	0.0256298
BX470264.1	ENSDARG00000097892	0.856999	2.9814	0.0842265
gadd45aa	ENSDARG00000043581	0.845046	3.30996	0.0688612
fam69aa	ENSDARG00000062955	0.994114	3.97494	0.0461821
BX901918.2	ENSDARG00000095190	0.856385	3.45565	0.063036
gpr158b	ENSDARG00000079665	1.21129	3.89307	0.0484857
CU927934.3	ENSDARG00000098037	6.77611	64.5058	9.62463e-16
CU927934.1	ENSDARG00000097054	6.13058	66.2654	3.94118e-16
tfa	ENSDARG00000016771	1.55094	13.0653	0.000300809
glula	ENSDARG00000099776	0.864764	4.27371	0.0387063
AL954134.1	ENSDARG00000092078	1.27042	2.82402	0.0928633
pip4k2ab	ENSDARG00000063544	0.994589	4.25482	0.0391391
ca8	ENSDARG00000039098	0.755749	2.74227	0.0977256
hfm1	ENSDARG00000104288	1.26473	4.41485	0.0356274
thap4	ENSDARG00000077323	0.876478	3.04987	0.0807436
selenop2	ENSDARG00000079727	2.44319	9.38914	0.00218274
CU469530.2	ENSDARG00000114805	2.2869	8.9617	0.00275699
lyn	ENSDARG00000067916	1.31305	7.99983	0.00467816
en2b	ENSDARG00000038868	0.752171	3.06239	0.0801238
rbm33b	ENSDARG00000094896	1.53853	6.06034	0.0138251
chmp5a	ENSDARG00000038855	1.1374	4.77875	0.0288131
myl12.2	ENSDARG00000025326	0.809344	3.69556	0.0545573
adcyap1b	ENSDARG00000027740	0.71718	2.95372	0.08568
bfsp2	ENSDARG00000011998	1.87299	19.2871	1.12461e-05
opn4.1	ENSDARG00000007553	1.88163	6.66756	0.00981834
BX294160.1	ENSDARG00000097868	1.34204	4.90218	0.0268228
zgc:113531	ENSDARG00000038794	1.33485	5.7946	0.0160755
b4galt2	ENSDARG00000077994	0.873393	3.21631	0.072908
astn1	ENSDARG00000068323	0.814943	3.51384	0.0608581
si:dkey-193b15.8	ENSDARG00000077470	1.17955	3.17171	0.0749241
cbln10	ENSDARG00000023157	3.79597	16.8898	3.96139e-05
sall2	ENSDARG00000075116	0.710005	2.90728	0.0881807
rem2	ENSDARG00000074064	1.60243	6.65558	0.00988456
rbp2b	ENSDARG00000093774	2.96197	17.3871	3.04895e-05
otomp	ENSDARG00000040306	1.43223	9.51534	0.00203761
BX663525.1	ENSDARG00000095581	2.5486	11.8194	0.000586158
cavin4a	ENSDARG00000038658	1.28516	3.68624	0.0548631
apom	ENSDARG00000076838	4.15344	37.3635	9.8041e-10
basp1	ENSDARG00000053358	0.726108	3.09236	0.0786605
oc90	ENSDARG00000001721	1.1652	6.64816	0.00992583
mpz	ENSDARG00000038609	1.01443	4.5862	0.0322303
si:ch211-66k16.27	ENSDARG00000091280	3.73295	42.193	8.2697e-11
abhd17aa	ENSDARG00000091433	0.901129	4.39621	0.0360189
mcm6l	ENSDARG00000033231	2.27469	12.7953	0.000347494
neurod6b	ENSDARG00000020794	1.56898	12.7359	0.000358705
THEM6	ENSDARG00000103914	1.09483	3.81808	0.0507024
si:ch211-9d9.1	ENSDARG00000099839	1.44641	5.45162	0.0195502
crygn1	ENSDARG00000102129	1.46007	7.05979	0.00788332
atcayb	ENSDARG00000059781	1.38692	8.9299	0.0028054
rab11bb	ENSDARG00000090086	0.810309	3.39362	0.0654491
POLR2E (1 of many)	ENSDARG00000074274	1.65887	8.71132	0.00316241
zgc:85843	ENSDARG00000105208	1.84234	5.20077	0.0225768
BX537288.1	ENSDARG00000092875	1.75015	5.10396	0.0238713
CABZ01075611.1	ENSDARG00000104519	3.59075	14.3404	0.000152555
dicp1.3-4	ENSDARG00000115199	1.74523	6.41155	0.011338
LO018552.1	ENSDARG00000079348	0.929552	4.19327	0.0405848
FO704858.1	ENSDARG00000091679	1.46663	4.24392	0.0393912
zgc:173577	ENSDARG00000098923	0.993315	3.57684	0.0585907
rbfox3b	ENSDARG00000074310	1.37956	4.89428	0.0269458
LO018550.1	ENSDARG00000109742	1.43707	3.48	0.0621148
CR382337.2	ENSDARG00000100161	1.70592	4.29899	0.0381351
btbd17b	ENSDARG00000102472	1.70592	4.29899	0.0381351
prkar1b	ENSDARG00000103800	1.0044	5.20613	0.0225074
plppr2a	ENSDARG00000101478	0.938796	3.56742	0.0589238
nfixb	ENSDARG00000061836	1.72993	12.5522	0.000395746
sez6l2	ENSDARG00000076052	0.740502	2.96867	0.0848915
si:dkey-56d12.4	ENSDARG00000070845	1.03467	3.73427	0.053307
si:dkey-81l17.6	ENSDARG00000097322	0.954788	4.04484	0.0443065
BX470185.1	ENSDARG00000092120	0.871291	3.18508	0.0743133
kcnh4a	ENSDARG00000062565	1.38827	5.85296	0.0155509
rnd2	ENSDARG00000070735	1.09542	4.98896	0.0255095
fam57ba	ENSDARG00000026875	0.713534	2.73791	0.0979931
maptb	ENSDARG00000087616	0.749118	3.23952	0.0718818
myl4	ENSDARG00000011519	1.80674	15.3787	8.79751e-05
nags	ENSDARG00000077193	1.4772	10.872	0.000976312
gngt2a	ENSDARG00000010680	1.20754	3.03962	0.0812551
dnal4a	ENSDARG00000031116	0.908675	3.59751	0.0578663
BX470254.1	ENSDARG00000097402	2.19196	22.9925	1.62631e-06
FP101861.1	ENSDARG00000097189	0.869418	3.31928	0.0684717
hmox1a	ENSDARG00000027529	1.21034	8.06994	0.00450057
gdpd3a	ENSDARG00000074466	1.06427	5.43674	0.0197174
rac2	ENSDARG00000038010	1.21575	8.07385	0.00449086
LO017965.1	ENSDARG00000106212	1.86486	5.96576	0.0145863
hsd3b7	ENSDARG00000036966	1.00426	5.21615	0.022378
ccdc103	ENSDARG00000053455	1.09846	3.77901	0.0518994
nsfa	ENSDARG00000007654	0.697967	2.79667	0.09446
myh11b	ENSDARG00000100972	2.15095	11.7379	0.000612413
cntnap1	ENSDARG00000074524	1.39505	3.517	0.0607422
si:dkey-106c17.2_1	ENSDARG00000094994	2.16401	11.3546	0.000752627
BX537342.1	ENSDARG00000097765	0.802532	2.88851	0.0892134
slc29a4	ENSDARG00000059690	0.995114	4.61092	0.0317689
arpc1b	ENSDARG00000027063	1.0056	5.73703	0.0166108
grifin	ENSDARG00000033382	0.904941	4.60202	0.0319344
zgc:194207	ENSDARG00000097799	1.42191	5.89442	0.0151889
si:ch211-66e2.5	ENSDARG00000091579	1.55764	8.27004	0.00403046
si:dkey-248g21.1	ENSDARG00000090120	1.46202	8.25937	0.00405422
tecra	ENSDARG00000101585	3.19526	26.1401	3.17521e-07
zgc:153426	ENSDARG00000104436	1.71857	16.4521	4.98941e-05
gas7a	ENSDARG00000074443	0.836659	3.28021	0.07012
rcvrna	ENSDARG00000052223	1.67641	5.03519	0.0248374
si:ch211-241f5.3	ENSDARG00000097680	1.22031	5.97179	0.0145365
PRKCA	ENSDARG00000099841	1.38131	6.5439	0.0105244
znf1134	ENSDARG00000097842	0.931293	3.37126	0.066343
zgc:113295	ENSDARG00000074768	0.95298	3.9863	0.0458716
BX470259.3	ENSDARG00000116723	1.32462	5.38578	0.0203015
BX470259.1	ENSDARG00000111506	0.876478	3.04987	0.0807436
iqck	ENSDARG00000076831	1.57008	6.11	0.0134419
si:ch211-152c2.3	ENSDARG00000045898	1.26736	9.01893	0.00267198
ano2	ENSDARG00000101363	1.20515	4.54619	0.032992
CABZ01020835.1	ENSDARG00000063578	0.758082	2.76436	0.0963855
si:ch211-258f14.2	ENSDARG00000073963	1.60559	6.16785	0.0130093
slc13a4	ENSDARG00000059053	2.2869	8.9617	0.00275699
si:ch211-214j24.14	ENSDARG00000096037	0.705186	2.77838	0.0955449
BX324164.4	ENSDARG00000097507	1.23577	3.81306	0.0508544
gpr85	ENSDARG00000068701	0.773557	3.13546	0.0766069
CR354372.1	ENSDARG00000102461	1.46663	4.24392	0.0393912
srgap1b	ENSDARG00000045789	0.754871	2.92899	0.087002
meig1	ENSDARG00000045705	1.21317	4.52518	0.0333995
tspan12	ENSDARG00000032389	0.821244	3.09783	0.0783965
wnt16	ENSDARG00000094973	1.24567	2.89794	0.0886929
prmt8b	ENSDARG00000045760	0.851481	2.9066	0.0882178
opn1sw1	ENSDARG00000045677	3.697	15.6247	7.72405e-05
cntn1b	ENSDARG00000045685	1.45487	6.35523	0.0117036
si:dkey-180p18.9	ENSDARG00000045598	1.03098	4.83188	0.0279381
slc25a3a	ENSDARG00000027424	2.29422	23.2578	1.41677e-06
igf1	ENSDARG00000094132	2.04874	9.42426	0.00214133
BX537308.1	ENSDARG00000096999	1.20754	3.03962	0.0812551
mdm2	ENSDARG00000033443	0.801678	3.63579	0.0565497
itih2	ENSDARG00000045516	2.77639	23.6615	1.1486e-06
acot17	ENSDARG00000088524	1.43707	3.48	0.0621148
si:ch211-244b2.3	ENSDARG00000069244	2.22223	7.34675	0.00671839
fam19a5a	ENSDARG00000069160	1.12177	4.84982	0.0276489
CR388132.1	ENSDARG00000097728	2.18793	8.00936	0.00465363
BX248122.1	ENSDARG00000112449	0.753369	2.71989	0.0991047
BX530097.1	ENSDARG00000099173	1.07997	3.99384	0.045667
znf1111	ENSDARG00000110852	1.10236	3.73848	0.0531729
CU207245.1	ENSDARG00000113016	1.22287	3.85359	0.0496395
si:dkey-16p6.1_1	ENSDARG00000100061	4.13532	21.7495	3.10669e-06
si:dkey-72l17.5	ENSDARG00000104412	1.43707	3.48	0.0621148
si:dkey-72l17.6	ENSDARG00000102008	1.43025	4.25392	0.0391599
zgc:174698_2	ENSDARG00000077266	2.44319	9.38914	0.00218274
znf992	ENSDARG00000101623	2.72179	12.4476	0.000418529
si:dkey-3p4.8	ENSDARG00000114124	0.94856	3.06005	0.0802394
si:ch211-271g18.1_1	ENSDARG00000104704	1.4891	3.44893	0.0632926
znf1051	ENSDARG00000116992	1.06061	3.06633	0.0799297
si:ch211-209n20.1	ENSDARG00000099382	3.13134	20.0524	7.53492e-06
znf1127_1	ENSDARG00000116177	1.5656	4.95145	0.0260689
znf977_1	ENSDARG00000087070	1.09718	4.9788	0.0256598
si:dkey-5i16.5_1	ENSDARG00000101817	1.30651	3.64294	0.0563073
si:dkey-22h13.3	ENSDARG00000096497	1.74523	6.41155	0.011338
si:dkey-57c22.1	ENSDARG00000093846	2.22223	7.34675	0.00671839
si:dkey-285e18.2	ENSDARG00000076160	1.47168	5.47234	0.0193197
si:dkey-285e18.5	ENSDARG00000093665	1.64586	6.2357	0.01252
si:ch211-181p13.2	ENSDARG00000096484	1.57008	6.11	0.0134419
znf1094	ENSDARG00000102370	0.881177	3.12328	0.0771814
znf1060	ENSDARG00000103441	0.991042	2.77735	0.0956061
CR925768.1	ENSDARG00000115426	2.40795	7.7265	0.00544162
si:dkey-16p6.2	ENSDARG00000093165	2.16541	17.0217	3.69546e-05
si:dkey-29p23.2	ENSDARG00000113192	1.85651	8.28158	0.00400492
znf1027_1	ENSDARG00000111465	1.32121	7.23931	0.00713244
si:dkey-7j22.2	ENSDARG00000097091	1.26657	3.72922	0.0534684
znf1115_1	ENSDARG00000088640	1.45425	4.90087	0.0268432
si:ch211-162i8.5	ENSDARG00000111716	0.894458	3.04895	0.0807893
znf1038	ENSDARG00000114893	1.80644	8.12458	0.00436691
si:dkey-16p6.1_7	ENSDARG00000101689	1.19255	3.1069	0.0779612
znf1040	ENSDARG00000098986	0.788337	3.06276	0.0801055
si:dkey-28k24.2_1	ENSDARG00000095106	1.33128	3.59979	0.057787
znf1020	ENSDARG00000092000	1.18036	5.07024	0.02434
znf1036	ENSDARG00000094443	0.869418	3.31928	0.0684717
znf974_1	ENSDARG00000114236	1.9204	8.97161	0.00274207
znf1135	ENSDARG00000093424	1.19078	4.5869	0.0322173
znf1110	ENSDARG00000110946	1.11115	3.65271	0.0559781
si:ch211-208f21.2	ENSDARG00000094177	1.0675	2.93588	0.0866314
znf1034	ENSDARG00000102994	0.833066	3.23686	0.0719983
zgc:173705_3	ENSDARG00000105137	1.50976	4.24002	0.0394817
CR318589.2	ENSDARG00000116023	1.24567	2.89794	0.0886929
si:dkey-250k10.4	ENSDARG00000099751	2.40795	7.7265	0.00544162
si:dkey-56m15.6	ENSDARG00000093461	2.85251	12.1411	0.000493237
si:dkey-56m15.5	ENSDARG00000103420	0.878175	2.77923	0.0954938
znf1039	ENSDARG00000099277	1.94297	11.0555	0.000884241
znf998	ENSDARG00000098193	1.50976	4.24002	0.0394817
zgc:174275	ENSDARG00000099845	1.03829	3.61916	0.0571177
znf1118_2	ENSDARG00000115524	1.80644	8.12458	0.00436691
si:dkeyp-33c10.7	ENSDARG00000103119	1.45425	4.90087	0.0268432
znf1069	ENSDARG00000104124	1.55573	7.98658	0.00471254
znf1086	ENSDARG00000101842	1.3596	5.82039	0.0158414
si:ch211-241n15.3	ENSDARG00000088915	1.57419	7.74822	0.00537656
si:dkey-9p20.18	ENSDARG00000094615	1.33998	6.44818	0.0111066
CABZ01038376.1	ENSDARG00000105038	1.71955	6.91196	0.00856212
si:dkey-146c18.5	ENSDARG00000098094	1.82071	8.6188	0.0033271
BX901974.1	ENSDARG00000067592	1.5656	4.95145	0.0260689
znf1106	ENSDARG00000101843	1.74523	6.41155	0.011338
si:ch211-223a21.6	ENSDARG00000110917	1.13862	4.2279	0.0397646
znf1095	ENSDARG00000098991	1.60559	6.16785	0.0130093
znf1043	ENSDARG00000105067	2.32887	12.0966	0.000505149
CT737127.1	ENSDARG00000112061	1.12153	3.56012	0.0591836
znf1146_2	ENSDARG00000113294	3.59075	14.3404	0.000152555
BX548011.4	ENSDARG00000114192	12.4189	161.896	4.36023e-37
si:dkey-246j6.3	ENSDARG00000103497	1.78965	7.59452	0.00585459
znf993_3	ENSDARG00000103247	1.1374	4.77875	0.0288131
znf1030	ENSDARG00000109319	1.05914	4.29226	0.0382863
znf1117	ENSDARG00000114716	1.22081	5.39334	0.0202137
znf1076	ENSDARG00000101327	2.74515	15.7036	7.4085e-05
si:dkeyp-80d11.1	ENSDARG00000101087	1.47168	5.47234	0.0193197
si:cabz01071911.3	ENSDARG00000090998	0.850123	3.37447	0.0662138
si:cabz01054394.5	ENSDARG00000089092	0.991491	2.90633	0.0882324
CABZ01054394.1	ENSDARG00000090942	0.894458	3.04895	0.0807893
si:cabz01021430.2	ENSDARG00000101365	0.8054	2.75412	0.0970044
zgc:171727	ENSDARG00000105781	1.44207	7.2877	0.00694281
si:ch73-120g24.4	ENSDARG00000095030	0.942907	3.68195	0.0550046
BX855614.3	ENSDARG00000101193	0.94856	3.06005	0.0802394
zgc:172139	ENSDARG00000068830	1.71319	15.7301	7.30538e-05
CABZ01043955.1	ENSDARG00000087867	1.05494	3.18589	0.0742763
si:ch211-266c8.1	ENSDARG00000103844	1.0706	5.73599	0.0166207
dnm1a	ENSDARG00000010042	0.864196	4.09009	0.0431354
CABZ01076669.1	ENSDARG00000104722	1.61422	8.51684	0.00351876
ca4a	ENSDARG00000043589	1.52263	8.77081	0.0030609
ywhag1	ENSDARG00000067626	1.23268	7.87301	0.0050178
prdx4	ENSDARG00000069013	0.77393	3.43377	0.0638762
angptl2a	ENSDARG00000024030	1.09417	5.31096	0.0211916
pbx3a	ENSDARG00000089262	0.99248	3.23622	0.0720268
CABZ01075628.1	ENSDARG00000115005	1.20754	3.03962	0.0812551
FP102192.1	ENSDARG00000101104	1.22287	3.85359	0.0496395
si:ch73-42k18.1	ENSDARG00000068915	3.92915	35.5597	2.47349e-09
BX511089.2	ENSDARG00000094523	1.42372	5.43481	0.0197392
rtn4r	ENSDARG00000090035	0.992344	3.18641	0.0742531
nf2a	ENSDARG00000020204	1.3347	8.23144	0.00411709
tesca	ENSDARG00000028346	1.05018	3.29583	0.0694559
wsb2	ENSDARG00000058608	1.43025	4.25392	0.0391599
mapk1	ENSDARG00000027552	0.743476	3.10142	0.0782238
zgc:65851	ENSDARG00000012281	1.31327	5.77403	0.0162647
atad1a	ENSDARG00000023267	0.776504	3.06719	0.0798875
unc13ba	ENSDARG00000017391	1.28516	3.68624	0.0548631
ube3b	ENSDARG00000061960	0.831792	3.76806	0.0522402
usp30	ENSDARG00000056842	1.19771	4.56677	0.032598
dao.1	ENSDARG00000035602	3.83417	33.4691	7.24058e-09
si:dkey-174n20.1	ENSDARG00000035579	0.994529	4.21731	0.0400136
si:dkey-13n15.2_1	ENSDARG00000061806	1.89869	10.4869	0.00120222
si:dkey-13n15.2_2	ENSDARG00000094417	1.22502	2.96991	0.0848265
iqcd	ENSDARG00000035551	1.55524	3.42781	0.0641069
slc25a15b	ENSDARG00000062271	0.891003	4.23641	0.0395658
atp6v1aa	ENSDARG00000034534	0.697797	2.85998	0.0908086
BX119902.3	ENSDARG00000097282	3.58781	18.8156	1.43982e-05
ap1b1	ENSDARG00000020621	0.722988	3.0721	0.0796463
tmc2b	ENSDARG00000030311	1.06061	3.06633	0.0799297
fam219ab	ENSDARG00000013813	0.749537	2.89406	0.0889065
erap1b	ENSDARG00000021859	1.30784	6.61807	0.0100949
si:ch211-102c2.8	ENSDARG00000093823	1.29781	4.92362	0.026492
tcn2	ENSDARG00000036481	0.781799	2.7366	0.0980732
unc5db	ENSDARG00000061541	1.26294	5.38116	0.0203554
tacr1a	ENSDARG00000035533	1.33128	3.59979	0.057787
stxbp1b	ENSDARG00000056036	1.08921	5.72061	0.0167669
BX276103.2	ENSDARG00000093921	1.88163	6.66756	0.00981834
zdhhc12b	ENSDARG00000052787	1.25254	4.43743	0.0351591
myo1hb	ENSDARG00000078603	1.39912	4.2682	0.038832
dab2	ENSDARG00000031761	0.886762	4.42268	0.0354643
c9	ENSDARG00000016319	3.48084	36.1134	1.86159e-09
CR377210.1	ENSDARG00000097856	1.26657	3.72922	0.0534684
fbp1b	ENSDARG00000020364	1.64684	8.00388	0.00466773
wnt11	ENSDARG00000004256	1.7223	7.86171	0.00504926
cdc42ep2	ENSDARG00000053959	0.768015	2.75162	0.0971559
apoa1a	ENSDARG00000012076	3.39457	55.1493	1.11712e-13
gnb2	ENSDARG00000035357	0.900078	4.6715	0.0306671
parp8	ENSDARG00000059789	0.78601	3.23029	0.0722879
si:ch211-202a12.4	ENSDARG00000002369	0.796203	3.74916	0.0528341
si:dkey-84j12.1	ENSDARG00000094625	2.12802	9.70236	0.00184032
NPFFR2	ENSDARG00000033635	2.85251	12.1411	0.000493237
edil3a	ENSDARG00000093413	0.885671	4.23386	0.0396252
slc14a2	ENSDARG00000051914	1.30651	3.64294	0.0563073
erap2	ENSDARG00000098618	0.943709	2.90278	0.088427
gnaq	ENSDARG00000011487	1.52056	10.0996	0.00148302
si:dkey-79c1.1	ENSDARG00000093179	1.96118	5.33887	0.020855
upk3b	ENSDARG00000092872	1.88163	6.66756	0.00981834
si:dkey-280e8.1	ENSDARG00000094771	1.71498	5.74994	0.0164893
rad51d	ENSDARG00000026400	0.994159	3.99989	0.0455031
si:dkey-35m8.1	ENSDARG00000094587	1.13398	3.45998	0.0628712
c5	ENSDARG00000021004	2.2955	17.6554	2.64769e-05
ciz1b	ENSDARG00000089461	0.868665	2.93222	0.0868279
dnm1b	ENSDARG00000009281	1.02101	5.5679	0.0182927
gpsm1a	ENSDARG00000092517	0.792888	3.49715	0.0614746
olfm1a	ENSDARG00000018270	0.822065	3.52073	0.0606059
si:dkey-21e5.1	ENSDARG00000104868	1.13397	4.25587	0.039115
coq2	ENSDARG00000059510	1.00163	5.41163	0.020003
si:ch211-283h6.4	ENSDARG00000059459	0.853104	2.71323	0.0995191
inpp5jb	ENSDARG00000093359	1.6249	7.5599	0.00596812
vps33a	ENSDARG00000101116	0.842298	3.72735	0.0535281
brinp1	ENSDARG00000078302	0.850123	3.37447	0.0662138
SMARCA4	ENSDARG00000104339	1.79981	16.4662	4.95261e-05
CABZ01066694.1	ENSDARG00000110178	1.77132	9.19989	0.0024203
cyth4b	ENSDARG00000103984	1.20223	6.15576	0.0130985
lgals2b	ENSDARG00000038153	2.38071	20.0899	7.38863e-06
vstm2l	ENSDARG00000098289	1.08115	2.71654	0.0993132
arf3b	ENSDARG00000036998	1.77285	15.9146	6.62643e-05
ttc26	ENSDARG00000012039	0.906915	4.29001	0.0383369
ccdc151	ENSDARG00000062978	1.0675	2.93588	0.0866314
acp5a	ENSDARG00000019763	0.99204	3.08094	0.0792147
fopnl	ENSDARG00000071198	1.30529	6.09213	0.0135786
map3k2	ENSDARG00000062884	0.876375	3.4212	0.0643644
atp7b	ENSDARG00000058145	1.50976	4.24002	0.0394817
zswim2	ENSDARG00000075700	1.55524	3.42781	0.0641069
cxcr4a	ENSDARG00000057633	1.13708	6.44415	0.0111318
rprmb	ENSDARG00000024006	1.37956	4.89428	0.0269458
cryba2a	ENSDARG00000030349	1.50706	13.0312	0.000306345
desmb	ENSDARG00000005221	1.35117	6.97605	0.0082608
mlpha	ENSDARG00000070991	1.36763	5.40166	0.0201176
unc80	ENSDARG00000098290	0.924582	4.22645	0.0397985
si:dkey-31g6.6	ENSDARG00000101393	3.18365	20.921	4.78626e-06
rhot1b	ENSDARG00000103313	1.10836	4.42896	0.035334
cd7al	ENSDARG00000098787	1.13952	5.16541	0.0230411
grb2a	ENSDARG00000105276	0.984395	5.21804	0.0223537
cfap52	ENSDARG00000101679	1.75015	5.10396	0.0238713
lhfpl4a	ENSDARG00000111810	1.50976	4.24002	0.0394817
thumpd3	ENSDARG00000059634	0.829524	3.72255	0.0536825
cygb2	ENSDARG00000070148	1.37007	6.51757	0.0106814
zmp:0000000634	ENSDARG00000052288	1.12758	4.82246	0.0280913
sec16b	ENSDARG00000099554	1.91339	8.46028	0.00362987
scinla	ENSDARG00000102415	1.34059	10.1953	0.00140802
BX927081.4	ENSDARG00000117309	2.19422	14.2032	0.000164087
stk25a	ENSDARG00000002210	0.784713	2.91824	0.0875835
kif1aa	ENSDARG00000061817	0.819616	3.81706	0.0507331
rab6ba	ENSDARG00000034522	0.923831	3.89603	0.0484004
lrrc7	ENSDARG00000079670	0.833755	3.17054	0.0749776
wdr78	ENSDARG00000044400	1.43707	3.48	0.0621148
si:dkey-148h10.5	ENSDARG00000097493	1.52469	6.8956	0.00864084
plcxd1	ENSDARG00000088798	1.30558	7.86603	0.00503722
CR628341.1	ENSDARG00000097018	1.70592	4.29899	0.0381351
cnga3a	ENSDARG00000070726	1.4891	3.44893	0.0632926
zgc:158846	ENSDARG00000058462	3.29461	28.129	1.1349e-07
c1ql4b	ENSDARG00000055317	0.862864	2.84829	0.091471
myl6	ENSDARG00000008494	1.30788	9.80698	0.0017385
uroc1	ENSDARG00000070394	2.44319	9.38914	0.00218274
si:ch73-15b2.5	ENSDARG00000079467	1.27814	4.3922	0.0361037
eno1b	ENSDARG00000013750	1.45453	10.4241	0.00124381
p4htm	ENSDARG00000075209	1.03258	3.8047	0.0511089
arpc4	ENSDARG00000054063	0.7833	3.56438	0.0590318
myhb	ENSDARG00000001993	1.32789	4.32565	0.0375421
grm2a	ENSDARG00000004150	1.7706	13.2488	0.000272754
gnat1	ENSDARG00000044199	2.72179	12.4476	0.000418529
arl8ba	ENSDARG00000006915	0.800619	3.54514	0.05972
mitfa	ENSDARG00000003732	1.19255	3.1069	0.0779612
camk1a	ENSDARG00000060116	2.09021	19.8181	8.51715e-06
ptprt_2	ENSDARG00000074781	0.93933	4.23347	0.0396343
tmem74b	ENSDARG00000078868	2.40943	11.3031	0.00077378
gnai2b	ENSDARG00000017294	1.66017	15.0437	0.000105052
nudt3b	ENSDARG00000042123	0.752398	2.89019	0.0891205
nav1b	ENSDARG00000058771	0.795479	3.44252	0.0635385
pltp	ENSDARG00000104495	0.842255	3.8393	0.0500645
slc12a5a	ENSDARG00000075815	1.77204	14.8476	0.000116554
cabz01076234.2	ENSDARG00000067794	1.26473	4.41485	0.0356274
si:cabz01074946.1	ENSDARG00000090396	1.70592	4.29899	0.0381351
hist1h2a11_1	ENSDARG00000088686	1.60559	6.16785	0.0130093
hist1h2a4_1	ENSDARG00000105314	2.29467	10.8703	0.000977183
zgc:171759_1	ENSDARG00000100259	1.11644	4.87587	0.0272347
si:dkey-23a13.21	ENSDARG00000105508	1.52906	8.3855	0.00378226
si:dkey-23a13.22	ENSDARG00000105384	0.931293	3.37126	0.066343
zgc:112234_3	ENSDARG00000104588	0.929849	3.33528	0.0678089
CU457819.5	ENSDARG00000105382	1.52286	4.92728	0.0264359
zgc:112234_5	ENSDARG00000105414	1.27814	4.3922	0.0361037
CU457819.3	ENSDARG00000105374	1.97619	20.1963	6.98875e-06
CU457819.6	ENSDARG00000105418	1.67876	11.6499	0.000642054
hist1h2a11_4	ENSDARG00000098595	1.50976	4.24002	0.0394817
zgc:154164	ENSDARG00000105355	1.19021	5.41186	0.0200004
zgc:112234_8	ENSDARG00000105393	0.886918	2.92014	0.08748
zgc:112234_9	ENSDARG00000105507	0.911217	3.64556	0.0562188
actn3b	ENSDARG00000001431	1.13303	6.49507	0.0108174
zgc:158785	ENSDARG00000062959	0.89333	3.89647	0.0483876
ntrk3b	ENSDARG00000086214	1.20904	6.16903	0.0130006
sv2ba	ENSDARG00000057427	1.71498	5.74994	0.0164893
si:ch211-212k18.5	ENSDARG00000103316	0.737656	3.17348	0.0748428
slc3a2a	ENSDARG00000036427	1.32858	9.76567	0.00177801
si:dkey-19b23.7	ENSDARG00000099752	1.53227	8.62149	0.00332221
chd3	ENSDARG00000021405	1.25794	7.47898	0.00624234
RF00003_153	ENSDARG00000113445	2.25318	19.1938	1.18098e-05
RF00004_9	ENSDARG00000117035	3.04323	11.875	0.000568921
zgc:109889	ENSDARG00000069600	0.728153	3.04086	0.081193
PTGR1 (1 of many)	ENSDARG00000087017	1.27042	2.82402	0.0928633
poln	ENSDARG00000103961	1.46663	4.24392	0.0393912
calb2b	ENSDARG00000036344	0.828679	3.35272	0.0670942
ppp2r5b	ENSDARG00000054931	0.854402	3.86874	0.0491935
lmo1	ENSDARG00000034504	0.773775	3.30345	0.0691347
trpm1a	ENSDARG00000011259	2.08167	7.0621	0.00787317
tpma	ENSDARG00000033683	1.32157	9.74688	0.00179627
CR356246.1	ENSDARG00000103488	1.43164	6.97547	0.00826346
sord	ENSDARG00000053405	1.22357	6.38685	0.0114969
si:ch211-150j10.4	ENSDARG00000079336	1.16224	4.68068	0.0305038
spi1b	ENSDARG00000000767	1.55383	12.9161	0.000325772
lctla	ENSDARG00000036139	1.40614	11.1733	0.000829841
rfx7a	ENSDARG00000077237	0.76384	3.09929	0.0783263
lpcat2	ENSDARG00000053010	0.873271	4.0773	0.0434631
BX323060.3	ENSDARG00000105651	0.777693	3.11589	0.0775321
BX571680.1	ENSDARG00000105525	0.788965	3.51933	0.0606571
CR318601.1	ENSDARG00000105526	1.31242	5.38303	0.0203335
f2	ENSDARG00000036041	2.83747	26.6573	2.42928e-07
otog	ENSDARG00000068460	1.21288	6.96936	0.00829173
ptpn5	ENSDARG00000074866	0.882112	4.35449	0.0369115
ptprn2	ENSDARG00000035970	0.978706	5.42455	0.0198555
lingo1b	ENSDARG00000035899	0.913615	3.69163	0.0546861
b4galnt4b	ENSDARG00000076701	1.02483	4.09702	0.0429588
LRRC4C (1 of many)	ENSDARG00000016739	1.10628	5.26729	0.0217298
oraov1	ENSDARG00000104287	0.734751	2.712	0.0995962
rnf166	ENSDARG00000089538	1.08534	3.92719	0.0475112
lypla1	ENSDARG00000104228	2.08294	11.7978	0.000593013
slc8a4b	ENSDARG00000037145	1.14918	3.35154	0.0671423
pcxb	ENSDARG00000051939	1.53417	10.1116	0.00147338
lrfn4b	ENSDARG00000078078	0.785485	2.88161	0.0895961
FP016235.1	ENSDARG00000097673	1.5617	4.24488	0.0393689
ampd3a	ENSDARG00000005800	1.09017	5.54973	0.0184835
mettl4	ENSDARG00000088999	0.91349	3.40801	0.0648808
CABZ01081780.1	ENSDARG00000063158	1.6757	6.81453	0.00904192
si:ch73-252p3.1	ENSDARG00000099522	1.71697	13.1842	0.000282326
FP236812.5	ENSDARG00000114180	2.44875	13.6789	0.000216882
FP236812.4	ENSDARG00000111619	1.86486	5.96576	0.0145863
snx2	ENSDARG00000104128	0.742969	2.97843	0.084381
znf366	ENSDARG00000040116	1.36763	5.40166	0.0201176
fabp1b.1	ENSDARG00000059227	2.47349	26.2603	2.98361e-07
CR788303.1	ENSDARG00000094322	1.441	5.91939	0.0149752
cltcl1	ENSDARG00000091618	1.34662	10.0607	0.00151468
adra1aa	ENSDARG00000028725	1.26365	4.95099	0.0260757
si:ch211-255g12.6	ENSDARG00000094310	3.90491	61.8277	3.7487e-15
asic1a	ENSDARG00000008329	1.41953	6.63495	0.00999972
cdk20	ENSDARG00000003867	1.12177	4.84982	0.0276489
mecp2	ENSDARG00000014218	0.894458	3.04895	0.0807893
ntng2a	ENSDARG00000077367	1.57008	6.11	0.0134419
cept1a	ENSDARG00000058716	1.65771	13.2589	0.000271282
si:dkey-258f14.2	ENSDARG00000094874	0.992728	3.3305	0.0680061
def6a	ENSDARG00000012247	1.21129	3.89307	0.0484857
cacna1ea	ENSDARG00000062346	0.929849	3.33528	0.0678089
soat1	ENSDARG00000062297	2.10764	13.3181	0.000262853
rps8b	ENSDARG00000057368	1.83794	18.2058	1.98271e-05
guk1b	ENSDARG00000005776	1.78267	5.84447	0.0156261
rnf220b	ENSDARG00000075183	0.891457	3.29127	0.0696489
si:dkey-30h22.11	ENSDARG00000077696	0.818248	2.98782	0.0838933
fsd1	ENSDARG00000062017	0.735826	2.84117	0.0918775
znf692	ENSDARG00000078434	1.24567	2.89794	0.0886929
myo1f	ENSDARG00000078734	1.80003	16.987	3.76374e-05
zap70	ENSDARG00000015752	1.33998	6.44818	0.0111066
porcn	ENSDARG00000052558	1.61422	8.51684	0.00351876
col2a1a	ENSDARG00000069093	1.16043	7.79345	0.00524361
ela2l	ENSDARG00000056765	1.33128	3.59979	0.057787
ajap1	ENSDARG00000038655	1.29665	7.27546	0.00699029
si:dkey-23c22.7	ENSDARG00000095193	2.18793	8.00936	0.00465363
si:ch211-261n11.8	ENSDARG00000089901	0.992608	3.28422	0.0699491
CT583651.1	ENSDARG00000093392	2.16269	8.61954	0.00332577
uckl1a	ENSDARG00000001686	1.74255	7.46732	0.00628291
inavaa	ENSDARG00000078155	0.770637	3.29936	0.0693067
si:ch211-163l21.7	ENSDARG00000034457	2.30476	14.9392	0.000111029
si:ch211-199o1.2	ENSDARG00000056210	0.91674	4.4399	0.0351084
ahcyl1	ENSDARG00000056331	0.796055	3.52398	0.0604872
gnai3	ENSDARG00000030644	1.70615	15.3034	9.15538e-05
gnat2	ENSDARG00000042529	1.19255	3.1069	0.0779612
dnase1l1l	ENSDARG00000023861	1.1715	7.31805	0.00682653
CR847503.2	ENSDARG00000097561	8.23127	39.4729	3.32637e-10
si:dkey-159f12.2	ENSDARG00000093606	1.5288	11.2575	0.000793025
CR376741.5	ENSDARG00000117362	2.33694	8.36615	0.00382275
CR376741.1	ENSDARG00000095393	1.30651	3.64294	0.0563073
derl3	ENSDARG00000033871	1.22515	7.80713	0.00520405
RNF180	ENSDARG00000073720	1.24054	7.76207	0.00533548
mthfd2l	ENSDARG00000054199	1.87711	9.25403	0.00234977
pdlim2	ENSDARG00000069956	0.948167	4.77229	0.0289213
ggt1a	ENSDARG00000023526	0.859498	3.17946	0.0745693
si:ch211-158d24.4	ENSDARG00000093048	1.57611	8.8469	0.00293587
crybb2	ENSDARG00000053512	3.09216	17.4012	3.02635e-05
AL808129.1	ENSDARG00000097262	0.923367	3.18042	0.0745254
si:ch211-163b2.4	ENSDARG00000094890	2.64135	26.3648	2.82647e-07
pabpc1l	ENSDARG00000002597	2.20843	15.1959	9.69125e-05
her3	ENSDARG00000076857	1.30946	4.34736	0.0370663
gpr153	ENSDARG00000087601	1.36411	6.77832	0.00922716
tprg1l	ENSDARG00000068149	0.842685	2.95632	0.0855424
antxr1a	ENSDARG00000025672	1.52286	4.92728	0.0264359
hp_2	ENSDARG00000095807	2.54216	10.4121	0.00125189
npy8br	ENSDARG00000005780	1.45425	4.90087	0.0268432
tbx16	ENSDARG00000007329	1.35209	5.39487	0.020196
nr6a1a_1	ENSDARG00000101508	2.04874	9.42426	0.00214133
rho	ENSDARG00000002193	6.62894	93.0363	5.13428e-22
CABZ01085594.1	ENSDARG00000117283	1.02428	5.79533	0.0160688
FO904970.1	ENSDARG00000105863	1.46625	6.74908	0.00937962
CABZ01067557.1	ENSDARG00000114697	1.98593	11.6233	0.00065131
si:dkey-11f4.7	ENSDARG00000099207	2.92852	10.6743	0.00108633
stk24a	ENSDARG00000100955	2.01057	16.16	5.82114e-05
hoxd10a	ENSDARG00000057859	1.27042	2.82402	0.0928633
pdk1	ENSDARG00000013128	0.918113	3.96944	0.0463332
kcnj3a	ENSDARG00000077165	1.14481	4.7477	0.0293374
galnt13	ENSDARG00000099227	1.18636	5.69944	0.0169703
ptprna	ENSDARG00000058646	0.96442	5.25786	0.0218479
cryba2b	ENSDARG00000041925	1.61081	14.8088	0.000118977
glb1l	ENSDARG00000029955	0.736839	2.88664	0.0893169
CT573248.2	ENSDARG00000102261	0.889552	2.96435	0.0851188
slain1a	ENSDARG00000019185	0.853672	3.22958	0.0723192
chmp2ba	ENSDARG00000068683	1.71498	5.74994	0.0164893
hao2	ENSDARG00000027992	1.36935	9.3746	0.00220012
cryl1	ENSDARG00000003675	0.740549	2.76432	0.0963877
gja3	ENSDARG00000021889	1.02202	5.37991	0.0203699
sox1a	ENSDARG00000069866	1.03178	5.9206	0.0149649
crygmxl1	ENSDARG00000018797	1.2918	9.10656	0.00254695
crygm2d13	ENSDARG00000057460	1.78499	17.9733	2.24023e-05
crygm2d8_1	ENSDARG00000069827	1.5478	11.1003	0.000863122
crygm2d15	ENSDARG00000069826	2.01314	22.1565	2.51307e-06
crygm2d9_1	ENSDARG00000073750	1.4439	11.9659	0.000541822
crygm2d17_1	ENSDARG00000069817	2.88269	43.0214	5.41445e-11
crygm2d8_2	ENSDARG00000116164	1.74468	17.2191	3.3307e-05
crygm2d14	ENSDARG00000087301	1.62406	14.7979	0.000119667
crygm2d6	ENSDARG00000073874	2.70492	37.9833	7.13535e-10
crygm2d17_2	ENSDARG00000109861	1.86437	19.5146	9.98347e-06
crygm2d12	ENSDARG00000069801	1.45244	12.1044	0.000503034
crygm2d20	ENSDARG00000091148	1.49056	12.7323	0.000359404
crygm2d5	ENSDARG00000069792	1.42342	11.6608	0.000638299
crygm2d9_2	ENSDARG00000115701	2.78378	40.4515	2.01553e-10
crygm2d4	ENSDARG00000087164	2.75744	39.7867	2.8327e-10
crygm2d7	ENSDARG00000076572	2.31099	28.9742	7.33489e-08
crygm2d3	ENSDARG00000088823	1.62381	15.0023	0.000107382
crygm2d21	ENSDARG00000086658	1.61089	14.7895	0.000120204
crygm2d10	ENSDARG00000087765	1.51125	13.0985	0.000295539
crygm2d2	ENSDARG00000086917	1.88352	19.8346	8.44404e-06
crygm2d1	ENSDARG00000087324	2.49585	33.3864	7.55505e-09
crygm2f	ENSDARG00000078134	2.63477	11.4324	0.000721759
crygm5	ENSDARG00000041179	1.9396	10.692	0.00107603
acmsd	ENSDARG00000062549	1.40322	5.42123	0.0198933
sh3bp4	ENSDARG00000030104	0.790733	3.20979	0.073199
cntnap5a	ENSDARG00000073920	1.30946	4.34736	0.0370663
zgc:153901	ENSDARG00000062423	1.58959	9.87805	0.00167262
GTPBP8	ENSDARG00000075033	1.05642	4.33665	0.0373003
si:ch73-7i4.2	ENSDARG00000093998	2.08167	7.0621	0.00787317
mcf2lb	ENSDARG00000076480	1.33485	5.7946	0.0160755
BX936337.1	ENSDARG00000092870	0.713657	2.95686	0.085514
otc	ENSDARG00000062147	1.26758	9.01312	0.00268048
gja8a	ENSDARG00000069451	1.01923	5.58636	0.0181009
BX469902.1	ENSDARG00000097953	2.04414	9.90703	0.00164649
gzm3.4	ENSDARG00000076814	3.14949	13.0658	0.000300739
slc25a6	ENSDARG00000005853	1.68736	13.8049	0.00020281
atp1a1b	ENSDARG00000019856	0.77094	3.41719	0.0645209
cps1	ENSDARG00000020028	1.17178	7.92985	0.00486258
slc40a1	ENSDARG00000000241	0.789528	3.59573	0.0579281
stat1b	ENSDARG00000076182	1.14918	3.35154	0.0671423
pcbp3	ENSDARG00000054378	1.23073	8.31001	0.00394272
zgc:66484	ENSDARG00000030478	1.05246	3.242	0.0717732
BX005108.3	ENSDARG00000095965	1.74523	6.41155	0.011338
FQ790211.1	ENSDARG00000117549	1.96118	5.33887	0.020855
slc4a10b	ENSDARG00000060303	1.31391	6.10572	0.0134745
tbr1b	ENSDARG00000004712	1.68572	15.2221	9.55802e-05
sox21b	ENSDARG00000008540	0.886385	4.22268	0.0398871
PCDH8	ENSDARG00000102185	1.59412	8.42917	0.00369249
lcp1	ENSDARG00000023188	0.96854	5.37913	0.0203791
CU856539.1	ENSDARG00000010023	1.58744	10.7575	0.00103859
ckmt2a	ENSDARG00000069615	2.0774	12.1372	0.000494254
cdc42se2	ENSDARG00000094577	0.944381	4.35126	0.0369816
snx24	ENSDARG00000053527	0.950893	4.29204	0.0382911
loxa	ENSDARG00000003259	1.93402	16.0031	6.32381e-05
ndufa9b	ENSDARG00000094312	1.24488	4.97074	0.0257796
itga2.2	ENSDARG00000062974	1.29429	5.75755	0.016418
sardh	ENSDARG00000058102	0.827225	3.28734	0.0698162
dbh	ENSDARG00000069446	1.35983	4.89737	0.0268977
ptgdsa	ENSDARG00000069439	1.55524	3.42781	0.0641069
ambp	ENSDARG00000004296	2.65446	17.6289	2.68473e-05
plac8.1	ENSDARG00000043729	1.26657	3.72922	0.0534684
parm1	ENSDARG00000114063	1.12746	3.51104	0.0609613
sgtb	ENSDARG00000016769	0.94856	3.06005	0.0802394
rab36	ENSDARG00000014058	1.16817	3.23405	0.0721222
atp6v1b2	ENSDARG00000043465	0.856878	4.17492	0.0410265
sprn2	ENSDARG00000057665	0.839603	3.24207	0.07177
pcdh1a3	ENSDARG00000103602	1.53133	11.1954	0.000820009
pcdh1g1	ENSDARG00000104007	0.964323	3.67989	0.0550724
pcdh1g33	ENSDARG00000099035	1.02333	5.35916	0.0206137
pcdh1gc5	ENSDARG00000104826	1.39633	10.3778	0.00127543
pcdh1g31	ENSDARG00000100670	0.830159	3.36991	0.0663974
FP102052.1	ENSDARG00000069333	1.5617	4.24488	0.0393689
pitpnab	ENSDARG00000044091	1.76621	16.4373	5.02872e-05
stoml3b	ENSDARG00000057035	1.46099	8.74143	0.00311061
trpc4a	ENSDARG00000070507	1.63575	8.61066	0.00334201
arr3a	ENSDARG00000056511	6.75342	63.8862	1.31819e-15
tm7sf2	ENSDARG00000032816	0.994498	4.19788	0.0404745
faub	ENSDARG00000043663	1.46629	11.5165	0.00068981
lim2.1	ENSDARG00000068974	1.40713	11.2866	0.000780704
ntm	ENSDARG00000018065	1.35983	4.89737	0.0268977
rad51c	ENSDARG00000068919	0.945432	2.95711	0.0855008
myl10	ENSDARG00000062592	1.15304	4.71504	0.0298998
rxfp2a	ENSDARG00000032820	1.24567	2.89794	0.0886929
ccna1	ENSDARG00000043236	1.25024	3.77156	0.052131
CT573139.2	ENSDARG00000098015	2.33694	8.36615	0.00382275
ypel2a	ENSDARG00000077224	1.87588	18.1628	2.028e-05
smyd4	ENSDARG00000060983	1.10309	5.71185	0.0168507
ucp3	ENSDARG00000091209	1.0222	5.7988	0.0160371
pcp4a	ENSDARG00000053130	1.30328	7.55629	0.00598009
orai1b	ENSDARG00000004154	1.32421	7.98769	0.00470965
kctd9b	ENSDARG00000010603	0.773049	2.80105	0.0942028
si:ch73-215f7.1	ENSDARG00000098512	1.23329	5.38824	0.0202729
tlr8b	ENSDARG00000073675	1.70592	4.29899	0.0381351
crybb1	ENSDARG00000068507	1.36626	10.8036	0.00101302
cryba4	ENSDARG00000024548	1.7578	17.482	2.90043e-05
tuba7l	ENSDARG00000104643	1.23537	6.73674	0.00944471
camk2b2	ENSDARG00000100089	3.59075	14.3404	0.000152555
tsen2	ENSDARG00000091851	1.07645	4.7003	0.0301573
syn2b	ENSDARG00000101054	1.02234	5.37489	0.0204286
tamm41	ENSDARG00000100157	1.03279	4.79103	0.0286082
atp2b2_1	ENSDARG00000063433	0.735691	2.85908	0.0908594
lrp1aa	ENSDARG00000097827	1.20185	8.32303	0.00391456
rargb	ENSDARG00000054003	1.47749	8.13953	0.00433104
csnk2a4	ENSDARG00000091702	1.48614	4.91105	0.0266854
BX248331.2	ENSDARG00000102650	1.4891	3.44893	0.0632926
slc1a6	ENSDARG00000010096	1.25414	7.07239	0.00782807
gadd45ba	ENSDARG00000027744	0.709323	2.9557	0.0855754
prkacba	ENSDARG00000001782	2.12657	15.9231	6.59678e-05
samd13	ENSDARG00000062977	1.0091	4.89325	0.0269619
tbr1a	ENSDARG00000076259	1.67835	11.9679	0.000541259
lgsn	ENSDARG00000007715	1.45379	11.1198	0.000854098
RF00017_13	ENSDARG00000109401	8.23127	39.4729	3.32637e-10
RF00017_21	ENSDARG00000112394	3.71233	33.3109	7.85401e-09
RF00017_74	ENSDARG00000113540	2.29467	10.8703	0.000977183
si:dkey-11m19.5	ENSDARG00000058416	1.62552	4.26247	0.0389632
grin3bb	ENSDARG00000098667	0.953792	3.24565	0.0716133
fezf2	ENSDARG00000070677	0.747345	2.84337	0.0917516
optc	ENSDARG00000014358	0.790124	2.82219	0.0929698
lmod1b	ENSDARG00000077261	1.06159	4.85373	0.0275864
opn1lw2	ENSDARG00000044861	3.27593	20.2484	6.80114e-06
grm6b	ENSDARG00000025671	1.05246	3.242	0.0717732
dynlrb1_2	ENSDARG00000104233	1.72155	14.9703	0.000109218
si:ch211-226m7.4	ENSDARG00000032885	1.65821	5.67529	0.0172055
wu:fi42e03	ENSDARG00000070709	1.4891	3.44893	0.0632926
chd5	ENSDARG00000105083	1.55212	12.2053	0.000476549
rs1a	ENSDARG00000027236	2.10764	13.3181	0.000262853
cacna1ab	ENSDARG00000006923	0.752658	2.79448	0.0945896
grm2b	ENSDARG00000007195	1.68225	13.6353	0.00022197
tkta	ENSDARG00000029689	1.49811	12.6746	0.000370647
BX248521.2	ENSDARG00000105511	2.32399	16.6453	4.5063e-05
slc41a1	ENSDARG00000070214	0.926758	3.26013	0.0709833
AL845324.1	ENSDARG00000023609	1.52286	4.92728	0.0264359
kcnab2a	ENSDARG00000087247	1.47676	7.67561	0.0055972
her2	ENSDARG00000038205	1.30061	8.24009	0.0040975
atp6ap1la	ENSDARG00000091509	0.837094	2.88576	0.0893661
pcdh20_1	ENSDARG00000036424	1.04449	5.05735	0.0245217
opn6a	ENSDARG00000102430	1.21317	4.52518	0.0333995
pfklb	ENSDARG00000099755	0.72767	2.9046	0.088327
mafgb	ENSDARG00000100097	0.791003	3.05812	0.0803345
hrasls	ENSDARG00000100021	1.37907	8.63446	0.00329863
CABZ01102038.1	ENSDARG00000116210	1.98088	17.3773	3.0646e-05
hs3st3l	ENSDARG00000059903	1.27814	4.3922	0.0361037
rac3b	ENSDARG00000020795	0.709927	2.88989	0.0891369
cabp5a	ENSDARG00000002576	0.964323	3.67989	0.0550724
si:ch211-255p10.4	ENSDARG00000077124	1.42812	7.4847	0.00622256
mapta	ENSDARG00000089314	0.697631	2.77665	0.0956482
rbp4	ENSDARG00000101199	1.72284	15.4107	8.64965e-05
g6pca.2	ENSDARG00000013721	1.35933	7.40513	0.00650381
cabcoco1	ENSDARG00000086310	1.4891	3.44893	0.0632926
crym	ENSDARG00000062817	1.19255	3.1069	0.0779612
grid1b	ENSDARG00000044161	1.17481	4.03985	0.0444378
atp2a1l	ENSDARG00000035458	1.39647	7.13071	0.00757746
psme2	ENSDARG00000033144	1.40912	8.75791	0.00308262
BX640453.1	ENSDARG00000117305	1.21129	3.89307	0.0484857
adam11	ENSDARG00000079204	1.1046	5.2731	0.0216574
aclyb	ENSDARG00000055652	1.59319	8.69083	0.00319815
mto1	ENSDARG00000055679	0.774864	3.10469	0.0780672
muc13b	ENSDARG00000079647	1.97668	8.10622	0.00441136
acta2	ENSDARG00000045180	0.873776	4.48431	0.0342073
pvalb9	ENSDARG00000071601	3.5826	43.2873	4.72651e-11
fam20cb	ENSDARG00000090338	1.00299	5.30881	0.0212178
si:ch211-141o9.10	ENSDARG00000077900	1.07605	2.79308	0.0946719
si:dkey-220f10.4	ENSDARG00000062902	1.27042	2.82402	0.0928633
ca10a	ENSDARG00000052644	0.937668	3.53689	0.0600178
wnt3	ENSDARG00000038990	1.02749	3.99064	0.0457537
myoz1b	ENSDARG00000071445	0.875752	3.71841	0.0538156
armc7	ENSDARG00000061197	0.903031	3.20434	0.073443
hexdc	ENSDARG00000061216	1.16224	4.68068	0.0305038
tbx21	ENSDARG00000004473	1.92133	12.0981	0.000504733
CCDC189	ENSDARG00000096777	1.70592	4.29899	0.0381351
si:rp71-1c10.10	ENSDARG00000086255	1.55524	3.42781	0.0641069
CR932360.1	ENSDARG00000096696	1.60559	6.16785	0.0130093
aldh18a1	ENSDARG00000099579	0.779503	3.56595	0.0589758
crygmx	ENSDARG00000053862	1.93709	20.8849	4.87715e-06
crygmxl2	ENSDARG00000074001	1.87641	19.7361	8.89057e-06
tectb	ENSDARG00000045268	1.7787	8.47006	0.00361039
cpn1_1	ENSDARG00000096728	6.02533	45.4331	1.57945e-11
zgc:112285	ENSDARG00000053323	1.72725	13.7844	0.000205029
si:dkey-21e13.3	ENSDARG00000096701	2.14333	9.18229	0.00244368
CU914622.1	ENSDARG00000101930	1.64586	6.2357	0.01252
FAM196A (1 of many)_1	ENSDARG00000107296	1.28516	3.68624	0.0548631
dhx32a	ENSDARG00000077461	1.30122	7.29732	0.00690577
si:ch73-111m19.2	ENSDARG00000003077	1.49437	12.1989	0.000478173
lhpp	ENSDARG00000060196	1.06705	4.79499	0.0285426
ndr2	ENSDARG00000101279	1.5617	4.24488	0.0393689
scd	ENSDARG00000033662	1.3378	5.38966	0.0202565
zgc:92749	ENSDARG00000012632	1.39505	3.517	0.0607422
CABZ01092907.1	ENSDARG00000110727	1.52286	4.92728	0.0264359
CDHR1 (1 of many)	ENSDARG00000104756	1.14881	4.73158	0.0296136
ewsr1b_2	ENSDARG00000117011	1.53764	9.04175	0.00263883
gsta.2_1	ENSDARG00000039832	1.34678	5.80676	0.0159647
BFSP1	ENSDARG00000074919	1.3684	10.4456	0.00122939
olig3	ENSDARG00000074253	0.986967	5.02155	0.0250337
fam83b	ENSDARG00000078309	0.904954	3.24058	0.0718353
CR376766.3	ENSDARG00000102712	7.7592	30.7707	2.90396e-08
elovl5	ENSDARG00000004979	1.29118	6.77368	0.00925118
pla2g12b	ENSDARG00000015662	3.0282	34.7243	3.79859e-09
si:zfos-1056e6.1	ENSDARG00000101651	2.40795	7.7265	0.00544162
tuba4l	ENSDARG00000074289	1.34249	8.28658	0.00399392
rps6ka2	ENSDARG00000028469	1.67537	8.10458	0.00441535
galm	ENSDARG00000057630	1.04931	4.99662	0.0253969
si:dkey-33c12.3	ENSDARG00000057881	1.07153	2.86613	0.0904624
CR589882.1	ENSDARG00000101339	1.27042	2.82402	0.0928633
dctn1b	ENSDARG00000056753	0.73826	3.03638	0.0814174
gabrb1	ENSDARG00000076127	2.14333	9.18229	0.00244368
slc4a11	ENSDARG00000075532	1.19944	5.40532	0.0200754
CR931980.1	ENSDARG00000111126	8.63064	48.0069	4.24719e-12
tlr4ba	ENSDARG00000019742	1.8273	7.15703	0.00746709
mat1a	ENSDARG00000039605	1.6271	12.8501	0.000337462
CABZ01032351.1	ENSDARG00000117286	1.86486	5.96576	0.0145863
sprn	ENSDARG00000056004	0.951327	3.156	0.0756483
si:dkey-191g9.7	ENSDARG00000104084	0.977078	4.34941	0.0370219
si:dkey-174i8.1	ENSDARG00000076843	1.53424	7.60827	0.00581014
myoz1a	ENSDARG00000056209	1.09522	4.53216	0.0332636
khdrbs2	ENSDARG00000069469	0.771345	2.92178	0.0873914
rgs17	ENSDARG00000039435	0.971899	4.05499	0.044041
CR762497.1	ENSDARG00000094362	1.2289	6.71196	0.00957686
pdcd2	ENSDARG00000007892	0.773049	2.80105	0.0942028
calhm2	ENSDARG00000039482	0.926758	3.26013	0.0709833
pcbd1	ENSDARG00000031981	0.940837	4.74843	0.0293251
eef1a1a	ENSDARG00000039502	2.06834	23.5001	1.24908e-06
ddx43	ENSDARG00000022614	2.10764	13.3181	0.000262853
pald1b	ENSDARG00000039352	1.34864	4.30486	0.0380036
ppifa	ENSDARG00000007409	1.74754	15.7757	7.13115e-05
CR931802.4	ENSDARG00000112690	1.11807	4.35932	0.036807
zdhhc16a	ENSDARG00000007808	0.753913	2.86945	0.0902759
kcns3a	ENSDARG00000006891	1.70592	4.29899	0.0381351
rbm25a	ENSDARG00000039266	0.820221	3.3375	0.0677174
si:ch211-10a23.2	ENSDARG00000060656	0.821836	3.49704	0.0614786
thbs2a	ENSDARG00000060410	0.794422	3.39766	0.0652888
mfsd2aa	ENSDARG00000030630	0.831707	3.14584	0.0761208
pygl	ENSDARG00000002197	1.45211	9.68667	0.00185609
col9a1b	ENSDARG00000031483	1.07271	5.13224	0.0234854
TMEM87B	ENSDARG00000112581	1.22859	4.99095	0.0254802
KCNK12	ENSDARG00000074530	1.97111	6.84194	0.00890422
gpr137ba	ENSDARG00000078448	1.40039	7.9409	0.00483297
CABZ01078767.1	ENSDARG00000117816	2.037	10.7731	0.00102985
tmem254	ENSDARG00000109902	0.937668	3.53689	0.0600178
OTOP1	ENSDARG00000021566	1.08115	2.71654	0.0993132
adra2da	ENSDARG00000091277	1.31242	5.38303	0.0203335
tbc1d9_2	ENSDARG00000043627	0.797995	3.33659	0.0677549
pmt	ENSDARG00000100482	1.17751	6.26602	0.0123075
CABZ01109481.1	ENSDARG00000108038	1.57611	8.8469	0.00293587
pcdh2ab9	ENSDARG00000101318	0.773666	3.49028	0.06173
pcdh2ab3	ENSDARG00000102719	1.57419	7.74822	0.00537656
PCDHGC4 (1 of many)_3	ENSDARG00000098566	1.41626	8.02295	0.00461884
FP102783.1	ENSDARG00000105109	0.962209	3.58538	0.0582899
kctd8	ENSDARG00000067507	1.07483	5.11785	0.0236809
si:ch211-266k2.1	ENSDARG00000100249	1.50364	6.84239	0.00890195
hnrnph1	ENSDARG00000040881	0.819675	3.57891	0.0585177
si:dkey-160o24.3	ENSDARG00000089094	0.856512	2.75954	0.0966759
tmco6	ENSDARG00000016336	0.89403	3.5417	0.0598442
vegfba	ENSDARG00000090997	1.04555	5.33912	0.020852
tgfb2l	ENSDARG00000071879	1.45425	4.90087	0.0268432
msnb	ENSDARG00000028740	2.19038	21.7761	3.06389e-06
zdhhc15b	ENSDARG00000071872	0.748501	3.00032	0.0832479
si:dkey-35h6.1	ENSDARG00000104572	2.64728	9.9388	0.00161831
mgat4b	ENSDARG00000004115	1.79592	14.9226	0.000112012
smtnl1	ENSDARG00000041257	0.78712	3.5431	0.0597938
rtn4rl2b	ENSDARG00000037495	1.78398	9.59391	0.00195224
slitrk4	ENSDARG00000079781	0.831082	2.81178	0.0935744
AL772373.1	ENSDARG00000117427	0.768865	3.0118	0.0826604
mars2	ENSDARG00000009218	1.15558	5.12445	0.0235911
gnpda1	ENSDARG00000037307	0.855081	3.11921	0.0773742
slc25a48	ENSDARG00000021250	1.66361	7.25649	0.00706451
emx3	ENSDARG00000020417	1.3491	9.63364	0.00191045
si:dkeyp-110e4.11	ENSDARG00000071585	1.30946	4.34736	0.0370663
nek12	ENSDARG00000037174	0.991491	2.90633	0.0882324
cyp4v7	ENSDARG00000061585	1.75015	5.10396	0.0238713
si:ch211-145o7.3	ENSDARG00000061548	1.25254	4.43743	0.0351591
BX088596.1	ENSDARG00000099054	1.5254	8.12937	0.0043554
crhr2_2	ENSDARG00000092918	1.22502	2.96991	0.0848265
gdpd2	ENSDARG00000073870	0.863003	3.35596	0.0669622
gabrp	ENSDARG00000020901	1.40766	7.61569	0.00578627
glrbb	ENSDARG00000052769	0.922772	4.19273	0.0405978
gria2b	ENSDARG00000052765	0.744203	2.95312	0.0857121
zgc:63568	ENSDARG00000087262	1.57008	6.11	0.0134419
rnasel3	ENSDARG00000036171	8.54068	45.9936	1.18639e-11
gla	ENSDARG00000036155	2.0976	6.33563	0.0118336
slc7a11	ENSDARG00000071384	0.892315	4.40672	0.0357976
lingo2a	ENSDARG00000074535	0.87138	2.9725	0.0846911
ATP8A1	ENSDARG00000114495	1.11172	5.70751	0.0168925
sfxn5b	ENSDARG00000026137	0.970252	3.96819	0.0463676
flrt1b	ENSDARG00000075597	1.44843	10.9362	0.000943048
crybb1l1	ENSDARG00000007576	1.33279	10.3007	0.00132978
cryba1l1	ENSDARG00000032929	1.63794	15.2915	9.2131e-05
BX004823.1	ENSDARG00000098535	1.42679	7.69908	0.00552489
sept8b	ENSDARG00000014233	0.99386	3.83941	0.0500611
sfxn1	ENSDARG00000019963	0.713331	2.71758	0.0992481
CU633762.1	ENSDARG00000100233	0.908675	3.59751	0.0578663
gpx3	ENSDARG00000043342	1.0261	4.04539	0.0442922
ube2d2l	ENSDARG00000099749	0.972177	5.47406	0.0193007
apoa1b	ENSDARG00000101324	3.65631	63.3072	1.76857e-15
alox5b.3	ENSDARG00000069966	2.68397	14.8357	0.000117291
si:dkey-7i4.10	ENSDARG00000096901	0.916747	4.08262	0.0433264
ppm1lb	ENSDARG00000089641	1.27155	5.38033	0.0203651
neu4	ENSDARG00000057677	1.30348	5.76534	0.0163454
stoml3a	ENSDARG00000079914	2.33423	19.2436	1.15057e-05
abcg1	ENSDARG00000063475	2.24065	26.1424	3.17148e-07
her8.2	ENSDARG00000069675	1.06285	5.2024	0.0225558
si:dkey-243k1.3	ENSDARG00000102343	2.54216	10.4121	0.00125189
si:ch211-11n16.3	ENSDARG00000104960	1.29297	4.36964	0.0365848
ywhag2	ENSDARG00000071658	0.714527	2.98115	0.0842392
aldoca	ENSDARG00000057661	1.66176	9.5347	0.00201623
galnt17	ENSDARG00000042418	1.24859	6.63204	0.010016
ypel2b	ENSDARG00000087258	1.09483	3.81808	0.0507024
si:ch211-24o10.6	ENSDARG00000088251	2.90223	25.4381	4.56813e-07
igsf9ba	ENSDARG00000033845	0.747125	3.1342	0.0766661
lim2.3	ENSDARG00000037402	1.67876	15.8552	6.83788e-05
si:dkey-4p15.3	ENSDARG00000037403	1.93816	20.8529	4.95943e-06
CR848757.1	ENSDARG00000097182	0.990786	2.7086	0.0998086
a2ml	ENSDARG00000056314	3.66422	45.3814	1.62169e-11
A2ML1 (1 of many)_3	ENSDARG00000041645	4.74712	47.0011	7.09473e-12
A2ML1 (1 of many)_4	ENSDARG00000078757	2.53257	8.83211	0.00295977
bco2b	ENSDARG00000041715	1.70592	4.29899	0.0381351
laynb	ENSDARG00000056835	1.45425	4.90087	0.0268432
abcg4b	ENSDARG00000078068	1.27505	6.04631	0.0139354
sez6b	ENSDARG00000079414	1.1251	5.70231	0.0169426
LRRC75A	ENSDARG00000076834	1.06367	4.83103	0.0279519
AL954322.3	ENSDARG00000097266	1.14278	5.88946	0.0152318
crybb1l3	ENSDARG00000007655	1.06085	6.03674	0.0140111
unc119a	ENSDARG00000034453	1.02726	5.29825	0.0213468
vtna	ENSDARG00000055388	3.4289	29.2817	6.25834e-08
zgc:171927	ENSDARG00000033056	1.59807	7.47744	0.00624769
trpc4b	ENSDARG00000102017	1.48614	4.91105	0.0266854
etv1	ENSDARG00000101959	1.10025	6.28683	0.0121639
hsc70	ENSDARG00000012381	1.06901	4.14226	0.0418253
irgq2	ENSDARG00000068657	1.60961	9.01884	0.00267211
si:dkey-24p1.6_2	ENSDARG00000028784	2.08356	17.4239	2.99045e-05
robo2_1	ENSDARG00000078366	1.08485	4.62181	0.0315679
itm2ca	ENSDARG00000043448	1.08974	6.50218	0.0107742
kcnj13	ENSDARG00000043443	1.13397	4.79369	0.0285642
si:dkey-121n8.8	ENSDARG00000092025	4.24445	30.069	4.16945e-08
si:ch211-276c2.2	ENSDARG00000060638	1.5656	4.95145	0.0260689
ftr73	ENSDARG00000095298	1.36038	3.55746	0.0592784
sagb	ENSDARG00000038378	2.64271	19.111	1.23334e-05
sidt2	ENSDARG00000045976	0.719708	2.92146	0.0874087
lyplal1	ENSDARG00000088764	1.30651	3.64294	0.0563073
wdr21_1	ENSDARG00000003197	1.69875	10.4168	0.00124876
soga3a_3	ENSDARG00000088571	1.11317	6.40067	0.0114078
CYTH2	ENSDARG00000028800	0.803466	3.52303	0.0605217
si:dkey-283b15.2	ENSDARG00000041382	1.25024	3.77156	0.052131
stx12l	ENSDARG00000044605	0.935557	4.43742	0.0351594
ca14	ENSDARG00000061697	1.23433	5.98974	0.0143893
zgc:92912	ENSDARG00000097576	2.22223	7.34675	0.00671839
atp1a3b	ENSDARG00000104139	1.08589	6.68015	0.00974922
gnb3a	ENSDARG00000004358	2.34759	24.0134	9.56699e-07
clstn3	ENSDARG00000073883	0.70287	2.82209	0.0929752
shisa7a	ENSDARG00000062462	0.857325	3.14967	0.0759425
ttyh1	ENSDARG00000076804	0.761927	3.06024	0.08023
rcvrn2	ENSDARG00000019902	2.11326	16.346	5.27677e-05
gra	ENSDARG00000078754	1.57347	7.40213	0.00651468
si:ch211-257p13.3	ENSDARG00000053431	0.914309	4.35522	0.0368956
tnxba	ENSDARG00000001760	2.92852	10.6743	0.00108633
si:ch211-254p10.2	ENSDARG00000056750	1.16115	6.87534	0.00873931
dnah11_2	ENSDARG00000077384	1.22502	2.96991	0.0848265
CU855688.1	ENSDARG00000117491	1.23249	6.21579	0.0126616
hoxa13b	ENSDARG00000036254	1.38827	5.85296	0.0155509
hoxa11b	ENSDARG00000007009	0.991871	3.02505	0.0819875
atp8b2	ENSDARG00000099216	1.17955	3.17171	0.0749241
osgin2	ENSDARG00000040302	1.49998	5.49784	0.01904
apoa4b.1	ENSDARG00000040298	3.72727	55.5863	8.94437e-14
apoa4b.2	ENSDARG00000020866	3.5596	35.3385	2.77096e-09
apoeb	ENSDARG00000040295	1.36912	10.5727	0.00114767
apoc1	ENSDARG00000092170	3.52031	56.7168	5.03317e-14
apoa2	ENSDARG00000015866	3.83267	67.4383	2.1738e-16
apoc2	ENSDARG00000092155	3.6292	49.1689	2.34849e-12
cdh17	ENSDARG00000005112	1.81701	9.74918	0.00179402
si:dkey-24i24.3	ENSDARG00000088452	0.99204	3.08094	0.0792147
ctss2.2	ENSDARG00000013771	1.09483	3.81808	0.0507024
ensab	ENSDARG00000061644	1.10578	5.51861	0.0188152
zgc:194210	ENSDARG00000073799	1.59238	8.93046	0.00280454
paqr7b	ENSDARG00000034907	0.94856	3.06005	0.0802394
sh3bp5b	ENSDARG00000103978	0.797973	3.44267	0.0635331
adgrb1a	ENSDARG00000075133	0.729086	2.93957	0.0864338
BX470182.1	ENSDARG00000112132	1.26294	5.38116	0.0203554
CR854827.3	ENSDARG00000097750	2.16401	11.3546	0.000752627
LO017721.1	ENSDARG00000100474	2.80386	13.4562	0.000244202
afp4_1	ENSDARG00000041490	2.29937	12.4571	0.000416403
afp4_2	ENSDARG00000095863	3.52081	50.7919	1.02698e-12
si:ch211-271d10.2	ENSDARG00000104269	1.78267	5.84447	0.0156261
sv2a	ENSDARG00000059945	0.892846	4.61388	0.0317141
rpz6	ENSDARG00000089889	1.0675	2.93588	0.0866314
ica1	ENSDARG00000042608	1.33128	3.59979	0.057787
col28a1b	ENSDARG00000087087	2.13026	19.5372	9.86607e-06
lim2.5	ENSDARG00000041295	1.79425	17.0133	3.71181e-05
SLC9A1	ENSDARG00000067784	1.01228	4.70473	0.0300797
ggctb	ENSDARG00000005085	1.17525	6.2602	0.012348
nod1	ENSDARG00000036308	1.5617	4.24488	0.0393689
pklr	ENSDARG00000042010	1.73895	15.6792	7.5046e-05
zgc:114181	ENSDARG00000069583	0.96703	4.4767	0.0343601
LO017816.1	ENSDARG00000117408	2.33694	8.36615	0.00382275
grem1b	ENSDARG00000104618	1.50354	8.84206	0.00294366
actc1b	ENSDARG00000099197	0.925166	5.02786	0.0249426
zgc:195050	ENSDARG00000102983	1.55524	3.42781	0.0641069
CABZ01078858.1	ENSDARG00000113183	1.10719	5.51598	0.0188435
zbtb42	ENSDARG00000102761	1.22412	6.19891	0.0127829
akt1	ENSDARG00000099657	1.76614	15.8313	6.92473e-05
hao1	ENSDARG00000024160	2.04414	9.90703	0.00164649
napba	ENSDARG00000013669	1.08331	6.21475	0.012669
clic5a	ENSDARG00000075993	1.97668	8.10622	0.00441136
fndc4b	ENSDARG00000009949	1.02678	4.01842	0.0450059
COQ8A (1 of many)	ENSDARG00000032426	1.16755	4.07377	0.0435541
slc5a6b	ENSDARG00000014599	1.08829	3.8921	0.0485137
vsnl1b	ENSDARG00000044053	0.77902	3.2246	0.0725397
si:dkeyp-110a12.4	ENSDARG00000087784	0.862864	2.84829	0.091471
lft2	ENSDARG00000044059	1.39307	10.2494	0.00136726
snap25b	ENSDARG00000058117	0.959515	5.00415	0.0252867
ankef1b	ENSDARG00000060211	1.06061	3.06633	0.0799297
si:ch211-266g18.10	ENSDARG00000057903	1.30863	7.7948	0.00523969
fyna	ENSDARG00000011370	0.712863	2.92343	0.0873019
fut9a	ENSDARG00000016460	0.744274	2.79829	0.0943651
ak7b	ENSDARG00000017023	1.84234	5.20077	0.0225768
flrt2_1	ENSDARG00000097299	1.24724	5.38406	0.0203215
rgs7a	ENSDARG00000016584	0.835752	3.1948	0.0738726
fmn2a	ENSDARG00000023318	1.46614	8.08533	0.0044625
ebf3b	ENSDARG00000091287	1.17955	3.17171	0.0749241
birc6-as2	ENSDARG00000097706	1.02483	4.09702	0.0429588
tdh2	ENSDARG00000001463	1.40062	11.1451	0.00084252
sparcl2	ENSDARG00000097063	1.55524	3.42781	0.0641069
rps6ka1	ENSDARG00000033437	0.790541	3.3275	0.0681304
htr1d	ENSDARG00000054124	1.84329	7.74036	0.00540002
mdga2a	ENSDARG00000024017	1.08303	4.63833	0.0312654
prkd1	ENSDARG00000075949	1.0606	4.26909	0.0388118
foxg1a	ENSDARG00000070769	0.985465	5.40884	0.020035
apoba	ENSDARG00000042780	3.35388	46.6812	8.3525e-12
ltk	ENSDARG00000042861	1.22287	3.85359	0.0496395
ctsba	ENSDARG00000055120	1.47392	12.4541	0.000417071
si:ch211-132f19.7	ENSDARG00000043141	1.88163	6.66756	0.00981834
xdh	ENSDARG00000055240	0.937764	2.72706	0.0986611
mapre3a	ENSDARG00000020231	0.897951	3.75898	0.0525247
crip1	ENSDARG00000053858	1.0368	5.83991	0.0156666
nkx2.9	ENSDARG00000020332	1.32207	6.65821	0.00987
rbks	ENSDARG00000019877	1.34864	4.30486	0.0380036
hspa4l	ENSDARG00000053544	0.802049	3.32648	0.0681725
zgc:66313	ENSDARG00000030357	1.06388	3.00255	0.0831335
zdhhc22	ENSDARG00000075170	0.908366	2.85894	0.0908671
capn3a	ENSDARG00000041864	1.46969	12.3999	0.000429353
kcnk5a	ENSDARG00000023587	1.45842	10.2128	0.00139468
otofb	ENSDARG00000020581	2.06126	8.3395	0.00387922
prox2	ENSDARG00000041952	1.17682	7.40703	0.00649695
si:ch1073-416d2.3	ENSDARG00000036968	1.43025	4.25392	0.0391599
CABZ01068208.1	ENSDARG00000112675	7.98064	34.6632	3.91965e-09
CABZ01117357.1	ENSDARG00000117519	1.38396	7.69275	0.00554431
gatm	ENSDARG00000036239	1.14053	6.8597	0.00881615
slc27a2a	ENSDARG00000036237	0.993915	3.86805	0.0492136
gabpb1	ENSDARG00000023659	1.1307	4.80825	0.0283237
CR769778.1	ENSDARG00000112435	0.76328	2.8435	0.091744
glg1b	ENSDARG00000101210	0.914513	4.04262	0.044365
ANO2 (1 of many)	ENSDARG00000003210	1.14893	4.16921	0.041165
impdh1a	ENSDARG00000042336	1.04268	3.49101	0.0617028
prrt4	ENSDARG00000088343	0.991276	2.8432	0.0917611
tspan33b	ENSDARG00000042189	2.32887	12.0966	0.000505149
tspan9a	ENSDARG00000025299	0.838177	3.03008	0.0817339
si:ch211-260p9.3	ENSDARG00000092862	2.06126	8.3395	0.00387922
rfx4	ENSDARG00000026395	0.744036	3.05412	0.0805327
si:ch211-219a15.3	ENSDARG00000087659	1.29221	7.25426	0.00707331
lrriq1	ENSDARG00000093781	1.13398	3.45998	0.0628712
si:ch211-242e8.1	ENSDARG00000069038	2.22223	7.34675	0.00671839
tph2	ENSDARG00000057239	1.17825	4.62578	0.0314949
ces2	ENSDARG00000041569	4.1342	52.6271	4.03276e-13
lctlb	ENSDARG00000016337	1.07806	6.65521	0.00988662
iqch	ENSDARG00000015476	1.80759	6.52685	0.0106258
zgc:162898	ENSDARG00000111588	1.52469	6.8956	0.00864084
morf4l1	ENSDARG00000041155	0.682206	2.7184	0.0991971
pnp6	ENSDARG00000040942	0.918028	3.77827	0.0519222
necab2	ENSDARG00000056745	0.894767	4.52371	0.0334283
CT573204.1	ENSDARG00000093518	1.89461	7.31327	0.00684474
BX088710.1	ENSDARG00000092444	3.34106	15.4099	8.65341e-05
hsf4	ENSDARG00000013251	1.13011	6.14677	0.0131653
BX569787.1	ENSDARG00000092402	0.995143	4.63267	0.0313686
si:ch73-103b9.2	ENSDARG00000092489	1.4891	3.44893	0.0632926
kcnab1a	ENSDARG00000008140	1.45114	7.57495	0.00591851
tmem91	ENSDARG00000068456	1.50976	4.24002	0.0394817
BX950224.1	ENSDARG00000093973	2.08167	7.0621	0.00787317
luzp2	ENSDARG00000068247	1.21025	7.18166	0.00736527
GLB1L2	ENSDARG00000034941	2.01555	14.7483	0.000122859
ap2m1b_2	ENSDARG00000033899	0.855205	4.28235	0.0385101
prx	ENSDARG00000017246	0.913216	4.83178	0.0279398
CABZ01073963.1	ENSDARG00000115903	1.03467	3.73427	0.053307
FO681288.1	ENSDARG00000054584	0.813693	3.29971	0.0692922
BX663503.1	ENSDARG00000092142	1.07605	2.79308	0.0946719
tnfaip8l2a	ENSDARG00000075592	0.894458	3.04895	0.0807893
eomesa	ENSDARG00000006640	1.37025	10.2325	0.00137989
si:ch211-80h18.1	ENSDARG00000078522	1.32475	8.64023	0.00328821
stm	ENSDARG00000035694	1.6283	14.2133	0.000163211
btr18	ENSDARG00000103618	1.50364	6.84239	0.00890195
eno2	ENSDARG00000014287	0.788418	3.42975	0.0640316
AL772314.1	ENSDARG00000097492	1.26657	3.72922	0.0534684
atp1a3a	ENSDARG00000018259	0.769557	3.49013	0.0617357
mhc1uba	ENSDARG00000075963	1.07605	2.79308	0.0946719
psmb8a	ENSDARG00000001303	1.49998	5.49784	0.01904
col11a2	ENSDARG00000012422	0.849588	3.60247	0.0576939
si:ch211-171h4.7	ENSDARG00000088408	1.66361	7.25649	0.00706451
lim2.4	ENSDARG00000015445	1.53255	13.4205	0.000248888
olah	ENSDARG00000058502	1.05764	3.12739	0.0769869
apoa4a	ENSDARG00000101160	3.4664	20.546	5.82155e-06
apoea	ENSDARG00000102004	5.47091	76.6275	2.0645e-18
pabpc1b	ENSDARG00000021140	0.762888	3.33824	0.0676872
jazf1a	ENSDARG00000102551	0.872707	3.49266	0.0616416
npvf	ENSDARG00000036227	1.18976	6.29771	0.0120894
npy	ENSDARG00000036222	1.96696	6.12412	0.013335
si:ch211-155k24.1	ENSDARG00000074359	1.20754	3.03962	0.0812551
si:ch211-195b13.1	ENSDARG00000016623	0.935107	4.64761	0.0310968
col28a1a	ENSDARG00000077084	1.07928	6.38807	0.011489
tac1	ENSDARG00000014490	1.34332	6.94939	0.00838477
dtnbp1b	ENSDARG00000055206	1.14881	4.73158	0.0296136
ddx39b	ENSDARG00000036069	0.731098	3.07291	0.0796069
atat1	ENSDARG00000004472	0.815013	3.54279	0.0598048
ppp1r10	ENSDARG00000032651	0.848822	4.23141	0.0396825
bzw2	ENSDARG00000035918	0.782023	3.0545	0.0805139
heyl	ENSDARG00000055798	1.23329	5.38824	0.0202729
col9a2	ENSDARG00000024492	1.35343	9.98482	0.00157836
asb4	ENSDARG00000034988	0.91349	3.40801	0.0648808
si:ch211-57n23.4	ENSDARG00000078557	2.11552	23.0881	1.54742e-06
kcnq4	ENSDARG00000089490	2.5486	11.8194	0.000586158
cart4	ENSDARG00000070142	1.03258	3.8047	0.0511089
zgc:123103	ENSDARG00000099200	3.37894	36.6737	1.39651e-09
CABZ01101996.1	ENSDARG00000109996	1.86143	14.4735	0.000142148
nkd3_2	ENSDARG00000086218	2.33178	10.4094	0.00125377
rad21b	ENSDARG00000035655	1.14389	6.18086	0.012914
eif3hb	ENSDARG00000036116	0.754017	3.13672	0.0765475
grem1a_1	ENSDARG00000090720	1.50976	4.24002	0.0394817
utp18	ENSDARG00000102618	0.834144	2.84921	0.0914189
lrfn2b	ENSDARG00000077489	1.04435	3.44502	0.0634427
ANKRD9 (1 of many)	ENSDARG00000078034	1.07521	4.05613	0.0440113
fynb	ENSDARG00000025319	0.793537	3.291	0.0696606
nrl	ENSDARG00000100466	1.30594	7.31985	0.00681972
cnr1	ENSDARG00000009020	1.15467	4.13842	0.0419204
gabrr2b	ENSDARG00000014057	2.55942	15.2428	9.45374e-05
cdk19	ENSDARG00000043858	0.919629	3.09573	0.078498
adcy1a	ENSDARG00000069026	1.37218	4.28549	0.038439
si:ch211-121a2.2	ENSDARG00000039682	2.60821	25.6709	4.04887e-07
RF00017_81	ENSDARG00000087015	1.82047	15.7944	7.06113e-05
serpina1l	ENSDARG00000090850	3.32387	33.5712	6.87011e-09
serpina1	ENSDARG00000090286	3.5255	41.8447	9.88192e-11
si:ch211-182e10.4	ENSDARG00000070757	1.97424	7.50035	0.00616868
BX510324.2	ENSDARG00000094659	3.04323	11.875	0.000568921
rsph3	ENSDARG00000043470	1.43025	4.25392	0.0391599
si:ch211-223m11.1	ENSDARG00000076070	1.48614	4.91105	0.0266854
dnm3a	ENSDARG00000032238	0.819105	3.07325	0.0795901
BX510992.1	ENSDARG00000092257	1.45425	4.90087	0.0268432
si:ch211-253p18.2	ENSDARG00000092770	1.90495	7.90905	0.00491881
BX088688.1	ENSDARG00000096502	1.0675	2.93588	0.0866314
usp46	ENSDARG00000045343	1.6841	11.1746	0.000829238
si:dkey-12h9.6	ENSDARG00000056092	0.762741	3.25863	0.0710486
AL954831.1	ENSDARG00000097701	3.04323	11.875	0.000568921
serpinb1l2	ENSDARG00000070396	2.1156	10.1841	0.0014166
ahsa1a	ENSDARG00000028664	0.876787	4.09989	0.042886
si:dkey-177p2.18	ENSDARG00000091633	1.01429	5.2594	0.0218285
mthfd1a	ENSDARG00000018266	1.68658	7.75066	0.00536931
BX569801.1	ENSDARG00000094475	1.23121	4.48196	0.0342543
apobb.1	ENSDARG00000022767	3.14588	48.7527	2.90352e-12
si:dkeyp-11g8.3	ENSDARG00000079036	1.64684	8.00388	0.00466773
cnih3	ENSDARG00000014953	1.40528	6.26228	0.0123335
heca	ENSDARG00000042877	1.05393	4.37861	0.0363927
nmbr	ENSDARG00000054152	1.30651	3.64294	0.0563073
cx23	ENSDARG00000054150	1.48983	12.5459	0.000397079
pex3	ENSDARG00000013973	0.918312	4.50317	0.0338322
ehd3	ENSDARG00000007869	0.886362	4.30771	0.0379401
si:ch211-245h14.1	ENSDARG00000041911	1.07605	2.79308	0.0946719
uts1	ENSDARG00000014927	1.94597	11.3972	0.000735564
plg	ENSDARG00000023111	1.66361	7.25649	0.00706451
clic5b	ENSDARG00000070584	1.57876	10.9634	0.000929282
opn8b	ENSDARG00000079045	1.5656	4.95145	0.0260689
mfsd2b	ENSDARG00000030263	1.46903	7.3811	0.0065913
chgb	ENSDARG00000076500	1.80195	15.5797	7.90978e-05
si:ch73-21k16.1	ENSDARG00000103380	1.70592	4.29899	0.0381351
efhc1	ENSDARG00000009743	1.26294	5.38116	0.0203554
xkr5a	ENSDARG00000103017	1.22287	3.85359	0.0496395
nkx2.2b	ENSDARG00000101549	0.955358	4.06355	0.0438183
tmem121ab	ENSDARG00000090499	4.59017	19.0775	1.25514e-05
AL928824.1	ENSDARG00000094456	2.44875	13.6789	0.000216882
arhgap39	ENSDARG00000100007	0.846363	3.46227	0.0627839
mettl24	ENSDARG00000075817	1.55524	3.42781	0.0641069
apobb.2	ENSDARG00000075016	5.13216	40.8061	1.68106e-10
evlb	ENSDARG00000099720	0.724855	2.87999	0.0896863
bhmt	ENSDARG00000013430	0.93284	5.00769	0.025235
AL627305.1	ENSDARG00000100324	1.27814	4.3922	0.0361037
si:ch73-299h12.2	ENSDARG00000102731	1.22502	2.96991	0.0848265
si:ch73-299h12.6	ENSDARG00000101319	0.896745	3.08945	0.0788012
dolk	ENSDARG00000076991	0.954926	3.2883	0.0697754
st8sia5	ENSDARG00000036584	0.945106	4.13669	0.0419631
si:ch211-93g21.1	ENSDARG00000093602	1.34864	4.30486	0.0380036
nek6	ENSDARG00000037963	1.29526	7.51176	0.00612976
alpk2	ENSDARG00000079637	0.791621	3.31417	0.0686848
prlra	ENSDARG00000016570	1.86486	5.96576	0.0145863
ube2r2	ENSDARG00000058740	0.995944	5.30796	0.0212282
nsmfa	ENSDARG00000060025	1.26657	3.72922	0.0534684
cacna1bb	ENSDARG00000079295	0.844899	3.49813	0.061438
si:dkey-1d7.3	ENSDARG00000075837	1.71955	6.91196	0.00856212
nefla	ENSDARG00000057568	1.97668	8.10622	0.00441136
oxct1b	ENSDARG00000054319	1.28549	4.9323	0.0263592
cul5b	ENSDARG00000004260	1.57529	8.34708	0.00386308
capn5b	ENSDARG00000069748	1.84365	9.51272	0.00204052
capslb	ENSDARG00000003414	1.97111	6.84194	0.00890422
nectin1a	ENSDARG00000069767	1.16755	4.07377	0.0435541
BX510940.1	ENSDARG00000089088	1.24567	2.89794	0.0886929
sc5d	ENSDARG00000044642	1.04852	4.47409	0.0344125
gng8	ENSDARG00000042970	2.22099	10.0265	0.00154304
zgc:112437	ENSDARG00000009215	1.62552	4.26247	0.0389632
ppp1r14ba	ENSDARG00000044541	0.726826	3.01252	0.0826235
actn3a	ENSDARG00000013755	1.477	10.8057	0.00101188
cfb	ENSDARG00000055278	2.77004	14.6379	0.000130271
slc22a6l	ENSDARG00000055523	2.04414	9.90703	0.00164649
BRD8	ENSDARG00000055999	0.99248	3.23622	0.0720268
CR749164.1	ENSDARG00000116832	2.2869	8.9617	0.00275699
si:ch211-200p22.4_2	ENSDARG00000110266	1.06059	4.86471	0.0274113
st6gal1	ENSDARG00000044514	1.27414	4.94147	0.0262198
siah2l	ENSDARG00000044381	0.832164	3.65167	0.0560132
vtnb	ENSDARG00000053831	1.93766	13.5347	0.000234188
cryba1b	ENSDARG00000053875	1.63815	15.3004	9.16995e-05
si:ch211-274p24.2	ENSDARG00000095185	1.7223	7.86171	0.00504926
aifm5	ENSDARG00000075551	1.23826	8.23609	0.00410655
aldocb	ENSDARG00000019702	1.08507	6.82871	0.00897041
sgk494b	ENSDARG00000086169	1.30651	3.64294	0.0563073
slc13a5a	ENSDARG00000077691	1.40158	4.8934	0.0269595
arxb	ENSDARG00000101523	1.29538	7.79946	0.00522618
apbb3	ENSDARG00000053771	0.956002	3.32958	0.0680441
endou2	ENSDARG00000020122	1.26117	9.08561	0.00257628
gabra1	ENSDARG00000068989	0.945692	4.15208	0.0415835
frmd7	ENSDARG00000068958	1.05764	3.12739	0.0769869
si:ch73-362m14.2	ENSDARG00000090164	1.55524	3.42781	0.0641069
CU499330.1	ENSDARG00000092985	1.55524	3.42781	0.0641069
zgc:136410	ENSDARG00000102241	3.80106	32.7552	1.04526e-08
h2afy	ENSDARG00000099329	1.3435	9.33572	0.00224729
slc22a21	ENSDARG00000094112	0.930673	3.78078	0.0518446
zgc:112334	ENSDARG00000102924	1.34801	9.13114	0.00251296
camk1ga	ENSDARG00000044526	2.16269	8.61954	0.00332577
si:ch73-138e16.4	ENSDARG00000102363	1.22081	5.39334	0.0202137
CABZ01064968.1	ENSDARG00000103696	1.30066	2.74876	0.0973297
si:dkey-222f2.1	ENSDARG00000043242	2.71762	26.0066	3.4026e-07
gpd1b	ENSDARG00000043180	0.893319	3.68355	0.0549517
sc:d217	ENSDARG00000079645	1.762	11.7805	0.000598539
si:ch211-213a13.2_2	ENSDARG00000074546	1.5617	4.24488	0.0393689
cacna2d2b	ENSDARG00000078169	0.829979	3.03637	0.0814177
BX324216.3	ENSDARG00000109202	0.993141	3.50021	0.0613611
si:dkey-102c8.2_2	ENSDARG00000058537	1.74086	8.33611	0.00388647
bloc1s1	ENSDARG00000014171	1.10682	5.98738	0.0144086
ecm2	ENSDARG00000071549	0.771184	2.89078	0.0890878
gcga	ENSDARG00000079296	0.838592	3.5815	0.0584265
crygs1	ENSDARG00000042992	8.44473	43.9039	3.44896e-11
krt222	ENSDARG00000071518	0.74153	2.97794	0.0844069
krt96	ENSDARG00000095147	0.937617	4.19445	0.0405564
r3hdm1	ENSDARG00000101458	0.737834	3.19108	0.074041
ftcd	ENSDARG00000007421	2.24971	9.51421	0.00203887
hsh2d	ENSDARG00000042908	0.992197	3.13469	0.0766432
serpinc1	ENSDARG00000042684	1.30268	6.81224	0.00905352
pip5k1ca	ENSDARG00000076001	1.07607	5.94151	0.0147884
gpx4a	ENSDARG00000068478	1.08934	6.12319	0.013342
yjefn3	ENSDARG00000061692	0.932676	3.40624	0.0649504
aes	ENSDARG00000021805	0.923392	4.77691	0.0288438
gna11a	ENSDARG00000010002	0.820267	3.68083	0.0550416
cfhl4	ENSDARG00000102456	1.88123	11.3139	0.000769288
cfhl2	ENSDARG00000103760	1.78965	7.59452	0.00585459
mcoln2	ENSDARG00000098918	2.54216	10.4121	0.00125189
si:dkeyp-34c12.1	ENSDARG00000071083	1.53853	6.06034	0.0138251
si:dkey-286j15.3	ENSDARG00000071036	1.24488	4.97074	0.0257796
si:ch73-304f21.1	ENSDARG00000087407	2.01095	16.0431	6.19166e-05
kng1	ENSDARG00000022372	1.15812	3.29397	0.0695349
fetub	ENSDARG00000053973	2.43782	24.4935	7.45623e-07
si:ch73-197b13.1	ENSDARG00000100625	1.79628	15.7785	7.12074e-05
lsm14b	ENSDARG00000025386	2.07008	7.72778	0.00543777
kcnk15	ENSDARG00000077371	1.96696	6.12412	0.013335
mitfb	ENSDARG00000037833	1.83058	11.2598	0.000792056
top1	ENSDARG00000086775	1.78965	7.59452	0.00585459
syn2a	ENSDARG00000045945	0.835301	3.78552	0.051698
etv7	ENSDARG00000089434	2.18855	12.7546	0.000355143
tulp1a	ENSDARG00000075295	0.818903	2.79878	0.094336
mipb	ENSDARG00000013963	1.50896	13.047	0.000303773
pigt	ENSDARG00000075842	0.764819	2.82883	0.0925856
samd10b	ENSDARG00000094377	0.991491	2.90633	0.0882324
birc7	ENSDARG00000058082	1.80759	6.52685	0.0106258
cdc42l2	ENSDARG00000057869	1.03467	3.73427	0.053307
ptk6b	ENSDARG00000059956	1.39505	3.517	0.0607422
cox4i2	ENSDARG00000022509	0.877997	3.44543	0.0634271
lamb2l	ENSDARG00000033950	0.700082	2.77403	0.0958049
si:rp71-17i16.5	ENSDARG00000037527	3.42808	16.5606	4.7119e-05
arhgef3l	ENSDARG00000037554	1.30651	3.64294	0.0563073
kcnab2b	ENSDARG00000062134	0.904566	3.52141	0.0605809
si:dkey-1c11.1	ENSDARG00000087681	1.35983	4.89737	0.0268977
igsf21b	ENSDARG00000056084	1.4849	5.98025	0.014467
CR548634.2	ENSDARG00000097585	1.27042	2.82402	0.0928633
slc2a1a	ENSDARG00000001437	1.75357	9.45062	0.00211078
syt6a	ENSDARG00000076730	1.94597	11.3972	0.000735564
si:dkey-205h13.1	ENSDARG00000079307	1.30529	6.09213	0.0135786
mipa	ENSDARG00000037285	1.56125	13.9317	0.000189573
arf3a	ENSDARG00000070539	1.29563	8.46455	0.00362135
slc26a10	ENSDARG00000078800	3.14949	13.0658	0.000300739
c1ql4a	ENSDARG00000011549	1.47574	7.10655	0.00768027
tmem107l	ENSDARG00000088398	1.05914	4.29226	0.0382863
smc1a	ENSDARG00000055754	2.23707	22.1783	2.48463e-06
pik3cd	ENSDARG00000003250	1.53636	11.4625	0.000710163
hmgn3	ENSDARG00000036754	0.716416	3.00456	0.0830304
si:dkey-126g1.7	ENSDARG00000086703	1.14893	4.16921	0.041165
cpne9	ENSDARG00000098252	1.96118	5.33887	0.020855
zgc:193690	ENSDARG00000044325	1.16667	6.47535	0.0109381
tent5ab	ENSDARG00000054641	1.58884	10.1704	0.0014271
elovl4b	ENSDARG00000027495	1.35637	9.58018	0.00196689
CR354556.1	ENSDARG00000094198	1.53853	6.06034	0.0138251
podn	ENSDARG00000019025	1.17955	3.17171	0.0749241
cyp2aa12	ENSDARG00000102805	0.991491	2.90633	0.0882324
cyp2aa7	ENSDARG00000103766	0.938796	3.56742	0.0589238
cyp2aa3	ENSDARG00000103347	1.38461	5.41033	0.020018
CABZ01066224.1	ENSDARG00000117217	1.43707	3.48	0.0621148
si:ch211-149b19.2	ENSDARG00000088882	1.5656	4.95145	0.0260689
si:ch73-290k24.5	ENSDARG00000076310	1.20636	5.70489	0.0169178
CABZ01088025.1	ENSDARG00000033955	1.30651	3.64294	0.0563073
zgc:162858	ENSDARG00000098990	0.900052	3.44006	0.0636334
tubb6	ENSDARG00000104801	0.89158	4.57109	0.0325159
slc35g2b	ENSDARG00000045447	0.930024	4.32963	0.0374543
zic4	ENSDARG00000031307	0.772029	3.06041	0.0802212
trpc1	ENSDARG00000061203	1.12883	5.1955	0.0226455
actr3b	ENSDARG00000008790	0.883391	3.15859	0.0755286
atp6v0a1b	ENSDARG00000015174	0.864336	4.21745	0.0400102
gnal	ENSDARG00000045415	1.35976	9.88722	0.0016643
si:ch211-69l10.4	ENSDARG00000098036	1.71498	5.74994	0.0164893
si:dkey-37o8.1	ENSDARG00000071727	1.06061	3.06633	0.0799297
myrip	ENSDARG00000038814	0.811807	3.38805	0.0656705
eloca	ENSDARG00000045355	1.14765	6.79112	0.00916123
flj11011l	ENSDARG00000045360	0.737197	2.95056	0.0858478
KCNB2	ENSDARG00000088842	1.4891	3.44893	0.0632926
neto1l	ENSDARG00000071596	0.856999	2.9814	0.0842265
c8g	ENSDARG00000032098	2.24971	9.51421	0.00203887
msrb2	ENSDARG00000018459	2.16269	8.61954	0.00332577
armc3	ENSDARG00000074708	2.037	10.7731	0.00102985
BX005392.3	ENSDARG00000097929	5.10217	26.8323	2.21903e-07
CR381686.5	ENSDARG00000112015	1.08115	2.71654	0.0993132
si:ch211-161h7.8	ENSDARG00000089919	1.96019	13.3113	0.000263815
atp6v1ab	ENSDARG00000076318	0.921748	4.8491	0.0276605
sat1b	ENSDARG00000032272	0.830313	3.71961	0.0537771
ctnnd2a	ENSDARG00000062415	0.820331	3.65512	0.0558971
pex2	ENSDARG00000062421	1.28204	6.05663	0.0138542
pdha1b	ENSDARG00000010555	2.04874	9.42426	0.00214133
BX323067.1	ENSDARG00000097984	1.5617	4.24488	0.0393689
tmtopsb	ENSDARG00000032246	2.0976	6.33563	0.0118336
olfm3a	ENSDARG00000071493	1.22287	3.85359	0.0496395
si:ch211-287n14.3	ENSDARG00000093650	1.80759	6.52685	0.0106258
si:dkeyp-88h4.2	ENSDARG00000100538	8.6736	48.9865	2.57733e-12
CR352310.1	ENSDARG00000116789	2.80386	13.4562	0.000244202
palmdb	ENSDARG00000034321	1.86486	5.96576	0.0145863
steap2	ENSDARG00000062887	0.894458	3.04895	0.0807893
neurod6a	ENSDARG00000040008	2.02595	12.4917	0.000408766
CR384099.1	ENSDARG00000089193	1.61601	4.98617	0.0255507
si:ch73-173p19.2	ENSDARG00000103971	2.83689	15.5629	7.98049e-05
asic1c	ENSDARG00000098428	1.4891	3.44893	0.0632926
tmem241	ENSDARG00000090685	1.2684	6.03665	0.0140119
si:ch211-183d21.3	ENSDARG00000056294	1.35604	7.55933	0.00597002
lrrc4bb	ENSDARG00000014792	0.924942	4.56869	0.0325615
spsb3b	ENSDARG00000077487	1.62552	4.26247	0.0389632
CU633479.2	ENSDARG00000103837	1.8273	7.15703	0.00746709
crygn2	ENSDARG00000030411	1.6203	14.9744	0.000108979
FP236318.2	ENSDARG00000114874	1.35983	4.89737	0.0268977
prtgb	ENSDARG00000040442	1.37232	10.1515	0.00144186
rxfp3.3b	ENSDARG00000059348	1.24567	2.89794	0.0886929
neo1b_2	ENSDARG00000102069	7.59011	28.0228	1.19893e-07
CU855758.2	ENSDARG00000098047	1.26365	4.95099	0.0260757
drd4a	ENSDARG00000038363	1.96118	5.33887	0.020855
shisal1b	ENSDARG00000067710	1.11465	4.38324	0.036294
plxnb2b	ENSDARG00000036985	1.11012	6.75044	0.00937247
cat	ENSDARG00000104702	0.825877	3.90226	0.0482211
camk1db	ENSDARG00000017446	0.937024	4.18103	0.0408789
ap3s2	ENSDARG00000039882	0.705985	2.78942	0.0948888
ccl39.7	ENSDARG00000099982	1.16817	3.23405	0.0721222
zgc:92873	ENSDARG00000102060	1.12593	6.61478	0.0101136
actc1c	ENSDARG00000079111	1.4887	10.7027	0.00106981
syt9b	ENSDARG00000029239	1.31123	4.91557	0.0266157
tigara	ENSDARG00000051749	1.25254	4.43743	0.0351591
si:ch211-68a17.7	ENSDARG00000045797	0.758675	2.85115	0.0913084
fgl2b	ENSDARG00000019686	2.60432	18.4632	1.73214e-05
lrrn3a	ENSDARG00000077569	0.859498	3.17946	0.0745693
zgc:158222	ENSDARG00000051873	1.49998	5.49784	0.01904
ckmt1	ENSDARG00000016598	0.80571	3.60635	0.0575592
ptprjb.1	ENSDARG00000091539	1.55524	3.42781	0.0641069
si:ch211-236l14.4	ENSDARG00000062059	1.20754	3.03962	0.0812551
cib2	ENSDARG00000102820	1.13028	5.70078	0.0169574
sema7a	ENSDARG00000078707	0.853097	3.54673	0.0596627
grm8b	ENSDARG00000076508	0.992344	3.18641	0.0742531
slc41a2a	ENSDARG00000075803	1.78965	7.59452	0.00585459
CR450817.1	ENSDARG00000094093	1.06716	4.1692	0.0411653
hcn4l	ENSDARG00000074419	1.39505	3.517	0.0607422
CABZ01046980.1	ENSDARG00000112342	1.29509	7.12586	0.00759801
zgc:163040	ENSDARG00000113205	2.64728	9.9388	0.00161831
zgc:113983	ENSDARG00000068941	0.842937	3.09004	0.078773
hist1h2a2_1	ENSDARG00000111648	1.30651	3.64294	0.0563073
CU302436.2	ENSDARG00000111964	1.08534	3.92719	0.0475112
zgc:162611	ENSDARG00000092846	0.855783	3.88511	0.0487161
zgc:194989	ENSDARG00000114405	1.90094	13.7353	0.000210466
CU302436.4	ENSDARG00000114500	1.47574	7.10655	0.00768027
zgc:173585	ENSDARG00000089039	2.06434	13.0367	0.000305446
ano9a_2	ENSDARG00000078941	2.3767	17.0603	3.62118e-05
hist1h2a4_6	ENSDARG00000051736	1.90748	12.906	0.000327525
zgc:173552_7	ENSDARG00000114334	1.57564	12.2304	0.000470175
mafb	ENSDARG00000076520	1.83918	17.5488	2.80032e-05
si:ch1073-174d20.1	ENSDARG00000090108	1.78985	11.2244	0.00080729

## Sheet: WTvsMZ_heartsOnly_1383Down
genes	ENSMBL_IDs	logFC	LR	PValue
ildr1a	ENSDARG00000103929	-0.920291	4.15432	0.0415284
gpa33a	ENSDARG00000100223	-0.898083	4.21791	0.0399994
tmco3	ENSDARG00000075108	-1.00147	3.96949	0.0463318
runx1	ENSDARG00000087646	-1.22385	6.22138	0.0126216
clic6	ENSDARG00000099108	-1.76897	3.00688	0.0829115
fn1b	ENSDARG00000006526	-0.986972	5.58499	0.018115
LO018629.1	ENSDARG00000113848	-0.862713	3.17155	0.0749315
mylz3	ENSDARG00000017441	-0.735101	2.97489	0.0845656
FAM83G	ENSDARG00000062929	-1.01677	5.82133	0.0158329
myo15ab	ENSDARG00000078474	-1.49316	4.39284	0.0360902
AL928650.4	ENSDARG00000113858	-0.999784	3.14698	0.0760676
AL928650.3	ENSDARG00000096599	-0.771293	2.7544	0.0969874
pdia2	ENSDARG00000018263	-1.61093	5.70777	0.01689
si:dkeyp-75b4.7	ENSDARG00000070490	-6.50896	10.5864	0.00113922
b4galt1	ENSDARG00000002634	-2.28246	14.0824	0.000174971
si:dkey-5n7.2	ENSDARG00000102339	-2.38648	8.29146	0.0039832
cxcl8a	ENSDARG00000104795	-1.84395	12.7622	0.000353703
fgf20a	ENSDARG00000007356	-1.75224	5.61609	0.0177963
klf3	ENSDARG00000015495	-0.914111	4.80221	0.0284233
apela	ENSDARG00000094729	-1.34325	5.13295	0.0234758
fgfbp1b_1	ENSDARG00000091660	-1.53187	10.0489	0.00152437
mab21l2	ENSDARG00000015266	-0.78497	3.52383	0.0604925
BX548015.2	ENSDARG00000096527	-1.26625	6.55181	0.0104778
slc2a15b	ENSDARG00000053269	-1.07959	3.35407	0.0670392
gab1	ENSDARG00000037018	-0.685912	2.71894	0.0991638
si:dkey-27h10.2	ENSDARG00000094485	-1.21832	3.57694	0.058587
smad1	ENSDARG00000027199	-0.720457	3.00051	0.0832381
pou4f2	ENSDARG00000069737	-0.711793	2.75046	0.0972262
tnip2	ENSDARG00000074501	-2.65752	17.4759	2.91e-05
si:dkey-6f10.4_1	ENSDARG00000077519	-2.8108	9.43572	0.00212799
si:dkey-9i23.6	ENSDARG00000094678	-1.47064	4.66503	0.0307829
muc13a	ENSDARG00000069559	-3.33135	26.9695	2.07e-07
zgc:111983	ENSDARG00000006588	-1.00264	4.87426	0.0272601
si:ch73-160h15.3	ENSDARG00000094160	-1.40614	3.8432	0.0499481
FO818719.1	ENSDARG00000103535	-1.36738	3.20802	0.0732782
cxcl18b	ENSDARG00000075045	-1.82752	17.7643	2.5e-05
col17a1a	ENSDARG00000069415	-3.05924	22.2517	2.39e-06
fam13a	ENSDARG00000075564	-0.950457	5.11665	0.0236974
LO017718.1	ENSDARG00000117216	-2.99859	14.4684	0.000142532
capn9	ENSDARG00000012341	-0.813582	3.52388	0.0604906
si:ch211-202h22.8	ENSDARG00000078138	-1.31649	3.95691	0.0466794
si:ch211-196h16.5	ENSDARG00000069264	-1.74676	11.2388	0.00080104
mb	ENSDARG00000031952	-0.791303	3.62686	0.0568541
adgre10	ENSDARG00000075855	-1.63739	12.9323	0.000322959
dnajb1b	ENSDARG00000041394	-1.78006	17.4246	2.99e-05
crb3b	ENSDARG00000068182	-0.930706	2.70892	0.0997884
CABZ01049361.1	ENSDARG00000104284	-1.91296	4.88273	0.0271266
caspb	ENSDARG00000052039	-0.77482	2.88598	0.0893537
adgre5b.3_2	ENSDARG00000112943	-0.766002	3.01567	0.0824635
trip10b	ENSDARG00000100788	-1.18657	2.91155	0.0879476
CABZ01115881.1	ENSDARG00000086539	-2.04608	4.27531	0.0386698
si:ch1073-286c18.5	ENSDARG00000098567	-7.45239	18.4646	1.73e-05
col5a3b	ENSDARG00000101816	-2.03773	18.1397	2.05e-05
cyp3a65	ENSDARG00000103295	-1.31116	2.92075	0.087447
FP236157.5	ENSDARG00000117258	-1.7375	4.75795	0.0291633
FP236157.7	ENSDARG00000117555	-1.28694	5.48699	0.0191585
FP236157.6	ENSDARG00000117457	-1.97393	5.25999	0.0218212
FP236157.3	ENSDARG00000105092	-1.44406	3.11505	0.0775719
zgc:113452	ENSDARG00000074146	-1.22022	4.18125	0.0408737
CU928013.1	ENSDARG00000097884	-1.44912	6.68257	0.00973603
mylk4a	ENSDARG00000091260	-0.950913	3.56926	0.0588584
foxf2a	ENSDARG00000017195	-0.86863	3.96177	0.0465447
foxq1a	ENSDARG00000030896	-0.829804	3.38218	0.0659048
bcl10	ENSDARG00000077130	-1.73047	12.2761	0.000458804
pth1ra	ENSDARG00000020957	-2.15491	9.02226	0.00266711
myl13	ENSDARG00000042245	-1.98565	7.47494	0.00625635
CABZ01088149.1	ENSDARG00000114019	-1.28518	4.01524	0.0450909
bambib	ENSDARG00000099677	-0.907096	4.50916	0.0337137
arl14	ENSDARG00000063223	-1.2045	3.26069	0.0709591
rgs5b	ENSDARG00000017860	-1.69224	13.736	0.000210378
cdc14aa	ENSDARG00000013858	-2.04608	4.27531	0.0386698
ripk2	ENSDARG00000104290	-0.770812	2.88744	0.0892726
CABZ01021599.1	ENSDARG00000112870	-1.07422	3.93621	0.0472571
CABZ01021592.1	ENSDARG00000114516	-0.879773	4.24668	0.0393271
si:ch1073-170o4.1	ENSDARG00000092780	-1.15309	5.18233	0.0228177
BX908750.1	ENSDARG00000097553	-0.826499	3.61928	0.0571137
CR788249.1	ENSDARG00000092159	-2.04608	4.27531	0.0386698
BX682548.1	ENSDARG00000093060	-1.7827	4.13418	0.0420255
rreb1b	ENSDARG00000042652	-0.790322	3.57005	0.0588306
inhbab	ENSDARG00000024759	-1.95949	3.84804	0.0498041
bokb	ENSDARG00000008807	-2.15798	10.0682	0.00150848
myo7bb	ENSDARG00000077201	-1.18058	4.05401	0.0440666
ivns1abpb	ENSDARG00000013946	-0.737664	3.13011	0.0768588
zgc:154006	ENSDARG00000061797	-1.1345	3.25279	0.0713022
nck1a	ENSDARG00000074262	-1.05652	5.55973	0.0183783
slc35g2a	ENSDARG00000056262	-1.07778	4.9542	0.0260274
zgc:163121	ENSDARG00000055370	-3.34258	14.7075	0.000125548
cahz	ENSDARG00000011166	-0.70747	2.76889	0.096113
CR788254.2	ENSDARG00000093130	-7.23958	16.3599	5.24e-05
crispld1b	ENSDARG00000013293	-1.12316	3.35069	0.0671767
ackr4a	ENSDARG00000078729	-2.7123	5.19885	0.0226018
BX323559.2	ENSDARG00000093443	-1.8493	4.50725	0.0337514
zgc:136930	ENSDARG00000055192	-1.76897	3.00688	0.0829115
CR855337.1	ENSDARG00000094295	-1.31041	6.48709	0.0108661
tnn	ENSDARG00000024829	-0.780334	3.5448	0.0597325
rabgap1l2	ENSDARG00000060315	-0.982424	3.33703	0.0677367
apoda.2	ENSDARG00000060350	-1.76897	3.00688	0.0829115
apoda.1	ENSDARG00000060345	-1.79869	7.29401	0.00691848
gpr160	ENSDARG00000038700	-2.85943	9.85652	0.00169231
skila	ENSDARG00000023933	-1.15473	6.66407	0.0098376
si:dkeyp-66d1.7	ENSDARG00000038709	-1.49056	7.28782	0.00694238
homeza	ENSDARG00000054304	-0.840482	4.06849	0.0436902
crlf1a	ENSDARG00000024365	-1.84904	16.9245	3.89e-05
HELZ2	ENSDARG00000012600	-2.18968	8.15372	0.0042973
si:dkey-97a13.12	ENSDARG00000095649	-4.25128	17.9441	2.27e-05
trim55a	ENSDARG00000029596	-0.77604	3.26613	0.0707241
ftr15	ENSDARG00000074118	-1.62718	4.09125	0.0431058
crema	ENSDARG00000023217	-1.42682	11.3238	0.00076521
si:ch211-195h23.3	ENSDARG00000068431	-0.837526	3.103	0.078148
chrng	ENSDARG00000086647	-0.974757	4.12203	0.0423282
CU929150.2	ENSDARG00000100828	-1.7827	4.13418	0.0420255
ccl20a.3	ENSDARG00000101040	-7.18108	15.817	6.98e-05
fndc7a	ENSDARG00000077096	-1.47364	3.79468	0.0514158
fndc7rs2	ENSDARG00000092552	-2.20507	5.13731	0.0234169
ap1s3b	ENSDARG00000027966	-1.03317	3.84465	0.049905
zcchc2	ENSDARG00000067950	-0.756901	3.16545	0.0752116
CR384061.1	ENSDARG00000070661	-2.6788	13.1263	0.000291177
klf2b	ENSDARG00000040432	-0.793216	3.71135	0.0540438
CABZ01066725.1	ENSDARG00000100700	-0.983433	3.40946	0.0648237
si:ch211-178n15.1	ENSDARG00000097617	-1.35961	9.08528	0.00257676
jund	ENSDARG00000067850	-0.720719	3.06961	0.0797688
pnp5b	ENSDARG00000099802	-0.93816	3.94812	0.0469238
BX537288.2	ENSDARG00000095390	-1.71288	3.76423	0.05236
triobpb	ENSDARG00000006385	-0.901366	3.96548	0.0464422
ftr43	ENSDARG00000076106	-1.5622	3.03732	0.0813704
slc25a38a	ENSDARG00000059805	-2.7123	5.19885	0.0226018
trim35-7_2	ENSDARG00000104825	-1.17835	4.77388	0.0288947
trim35-31	ENSDARG00000052097	-1.14606	5.05428	0.0245652
BX000701.1	ENSDARG00000099172	-1.22931	3.86477	0.0493098
znf1001_1	ENSDARG00000102401	-2.74239	11.626	0.000650353
sstr5	ENSDARG00000101655	-1.35472	6.11119	0.0134329
cfap70	ENSDARG00000058508	-3.2916	8.76769	0.00306613
pdgfab	ENSDARG00000098578	-0.816341	3.21506	0.0729637
CU138547.1	ENSDARG00000074231	-1.44406	3.11505	0.0775719
CABZ01079251.1	ENSDARG00000100498	-2.12776	4.70539	0.0300682
si:ch211-108d22.2	ENSDARG00000097615	-0.819861	2.89928	0.0886193
mvp	ENSDARG00000021242	-1.72835	16.6613	4.47e-05
cavin1a	ENSDARG00000076411	-1.10285	5.98465	0.0144309
tob1a	ENSDARG00000032619	-0.71279	2.9419	0.0863092
si:ch211-246e12.3	ENSDARG00000092455	-0.869928	2.73963	0.0978874
slc5a11	ENSDARG00000019932	-1.86737	3.42475	0.0642261
fahd1	ENSDARG00000031657	-1.12875	4.05918	0.0439318
rln3a	ENSDARG00000070780	-2.62479	16.9978	3.74e-05
ldlra	ENSDARG00000029476	-1.49858	10.558	0.00115688
slc4a1a	ENSDARG00000012881	-0.787682	3.54012	0.0599013
tcap	ENSDARG00000007344	-1.67834	14.4276	0.000145653
scn4ab	ENSDARG00000034588	-6.76936	12.4041	0.000428394
arhgap27l	ENSDARG00000061798	-1.04409	6.05202	0.0138904
hoxb10a	ENSDARG00000011579	-1.56868	3.76203	0.0524287
hoxb9a	ENSDARG00000056023	-3.12355	25.0549	5.57e-07
hoxb8a	ENSDARG00000056027	-3.4557	40.9069	1.6e-10
hoxb7a	ENSDARG00000056030	-2.8107	5.71575	0.0168134
hoxb6a	ENSDARG00000010630	-2.22676	14.01	0.000181844
hoxb5a	ENSDARG00000013057	-1.38711	8.43282	0.00368508
hoxb2a	ENSDARG00000000175	-0.787768	3.15797	0.0755569
hoxb1a	ENSDARG00000008174	-1.49316	4.39284	0.0360902
atf4b	ENSDARG00000038141	-0.682449	2.75852	0.0967377
BX569789.1	ENSDARG00000099678	-1.5622	3.03732	0.0813704
cbx7a	ENSDARG00000038025	-1.89574	19.9196	8.08e-06
si:ch211-256m1.8	ENSDARG00000055172	-1.35804	6.98364	0.0082258
hsp70.1	ENSDARG00000029688	-1.66505	15.4713	8.38e-05
hsp70.2	ENSDARG00000092362	-1.2714	9.34655	0.00223405
hsp70.3	ENSDARG00000021924	-1.49164	12.7275	0.000360327
grap2a	ENSDARG00000006468	-1.57261	4.39383	0.0360691
fam83fa	ENSDARG00000038012	-1.54826	5.64347	0.0175205
cldni	ENSDARG00000054616	-0.794724	3.50324	0.0612489
syt17	ENSDARG00000060741	-1.36057	3.57224	0.0587532
prl	ENSDARG00000037946	-2.73308	13.7662	0.000207032
si:ch211-195b15.8	ENSDARG00000094836	-0.755737	3.24204	0.0717713
prrg2	ENSDARG00000087193	-0.954101	2.85337	0.0911828
mylpfa	ENSDARG00000053254	-0.896015	4.08086	0.0433715
hspb9	ENSDARG00000078674	-1.4556	9.58739	0.00195918
nmrk1	ENSDARG00000037913	-1.6834	4.4234	0.0354493
cdk5r1a	ENSDARG00000037916	-1.21832	3.57694	0.058587
itga3a	ENSDARG00000037917	-0.902417	2.73874	0.0979418
SMIM22	ENSDARG00000105068	-1.31748	4.23716	0.0395483
ppl	ENSDARG00000101043	-0.803436	3.70157	0.0543612
abcc6b.2	ENSDARG00000094901	-1.43146	6.51148	0.0107181
map3k14a	ENSDARG00000074060	-1.23269	8.08389	0.00446604
grapa	ENSDARG00000005414	-0.747505	2.9823	0.0841797
il4r.1	ENSDARG00000116052	-0.78837	3.07189	0.0796567
il4r.2	ENSDARG00000102583	-0.918586	4.6284	0.0314468
mkl2b	ENSDARG00000076867	-1.27232	9.04092	0.00264003
btr02	ENSDARG00000052215	-2.13715	10.724	0.00105758
CR812464.1	ENSDARG00000097976	-3.22177	8.26697	0.00403727
ttyh2l	ENSDARG00000010727	-0.9318	4.5162	0.0335753
zgc:165582	ENSDARG00000074362	-6.50896	10.5864	0.00113922
hbbe1.1	ENSDARG00000113599	-0.947257	5.25003	0.0219464
hbae1.3_2	ENSDARG00000089124	-0.884992	4.53742	0.0331615
hbae3	ENSDARG00000079305	-0.680739	2.73972	0.0978818
CR759836.1	ENSDARG00000115573	-2.1037	9.50275	0.00205164
otop2	ENSDARG00000006522	-2.90282	6.23117	0.0125521
timp2b	ENSDARG00000075261	-1.70546	15.7557	7.21e-05
lgals3bpb	ENSDARG00000040528	-1.42658	6.06333	0.0138017
si:ch211-256e16.11_1	ENSDARG00000100690	-1.18058	4.05401	0.0440666
CABZ01038493.1	ENSDARG00000117625	-1.28923	4.28174	0.0385238
CU693479.1	ENSDARG00000116806	-1.6834	4.4234	0.0354493
pvalb8	ENSDARG00000037790	-1.46895	5.36755	0.0205147
pvalb4	ENSDARG00000024433	-2.04608	4.27531	0.0386698
pvalb1	ENSDARG00000037789	-1.85116	12.018	0.00052689
pvalb5	ENSDARG00000032836	-4.67474	34.9538	3.38e-09
noxo1a	ENSDARG00000041294	-1.56571	11.0975	0.000864439
eps8a	ENSDARG00000102128	-1.1205	6.49878	0.0107948
slc38a4	ENSDARG00000018149	-1.30516	9.76803	0.00177572
CR847994.1	ENSDARG00000097341	-3.1484	7.76269	0.00533364
si:dkey-97m3.1	ENSDARG00000009262	-1.15832	4.1642	0.0412868
zgc:194209	ENSDARG00000039356	-0.783806	3.13562	0.076599
rassf3	ENSDARG00000059064	-0.886099	3.86774	0.0492227
CABZ01020840.1	ENSDARG00000090401	-3.50425	16.6149	4.58e-05
zgc:113263	ENSDARG00000045842	-1.18188	7.67988	0.00558399
vegfab	ENSDARG00000034700	-1.02553	5.67602	0.0171983
optn	ENSDARG00000002663	-1.21672	7.45755	0.0063171
cped1	ENSDARG00000045747	-0.869079	3.63672	0.0565182
si:ch211-161n3.4	ENSDARG00000045752	-3.27248	13.9257	0.000190184
si:ch211-161n3.3	ENSDARG00000092989	-0.99925	2.95355	0.0856892
si:dkey-21h14.12_1	ENSDARG00000096184	-2.0301	11.4589	0.00071151
si:dkey-21h14.3	ENSDARG00000096047	-1.29762	4.95568	0.0260051
si:dkey-21h14.12_2	ENSDARG00000094603	-1.52804	10.7469	0.00104454
si:dkey-21h14.12_3	ENSDARG00000096156	-1.82079	9.85113	0.00169727
si:dkey-21h14.10	ENSDARG00000096187	-1.4503	4.11686	0.0424579
si:dkey-21h14.9	ENSDARG00000096153	-2.08957	8.40466	0.0037426
cracr2ab	ENSDARG00000045758	-1.6395	3.39827	0.0652648
net1	ENSDARG00000032765	-0.956412	5.33551	0.0208952
irak3	ENSDARG00000053131	-2.40839	19.0257	1.29e-05
plxnb2a_2	ENSDARG00000094799	-3.40505	19.7725	8.72e-06
kcnj8	ENSDARG00000045589	-2.12776	4.70539	0.0300682
si:dkey-14k9.3	ENSDARG00000045595	-1.49127	6.15398	0.0131117
col7a1l	ENSDARG00000069692	-1.22339	5.85315	0.0155492
atp2b1a	ENSDARG00000012684	-0.70215	2.88359	0.089486
kera	ENSDARG00000056938	-2.4032	22.4742	2.13e-06
socs2	ENSDARG00000045557	-1.37292	9.95472	0.00160438
atxn10	ENSDARG00000008439	-1.17964	4.32743	0.0375029
mcat_2	ENSDARG00000016613	-0.87086	2.87147	0.0901623
si:dkey-31f5.8	ENSDARG00000094428	-2.24523	7.15673	0.0074683
lepb	ENSDARG00000045548	-4.10382	16.2351	5.59e-05
hgfa	ENSDARG00000045544	-1.13759	5.5687	0.0182843
fgl2a	ENSDARG00000019861	-1.7955	11.4966	0.000697223
BX248410.1	ENSDARG00000090038	-0.761774	2.7889	0.0949192
sfmbt2	ENSDARG00000045519	-1.34222	8.18186	0.00423113
pfkfb3	ENSDARG00000001953	-0.824405	3.84164	0.0499946
si:dkey-84h14.1	ENSDARG00000087293	-1.5622	3.03732	0.0813704
si:dkey-269p2.1	ENSDARG00000095275	-2.90282	6.23117	0.0125521
si:dkey-190j3.2_1	ENSDARG00000099152	-6.50896	10.5864	0.00113922
BX649453.1	ENSDARG00000104407	-1.40614	3.8432	0.0499481
si:dkeyp-87d1.1	ENSDARG00000104681	-7.05646	14.71	0.000125382
zgc:174696	ENSDARG00000110658	-1.25214	3.7951	0.0514029
si:ch211-129p6.2	ENSDARG00000098390	-1.47364	3.79468	0.0514158
si:dkey-51d8.9	ENSDARG00000096217	-1.25214	3.7951	0.0514029
znf1138	ENSDARG00000117096	-6.98986	14.1453	0.000169218
si:dkey-247i3.6_2	ENSDARG00000100214	-3.19879	13.133	0.000290137
si:dkey-16p6.1_6	ENSDARG00000090033	-1.6395	3.39827	0.0652648
crestin	ENSDARG00000105570	-0.974945	4.40442	0.0358458
CT583728.1	ENSDARG00000098155	-12.2303	124.535	6.43e-29
CT583728.12	ENSDARG00000111237	-1.66401	11.6248	0.00065077
CT583728.18	ENSDARG00000114429	-6.50896	10.5864	0.00113922
CT583728.26	ENSDARG00000117174	-6.76936	12.4041	0.000428394
il17ra1b	ENSDARG00000103208	-7.50102	18.9751	1.32e-05
znf1121_2	ENSDARG00000112070	-2.20507	5.13731	0.0234169
znf988	ENSDARG00000105219	-3.35819	9.26467	0.00233616
si:ch211-232d10.1	ENSDARG00000098189	-1.1247	2.81032	0.0936597
si:dkey-193i10.4	ENSDARG00000116086	-1.8493	4.50725	0.0337514
si:dkeyp-123a12.2	ENSDARG00000115029	-2.90282	6.23117	0.0125521
si:ch211-161m3.4	ENSDARG00000103375	-0.927259	3.22239	0.0726374
myrfl	ENSDARG00000101645	-1.55344	9.85504	0.00169367
znf1015_1	ENSDARG00000098389	-1.8043	10.0082	0.00155848
si:ch211-165i18.2	ENSDARG00000077239	-2.04608	4.27531	0.0386698
si:cabz01069012.2	ENSDARG00000086576	-2.7123	5.19885	0.0226018
si:dkey-240n22.6_2	ENSDARG00000089296	-1.62769	7.0894	0.0077541
BX005417.1	ENSDARG00000094215	-1.88862	5.77147	0.0162884
si:dkey-61p9.9_2	ENSDARG00000092759	-1.8493	4.50725	0.0337514
AL935186.1	ENSDARG00000025046	-7.54807	19.4795	1.02e-05
june	ENSDARG00000104090	-1.20002	7.63214	0.00573374
rabepk	ENSDARG00000112165	-1.03317	3.84465	0.049905
hspa5	ENSDARG00000103846	-0.712073	2.99458	0.0835435
hpda	ENSDARG00000018351	-2.99621	11.1045	0.000861172
CABZ01076737.1	ENSDARG00000103792	-1.56868	3.76203	0.0524287
myo19	ENSDARG00000073761	-0.826876	3.08774	0.0788845
dhrs11a	ENSDARG00000046090	-1.7154	8.6679	0.00323865
si:ch211-283g2.2_1	ENSDARG00000108953	-1.71288	3.76423	0.05236
zmp:0000000846	ENSDARG00000078362	-1.29395	6.78312	0.00920237
ugt2a7_1	ENSDARG00000093043	-1.26489	3.04003	0.0812344
slc2a11b	ENSDARG00000063288	-0.935603	3.41285	0.0646906
prodhb	ENSDARG00000086512	-1.52397	4.09294	0.0430628
zgc:171242	ENSDARG00000078551	-1.6395	3.39827	0.0652648
hspb8	ENSDARG00000058365	-0.908736	4.81793	0.0281651
isg15	ENSDARG00000086374	-3.65164	11.6899	0.000628387
cmklr1	ENSDARG00000090890	-2.21029	10.631	0.0011121
limk2	ENSDARG00000005104	-1.17673	7.70398	0.00550991
pik3ip1	ENSDARG00000003281	-0.969991	5.22916	0.0222112
shisa2a	ENSDARG00000034138	-1.14103	3.62441	0.0569376
npas2	ENSDARG00000016536	-1.3419	5.32244	0.0210526
agtr2	ENSDARG00000035552	-0.87063	3.33775	0.0677073
CT025748.1	ENSDARG00000094576	-1.97393	5.25999	0.0218212
acsl4b	ENSDARG00000010752	-1.61654	13.2892	0.000266937
capga	ENSDARG00000035560	-1.87366	6.54402	0.0105237
si:ch211-137i24.10	ENSDARG00000057706	-1.29529	4.74932	0.0293099
zfand5a	ENSDARG00000018898	-0.858458	4.24933	0.0392658
abhd17b	ENSDARG00000035571	-0.756012	3.24179	0.071782
klf9	ENSDARG00000068194	-1.60021	10.8216	0.00100325
si:ch211-102c2.4	ENSDARG00000079387	-1.79386	5.92475	0.0149296
nfr	ENSDARG00000114540	-2.27844	5.57028	0.0182678
zgc:162952_1	ENSDARG00000056245	-0.987912	3.7705	0.052164
fam129bb	ENSDARG00000008026	-0.726927	2.97537	0.0845409
si:dkey-61l1.4	ENSDARG00000092567	-1.7827	4.13418	0.0420255
f11r.1	ENSDARG00000017320	-0.939838	4.69753	0.030206
adamts8a	ENSDARG00000007709	-1.7992	12.6227	0.000381095
stk36	ENSDARG00000061095	-1.06577	4.69025	0.0303342
atf5a	ENSDARG00000068096	-1.02421	4.78399	0.0287254
si:ch211-117m20.5	ENSDARG00000091996	-1.6892	15.0199	0.000106386
spns2	ENSDARG00000061017	-0.783956	3.4703	0.0624799
iscub	ENSDARG00000026582	-1.28791	6.90404	0.0086001
myhz2	ENSDARG00000012944	-1.01101	4.4397	0.0351125
myhz1.2	ENSDARG00000067995	-1.31522	3.64765	0.0561485
myhz1.1_1	ENSDARG00000067990	-1.40988	6.94269	0.00841623
ppp1r14aa	ENSDARG00000011239	-0.921589	3.96189	0.0465415
nfkbib	ENSDARG00000030087	-1.07788	6.55275	0.0104722
tmprss13b	ENSDARG00000077573	-6.98986	14.1453	0.000169218
anxa3a	ENSDARG00000009196	-0.856654	3.37761	0.0660879
BX640536.1	ENSDARG00000094754	-2.0254	6.79245	0.00915442
fgf5	ENSDARG00000035377	-3.07109	7.25508	0.00707006
snx18a	ENSDARG00000067713	-0.701938	2.85116	0.0913082
si:dkey-65b12.6	ENSDARG00000076830	-1.06091	5.60602	0.0178989
cxcl20	ENSDARG00000075163	-1.35567	3.89877	0.0483215
aqp3a	ENSDARG00000003808	-0.816181	3.23126	0.0722453
ctsla	ENSDARG00000007836	-0.887435	4.62773	0.0314592
dmrt2a	ENSDARG00000015072	-1.71288	3.76423	0.05236
f2rl2	ENSDARG00000090524	-0.859715	3.95057	0.0468555
f2r	ENSDARG00000060012	-1.13873	7.01532	0.00808151
si:ch211-130m23.2	ENSDARG00000095136	-1.37746	2.79885	0.0943319
card9	ENSDARG00000067672	-1.78651	9.45736	0.00210303
thbs4a	ENSDARG00000102777	-1.63795	10.6552	0.0010976
cd180	ENSDARG00000093750	-6.98986	14.1453	0.000169218
si:ch211-202f5.3	ENSDARG00000092998	-0.994938	4.51161	0.0336656
bicdl2	ENSDARG00000052427	-1.44174	6.79394	0.00914679
sik2a	ENSDARG00000079618	-1.54298	10.958	0.000932027
FQ378016.1	ENSDARG00000108939	-3.08835	25.9091	3.58e-07
ncf1	ENSDARG00000033735	-1.93005	17.0276	3.68e-05
gsnb	ENSDARG00000045262	-0.850309	3.93925	0.0471719
prdm12b	ENSDARG00000007430	-0.832946	3.72402	0.0536352
AL929057.1	ENSDARG00000103165	-1.44406	3.11505	0.0775719
anxa1c	ENSDARG00000104359	-0.870115	4.28961	0.0383459
adamtsl2	ENSDARG00000074033	-1.92913	15.4264	8.58e-05
si:dkey-251i10.2	ENSDARG00000093957	-1.65049	12.4361	0.000421116
smyd1a	ENSDARG00000009280	-1.26489	3.04003	0.0812344
FO834857.1	ENSDARG00000112895	-1.42933	6.9968	0.00816557
fkbp11	ENSDARG00000037000	-1.1984	3.65881	0.0557735
erbb3a	ENSDARG00000006202	-0.947576	4.57766	0.0323913
si:ch211-207j7.2	ENSDARG00000090793	-1.53478	4.67083	0.0306792
rgl3a	ENSDARG00000071213	-0.96506	3.71906	0.0537946
myh11a	ENSDARG00000009782	-1.12535	7.02731	0.00802757
sft2d2b	ENSDARG00000071159	-1.57261	4.39383	0.0360691
cyp27c1	ENSDARG00000092660	-1.26457	6.75871	0.00932913
BX548046.2	ENSDARG00000096270	-2.29386	7.53575	0.00604865
pttg1ipa	ENSDARG00000090156	-1.6718	8.50458	0.00354254
dock9b	ENSDARG00000016311	-0.92175	4.39974	0.0359444
ecrg4b	ENSDARG00000088717	-1.03608	3.72702	0.0535388
trim25	ENSDARG00000104396	-1.30537	5.78636	0.016151
pik3r5	ENSDARG00000102762	-1.57523	4.95052	0.0260828
col18a1b	ENSDARG00000095901	-0.945674	4.53896	0.0331317
cacng4a	ENSDARG00000115540	-1.8493	4.50725	0.0337514
si:dkey-43k4.3	ENSDARG00000052428	-1.21456	2.77974	0.0954634
evpla	ENSDARG00000019808	-0.953123	4.89281	0.0269687
slco2a1	ENSDARG00000061896	-1.60069	7.75111	0.00536795
pex5la	ENSDARG00000022518	-0.832779	3.31783	0.0685321
meltf	ENSDARG00000075159	-2.27844	5.57028	0.0182678
ttc22	ENSDARG00000077836	-1.36057	3.57224	0.0587532
pde4ba	ENSDARG00000032868	-0.95867	5.3143	0.0211511
lepr	ENSDARG00000070961	-1.2834	8.56383	0.00342907
jak1	ENSDARG00000020625	-0.826313	3.98209	0.0459866
foxd3	ENSDARG00000021032	-1.34272	7.24393	0.0071141
il12rb2	ENSDARG00000052157	-1.52397	4.09294	0.0430628
rgs16	ENSDARG00000040177	-2.0412	9.67574	0.00186717
sft2d2a	ENSDARG00000070746	-2.34091	7.91406	0.00490522
rp2	ENSDARG00000044339	-0.748732	2.88099	0.089631
gpr84	ENSDARG00000077308	-2.21225	18.5427	1.66e-05
si:dkey-195m11.11	ENSDARG00000097909	-1.91095	11.9944	0.000533615
krt4	ENSDARG00000017624	-0.988044	5.74586	0.0165276
col7a1	ENSDARG00000021720	-2.4415	22.9365	1.67e-06
h1fx	ENSDARG00000054058	-1.09655	6.89796	0.00862941
fkbp5	ENSDARG00000028396	-1.28216	9.19019	0.00243315
mst1ra	ENSDARG00000060235	-0.849753	2.86549	0.0904979
si:ch73-361p23.3	ENSDARG00000087225	-0.902762	3.6329	0.0566481
tespa1	ENSDARG00000053311	-2.7123	5.19885	0.0226018
im:7151449	ENSDARG00000086724	-1.49213	10.9255	0.000948481
slc2a1b	ENSDARG00000007412	-0.891108	4.57123	0.0325131
sycp1	ENSDARG00000003904	-1.6395	3.39827	0.0652648
si:ch211-105j21.9	ENSDARG00000097845	-1.73119	7.68277	0.00557506
tshba	ENSDARG00000033726	-2.70831	8.58756	0.00338467
si:dkey-249d8.1	ENSDARG00000095783	-1.76897	3.00688	0.0829115
gdf5	ENSDARG00000002760	-2.90282	6.23117	0.0125521
uba7	ENSDARG00000061222	-1.86737	3.42475	0.0642261
inka1b	ENSDARG00000070404	-1.13776	4.52836	0.0333376
cyp24a1	ENSDARG00000103277	-2.23894	25.1478	5.31e-07
CU929339.1	ENSDARG00000097058	-3.1484	7.76269	0.00533364
ddit3	ENSDARG00000059836	-1.41714	10.4291	0.00124042
CR926130.2	ENSDARG00000117818	-1.27902	7.58156	0.00589685
khnyn	ENSDARG00000092488	-0.849712	3.90872	0.0480361
si:cabz01007794.1	ENSDARG00000105590	-0.809615	3.72848	0.0534922
si:cabz01007807.1	ENSDARG00000089961	-1.31748	4.23716	0.0395483
si:cabz01007812.1	ENSDARG00000105625	-1.03039	2.78821	0.09496
ltb4r2a	ENSDARG00000088615	-1.44406	3.11505	0.0775719
pnp5a	ENSDARG00000078619	-1.09087	6.78612	0.00918694
aep1	ENSDARG00000039099	-0.856804	4.21171	0.0401459
si:ch211-1o7.3	ENSDARG00000017504	-1.10146	3.05312	0.080582
il16	ENSDARG00000102908	-0.890853	3.93479	0.0472969
mex3b	ENSDARG00000058369	-0.685993	2.76302	0.0964658
adamtsl3	ENSDARG00000027903	-0.785698	3.28695	0.0698327
rhcga	ENSDARG00000003203	-4.17943	17.097	3.55e-05
CU280645.1	ENSDARG00000098326	-1.76897	3.00688	0.0829115
si:dkey-172h23.2	ENSDARG00000023868	-0.742218	3.19557	0.073838
BX957276.1	ENSDARG00000105603	-1.76897	3.00688	0.0829115
nitr1m_2	ENSDARG00000069773	-2.90648	10.275	0.00134847
HACD4	ENSDARG00000102221	-1.00053	3.46612	0.0626382
il13ra1	ENSDARG00000080020	-1.01866	5.78075	0.0162027
si:ch211-212k18.15	ENSDARG00000089432	-6.92004	13.5729	0.000229468
ovol1a	ENSDARG00000076472	-0.803926	2.72657	0.098691
ponzr1	ENSDARG00000090444	-0.930694	4.33759	0.0372796
si:dkey-33c9.6	ENSDARG00000036420	-1.6834	4.4234	0.0354493
si:dkey-19b23.14	ENSDARG00000105530	-1.44406	3.11505	0.0775719
epoa	ENSDARG00000055163	-1.7161	14.186	0.000165601
si:dkey-112a7.4	ENSDARG00000104636	-1.1119	6.55894	0.0104358
ponzr5	ENSDARG00000055046	-0.950913	3.56926	0.0588584
ponzr3	ENSDARG00000088589	-3.01611	29.6581	5.15e-08
ponzr4	ENSDARG00000087440	-1.96106	12.6679	0.000371989
si:dkey-165a24.10	ENSDARG00000105545	-2.12776	4.70539	0.0300682
si:ch211-15b10.6	ENSDARG00000091111	-0.918827	4.59931	0.0319848
si:dkey-23i12.7	ENSDARG00000105562	-1.05677	6.30895	0.012013
vgf	ENSDARG00000105529	-0.989106	5.38126	0.0203541
serpine1	ENSDARG00000056795	-2.03167	22.6765	1.92e-06
tnk1	ENSDARG00000069433	-1.16658	5.64142	0.017541
calca	ENSDARG00000056590	-2.74239	11.626	0.000650353
slc7a6	ENSDARG00000054423	-0.734032	3.05295	0.0805906
adgrg1_1	ENSDARG00000105643	-1.17017	6.67684	0.00976738
anxa2b	ENSDARG00000053625	-1.06214	3.66907	0.0554311
isl2b	ENSDARG00000053499	-0.874502	3.53595	0.0600518
pstpip1b	ENSDARG00000053568	-6.50896	10.5864	0.00113922
alpk3b	ENSDARG00000105630	-1.0859	6.51577	0.0106922
zgc:162945	ENSDARG00000028815	-1.01649	3.77942	0.0518866
aldh1a2	ENSDARG00000053493	-1.15363	7.58528	0.00588468
aqp9b	ENSDARG00000053480	-2.12776	4.70539	0.0300682
si:dkey-1h4.4	ENSDARG00000105548	-1.98123	6.45177	0.0110842
si:ch211-98n17.5	ENSDARG00000105641	-1.25157	7.47994	0.00623902
fhod1	ENSDARG00000051768	-0.813146	3.57901	0.0585139
slc9a5	ENSDARG00000078560	-1.59842	8.44394	0.00366262
esrp2	ENSDARG00000018814	-0.797577	3.06797	0.079849
tppp3	ENSDARG00000030463	-2.4662	17.4843	2.9e-05
amfrb	ENSDARG00000105578	-2.67054	10.8964	0.000963509
dpep2	ENSDARG00000079216	-1.66522	5.00191	0.0253193
cebpa	ENSDARG00000036074	-0.695497	2.73128	0.0984006
slc7a10a	ENSDARG00000008100	-1.42366	9.53084	0.00202048
rhpn2	ENSDARG00000014577	-1.40196	10.6344	0.00111002
tnnt3b	ENSDARG00000068457	-1.26424	6.46803	0.0109832
mnx1	ENSDARG00000035984	-1.66522	5.00191	0.0253193
AL772146.2	ENSDARG00000105823	-1.21456	2.77974	0.0954634
plekhf1	ENSDARG00000102435	-1.42509	6.6297	0.0100292
acana	ENSDARG00000035891	-1.01596	3.83422	0.0502164
PAMR1 (1 of many)	ENSDARG00000103184	-6.98986	14.1453	0.000169218
arhgap36	ENSDARG00000059672	-1.18847	6.08666	0.0136206
cdh30_1	ENSDARG00000102750	-0.821657	3.91085	0.0479754
sult5a1	ENSDARG00000007769	-2.29386	7.53575	0.00604865
scamp2l	ENSDARG00000017010	-1.24139	5.62566	0.0176994
sox17	ENSDARG00000101717	-0.930706	2.70892	0.0997884
tmem176l.3b	ENSDARG00000096874	-3.35819	9.26467	0.00233616
marveld3	ENSDARG00000099654	-1.97393	5.25999	0.0218212
USP53 (1 of many)	ENSDARG00000078615	-1.1545	5.3146	0.0211475
CABZ01074298.1	ENSDARG00000087767	-3.2361	13.5307	0.000234693
acer2	ENSDARG00000077782	-0.779678	2.99759	0.0833887
CABZ01081777.1	ENSDARG00000105782	-1.16791	3.80859	0.0509904
zgc:163061_1	ENSDARG00000076766	-1.42149	3.49953	0.0613864
rbpms	ENSDARG00000099396	-3.42185	9.75778	0.00178565
ctu1	ENSDARG00000020986	-0.801603	2.92714	0.0871016
pptc7a	ENSDARG00000011122	-1.02661	5.87491	0.0153582
hsp70l	ENSDARG00000055723	-1.81678	18.3622	1.83e-05
tfe3a	ENSDARG00000098903	-0.780251	2.84142	0.0918631
slc2a6	ENSDARG00000058731	-1.53516	9.52813	0.00202346
si:dkey-208b23.5	ENSDARG00000058280	-3.07109	7.25508	0.00707006
fut9d	ENSDARG00000028098	-2.14515	20.9516	4.71e-06
b3gnt3.1	ENSDARG00000043482	-1.58379	8.48451	0.00358183
b3gnt3.3	ENSDARG00000093521	-1.6395	3.39827	0.0652648
si:dkey-6n6.2	ENSDARG00000058032	-1.03073	3.95024	0.0468646
ttc39a	ENSDARG00000074126	-1.12611	4.59613	0.0320442
mier3b	ENSDARG00000021288	-0.88393	3.66872	0.0554426
stap2b	ENSDARG00000043281	-1.60817	6.13479	0.0132547
rgl1	ENSDARG00000005989	-0.713979	2.97493	0.0845639
notch2	ENSDARG00000043130	-0.770113	3.45753	0.0629644
trabd2b	ENSDARG00000088816	-0.763644	3.01268	0.0826156
rfx2	ENSDARG00000013575	-1.11399	7.01928	0.00806365
alas2	ENSDARG00000038643	-0.905047	4.56091	0.0327097
si:dkey-163f12.11	ENSDARG00000094861	-1.66259	10.1457	0.00144635
si:ch211-147a11.3	ENSDARG00000069009	-0.786812	3.17335	0.0748489
b3gnt7l	ENSDARG00000053133	-1.75965	10.8107	0.00100917
smim1	ENSDARG00000075500	-1.04371	4.11247	0.042568
wasb	ENSDARG00000026350	-1.47064	4.66503	0.0307829
RF01268	ENSDARG00000104511	-1.98123	6.45177	0.0110842
mmp9	ENSDARG00000042816	-1.98143	19.2081	1.17e-05
sypl2b	ENSDARG00000000690	-0.9525	4.71854	0.0298391
slc38a5a	ENSDARG00000009901	-1.20395	7.50236	0.00616182
sema3ga	ENSDARG00000042545	-0.938703	3.68109	0.0550329
naa80	ENSDARG00000068590	-1.79386	5.92475	0.0149296
kazna	ENSDARG00000076923	-0.832884	3.39949	0.0652167
tcf15	ENSDARG00000067544	-1.91296	4.88273	0.0271266
pgm5	ENSDARG00000060745	-0.873664	3.75101	0.0527757
si:dkey-91m11.5	ENSDARG00000042329	-0.783779	3.41844	0.064472
si:ch211-251j10.3	ENSDARG00000042409	-1.89358	18.3967	1.79e-05
creb3l3l	ENSDARG00000020926	-0.71893	2.86085	0.0907597
rab11fip1a	ENSDARG00000046124	-1.09378	5.1412	0.0233645
nkx6.3	ENSDARG00000060529	-1.41945	6.74055	0.00942456
dok2	ENSDARG00000075818	-1.97393	5.25999	0.0218212
kazald3	ENSDARG00000053509	-1.26361	7.14016	0.00753763
kcnip3a	ENSDARG00000034229	-1.49127	6.15398	0.0131117
slc23a2	ENSDARG00000017365	-0.890913	4.12014	0.0423755
si:dkey-56i24.1_2	ENSDARG00000053345	-2.98941	6.74444	0.00940401
angptl7	ENSDARG00000027582	-0.771324	3.0225	0.0821166
sult1st3	ENSDARG00000018361	-6.84666	12.9926	0.00031272
hes2.2	ENSDARG00000068168	-1.23183	7.17955	0.0073739
arhgef16	ENSDARG00000077114	-1.25214	3.7951	0.0514029
si:ch211-243p7.3	ENSDARG00000101823	-1.00092	3.66069	0.0557105
BX649478.1	ENSDARG00000092351	-2.12776	4.70539	0.0300682
zgc:195023	ENSDARG00000052948	-1.20348	7.75089	0.0053686
prickle3	ENSDARG00000073996	-0.913889	4.04593	0.044278
FO704661.1	ENSDARG00000102758	-1.4399	5.1392	0.0233914
cyr61l2	ENSDARG00000099985	-0.773318	3.25164	0.0713522
TMCC1 (1 of many)	ENSDARG00000076747	-1.28694	5.48699	0.0191585
il10rb	ENSDARG00000078042	-0.753101	3.11461	0.0775932
zgc:91849	ENSDARG00000104716	-0.95753	4.31096	0.0378675
casp8l2	ENSDARG00000070272	-2.50401	15.2958	9.19e-05
nfe2l2a	ENSDARG00000042824	-0.866535	4.24703	0.0393191
BX957292.1	ENSDARG00000092185	-2.41486	6.4369	0.0111774
gad1a	ENSDARG00000093411	-1.1668	3.45475	0.0630703
mylka	ENSDARG00000034801	-0.78079	3.26033	0.070975
CABZ01075242.1	ENSDARG00000114227	-0.945509	3.08187	0.0791696
irs2b	ENSDARG00000075282	-1.01147	5.9027	0.0151177
zgc:113337	ENSDARG00000041998	-2.04608	4.27531	0.0386698
lrrc58b	ENSDARG00000063509	-0.770858	3.28594	0.0698755
chpfa	ENSDARG00000078392	-0.928286	4.77657	0.0288496
wnt10a	ENSDARG00000017155	-1.91153	8.35491	0.00384647
BX469925.3	ENSDARG00000094103	-1.24568	4.3695	0.0365878
epha3	ENSDARG00000039373	-0.753429	2.79179	0.0947484
rgcc	ENSDARG00000035810	-1.08987	5.57598	0.0182085
lacc1	ENSDARG00000076914	-1.96966	9.5979	0.001948
crfb1	ENSDARG00000068681	-0.836353	2.77371	0.0958239
parp4	ENSDARG00000069934	-1.01914	5.77631	0.0162436
acod1	ENSDARG00000069844	-2.30127	23.1713	1.48e-06
si:dkeyp-74a11.1	ENSDARG00000075264	-1.15254	5.55011	0.0184795
si:ch73-7i4.1	ENSDARG00000094554	-1.84004	14.1352	0.000170129
rnf17	ENSDARG00000056387	-1.61965	4.69695	0.0302162
il1rapl1a	ENSDARG00000062045	-0.755175	3.09339	0.0786109
sytl5	ENSDARG00000062135	-1.18657	2.91155	0.0879476
mxc	ENSDARG00000024789	-2.04608	4.27531	0.0386698
slc5a3b	ENSDARG00000077812	-1.05106	4.67237	0.0306516
ildr1b	ENSDARG00000040910	-0.904789	3.14716	0.0760592
si:dkey-3d4.3	ENSDARG00000074079	-0.848355	3.14775	0.0760318
CYP27A1 (1 of many)	ENSDARG00000088013	-1.47364	3.79468	0.0514158
slc12a8	ENSDARG00000074384	-1.47364	3.79468	0.0514158
myl1	ENSDARG00000014196	-1.82986	11.4874	0.000700699
erbb4b	ENSDARG00000089536	-0.835724	2.99403	0.083572
abca12	ENSDARG00000074749	-0.883334	3.94737	0.0469447
adat3	ENSDARG00000005640	-1.05611	3.79919	0.0512775
agr1	ENSDARG00000060682	-1.23273	7.99632	0.00468726
zgc:92380	ENSDARG00000041339	-0.845387	3.60897	0.0574687
col28a2a	ENSDARG00000076321	-0.821433	2.77972	0.0954647
fap	ENSDARG00000078468	-0.96506	3.71906	0.0537946
tank	ENSDARG00000067723	-1.14973	5.32477	0.0210244
ets2	ENSDARG00000103980	-0.792016	3.62561	0.0568968
klhl35	ENSDARG00000063577	-1.54826	5.64347	0.0175205
lrrc32	ENSDARG00000040621	-0.848429	3.91833	0.0477624
DMPK	ENSDARG00000074914	-1.47364	3.79468	0.0514158
CU861476.1	ENSDARG00000031749	-2.8107	5.71575	0.0168134
CU074419.2	ENSDARG00000093688	-1.36057	3.57224	0.0587532
mat2al	ENSDARG00000063665	-1.53695	6.56721	0.0103875
carm1l	ENSDARG00000091531	-2.90282	6.23117	0.0125521
slc35e4	ENSDARG00000009459	-1.38364	7.15467	0.0074769
aplnrb	ENSDARG00000036670	-0.876623	4.08932	0.0431549
pmaip1	ENSDARG00000089307	-0.994173	4.41741	0.0355739
fstb	ENSDARG00000057992	-2.19823	12.9682	0.000316824
rasgef1bb	ENSDARG00000044251	-1.46713	11.83	0.000582829
antxr2b	ENSDARG00000063011	-0.762675	3.04285	0.0810933
rc3h2	ENSDARG00000063050	-0.980261	4.63325	0.0313581
cdc37l1	ENSDARG00000044265	-1.2093	5.84499	0.0156215
ugcg	ENSDARG00000058221	-0.882523	4.40935	0.0357426
musk	ENSDARG00000098764	-2.24523	7.15673	0.0074683
si:busm1-57f23.1	ENSDARG00000074425	-0.791818	3.48756	0.0618317
zgc:153395	ENSDARG00000063614	-1.6902	5.79737	0.0160502
cldn23b	ENSDARG00000103703	-1.26565	4.32607	0.0375329
gfra2b	ENSDARG00000044015	-2.15491	9.02226	0.00266711
TCIM (1 of many)	ENSDARG00000076858	-1.01415	4.91845	0.0265713
loxl2a	ENSDARG00000044010	-0.962733	5.24616	0.0219952
tacc1	ENSDARG00000073753	-1.41315	10.8253	0.00100125
pcdh1gb9	ENSDARG00000088475	-1.9323	9.77405	0.00176992
slc7a1	ENSDARG00000016439	-1.04973	3.27679	0.0702664
bach1b	ENSDARG00000002196	-0.825826	3.71849	0.0538132
postna	ENSDARG00000043806	-0.859179	3.83647	0.0501489
foxo1b	ENSDARG00000061549	-1.65312	12.3712	0.000436008
dclk1a	ENSDARG00000018856	-1.5051	12.4239	0.000423878
phldb2a	ENSDARG00000079889	-1.14571	6.59472	0.0102281
dhrs13a.2	ENSDARG00000111240	-1.28746	7.55732	0.00597668
dhrs13a.1	ENSDARG00000026322	-0.987309	3.71777	0.0538364
mmp13a_1	ENSDARG00000012395	-1.91296	4.88273	0.0271266
mmp13a_2	ENSDARG00000114451	-1.59157	11.7442	0.000610335
si:ch211-139n6.3	ENSDARG00000093230	-1.86737	3.42475	0.0642261
trim69	ENSDARG00000060688	-1.65662	9.10485	0.00254932
rhof	ENSDARG00000054389	-1.11185	2.93658	0.0865938
CU467905.1	ENSDARG00000112575	-1.90749	14.9541	0.000110159
dbnla	ENSDARG00000008170	-1.00177	4.16874	0.0411764
vcanb	ENSDARG00000009401	-0.784171	3.60416	0.0576353
il1b	ENSDARG00000098700	-0.998465	5.00197	0.0253185
prr13	ENSDARG00000086216	-0.877097	3.64884	0.0561082
CABZ01072245.1	ENSDARG00000117448	-0.759304	3.1634	0.0753062
alas1	ENSDARG00000021059	-1.02576	6.02983	0.0140661
nab2	ENSDARG00000078076	-0.960051	3.85392	0.0496298
pusl1	ENSDARG00000074565	-1.42041	4.67153	0.0306665
pex11g	ENSDARG00000025559	-1.95949	3.84804	0.0498041
plvapb	ENSDARG00000045003	-0.766904	3.03077	0.0816993
cdh27	ENSDARG00000055093	-1.65171	10.0086	0.00155808
bmp7a	ENSDARG00000018260	-0.83878	3.076	0.0794557
vtg3	ENSDARG00000016448	-1.57711	5.44544	0.0196195
si:ch211-247n2.1	ENSDARG00000001712	-1.70559	9.91229	0.00164179
krt15	ENSDARG00000036840	-1.91688	12.378	0.000434433
zgc:110712	ENSDARG00000019365	-1.25958	4.07247	0.0435874
mknk1	ENSDARG00000018411	-1.01768	5.55326	0.0184463
arrdc2	ENSDARG00000020761	-1.34409	10.0385	0.00153302
si:ch211-262i1.5	ENSDARG00000070059	-1.09452	4.81388	0.0282314
cishb	ENSDARG00000016773	-1.09828	6.65432	0.00989157
adamts9	ENSDARG00000077778	-0.988439	5.43144	0.0197773
pnp4a	ENSDARG00000057575	-1.65662	9.10485	0.00254932
cyldb	ENSDARG00000089724	-1.61458	5.23167	0.0221792
barx1	ENSDARG00000007407	-2.22181	23.7518	1.1e-06
BX601648.2	ENSDARG00000105437	-1.37746	2.79885	0.0943319
nr0b1	ENSDARG00000056541	-1.22136	4.65654	0.0309355
si:ch211-218g23.6	ENSDARG00000103556	-1.83431	6.23413	0.0125311
il1fma	ENSDARG00000089383	-2.8107	5.71575	0.0168134
zgc:153665	ENSDARG00000043442	-0.965063	4.24182	0.03944
slc22a7a	ENSDARG00000056028	-1.59908	8.22994	0.00412049
si:dkey-238i5.2	ENSDARG00000101613	-0.820309	3.79515	0.0514013
FO704610.1	ENSDARG00000100400	-0.95505	3.92821	0.0474826
thsd7bb	ENSDARG00000061497	-1.66522	5.00191	0.0253193
bhlhe40	ENSDARG00000004060	-0.834736	3.93769	0.0472157
TRIM62 (1 of many)	ENSDARG00000095536	-1.86737	3.42475	0.0642261
tnfrsf1b	ENSDARG00000070165	-1.14973	5.32477	0.0210244
zgc:175088	ENSDARG00000099306	-0.799433	3.5245	0.0604682
arf4b	ENSDARG00000100339	-2.8108	9.43572	0.00212799
si:ch1073-165f9.2	ENSDARG00000073876	-1.36738	3.20802	0.0732782
CABZ01074203.1	ENSDARG00000103892	-0.907624	2.83108	0.0924563
CABZ01102039.1	ENSDARG00000076357	-1.42658	6.06333	0.0138017
tob1b	ENSDARG00000021372	-0.811987	3.8429	0.0499572
CABZ01072885.1	ENSDARG00000104259	-2.27844	5.57028	0.0182678
vstm4b	ENSDARG00000053186	-1.26489	3.04003	0.0812344
gdf10b	ENSDARG00000073891	-2.90282	6.23117	0.0125521
zgc:92313	ENSDARG00000040513	-1.03083	4.52465	0.03341
CABZ01030107.1	ENSDARG00000058631	-0.888301	4.23584	0.039579
dlx3b	ENSDARG00000014626	-1.13678	6.41101	0.0113415
g6pca.1	ENSDARG00000031616	-2.8107	5.71575	0.0168134
dkk1b	ENSDARG00000045219	-2.40998	28.1896	1.1e-07
si:ch211-253p2.2	ENSDARG00000071772	-2.04766	13.5077	0.000237591
pcdh15b	ENSDARG00000008127	-1.96631	14.5663	0.000135312
slc16a9b	ENSDARG00000104687	-0.71642	2.90736	0.0881759
cyp26a1	ENSDARG00000033999	-1.91513	13.7975	0.000203609
adam8b	ENSDARG00000057644	-1.14083	7.28518	0.00695259
ngfrb	ENSDARG00000089223	-2.12128	11.3107	0.000770637
zgc:174164	ENSDARG00000057138	-1.32032	5.32194	0.0210585
htra1b	ENSDARG00000014907	-0.893155	3.60958	0.0574476
cmn	ENSDARG00000055527	-7.05646	14.71	0.000125382
foxh1	ENSDARG00000055630	-1.23074	3.15367	0.0757564
ppp1r16a	ENSDARG00000076980	-1.64397	5.97091	0.0145438
mylpfb	ENSDARG00000002589	-2.81083	12.3483	0.000441397
plxdc1	ENSDARG00000078417	-0.768366	2.87639	0.0898871
acbd4	ENSDARG00000027070	-1.38659	4.43166	0.0352783
si:dkey-269i1.4_1	ENSDARG00000100833	-4.11355	47.8997	4.49e-12
ctslb_1	ENSDARG00000039173	-9.85449	58.4724	2.06e-14
si:dkey-239j18.3	ENSDARG00000089806	-1.83999	5.43238	0.0197667
si:dkey-26g8.4	ENSDARG00000087651	-3.9483	22.6253	1.97e-06
zgc:174154	ENSDARG00000075527	-3.32941	31.9667	1.57e-08
si:dkey-269i1.4_2	ENSDARG00000095744	-1.39121	6.30199	0.0120603
BX000534.1	ENSDARG00000095072	-4.07577	54.5295	1.53e-13
si:dkey-26g8.5	ENSDARG00000089750	-1.87366	6.54402	0.0105237
zgc:174855	ENSDARG00000094559	-2.92505	31.302	2.21e-08
zgc:174153	ENSDARG00000079376	-10.0632	63.3901	1.7e-15
ankrd22	ENSDARG00000002298	-2.15491	9.02226	0.00266711
pvalb2	ENSDARG00000002768	-2.25549	16.5708	4.69e-05
baiap2l1a	ENSDARG00000029305	-1.52589	6.99877	0.00815657
noxo1b	ENSDARG00000056374	-2.04608	4.27531	0.0386698
cby1	ENSDARG00000077409	-0.843265	3.31143	0.0687994
map3k8	ENSDARG00000061710	-1.23074	3.15367	0.0757564
chac2	ENSDARG00000055078	-1.2786	4.97187	0.0257627
gch2	ENSDARG00000099101	-1.05497	6.03494	0.0140254
hcar1-4	ENSDARG00000087084	-1.28077	7.65891	0.00564925
epas1a	ENSDARG00000008697	-0.937883	4.53857	0.0331392
si:dkey-193p11.2	ENSDARG00000096712	-1.31649	3.95691	0.0466794
slc16a5a	ENSDARG00000030472	-1.14376	4.89757	0.0268945
BX469896.1	ENSDARG00000096707	-1.21033	3.93118	0.0473987
hoxb8b	ENSDARG00000054025	-1.94663	9.35142	0.00222813
hoxb6b	ENSDARG00000026513	-1.5106	8.17161	0.00425511
hoxb5b	ENSDARG00000054030	-1.81811	14.8881	0.000114078
hoxb1b	ENSDARG00000054033	-1.83716	12.2736	0.000459416
skap1	ENSDARG00000001498	-1.6395	3.39827	0.0652648
arl4d	ENSDARG00000045074	-0.841642	3.69368	0.054619
pdk2a	ENSDARG00000020876	-0.782785	3.53783	0.059984
prr15lb	ENSDARG00000029308	-1.62718	4.09125	0.0431058
AL732488.1	ENSDARG00000096717	-0.951539	5.00679	0.025248
znf668	ENSDARG00000025226	-0.980261	4.63325	0.0313581
nrap	ENSDARG00000009341	-1.01027	5.23804	0.0220981
nog3	ENSDARG00000053528	-0.900866	3.07872	0.0793227
slc16a3	ENSDARG00000045051	-0.886276	4.50063	0.0338824
syt15	ENSDARG00000079926	-2.7123	5.19885	0.0226018
BX255898.1	ENSDARG00000113723	-2.7123	5.19885	0.0226018
baiap2b	ENSDARG00000103333	-1.44119	9.63256	0.00191158
si:dkey-239b22.2	ENSDARG00000097826	-3.73632	32.1477	1.43e-08
si:dkeyp-106c3.2_2	ENSDARG00000096816	-1.71288	3.76423	0.05236
foxi1	ENSDARG00000104566	-4.10382	16.2351	5.59e-05
zgc:112964	ENSDARG00000101200	-0.924087	4.49858	0.0339231
CABZ01068366.1	ENSDARG00000117808	-1.91296	4.88273	0.0271266
FO904966.2	ENSDARG00000117403	-1.43143	8.75875	0.00308119
si:ch211-226h7.3	ENSDARG00000109626	-1.36738	3.20802	0.0732782
hid1b	ENSDARG00000100583	-1.70938	5.30839	0.0212229
FADS6	ENSDARG00000091503	-1.14822	3.14744	0.0760464
CABZ01057891.1	ENSDARG00000105080	-0.747995	3.23495	0.0720823
grem2b	ENSDARG00000103092	-1.71162	10.2031	0.00140207
lzts2b	ENSDARG00000077207	-1.06214	3.66907	0.0554311
dnaaf2	ENSDARG00000103132	-1.52397	4.09294	0.0430628
zgc:64201	ENSDARG00000101636	-1.6395	3.39827	0.0652648
ch1073-291c23.1	ENSDARG00000063631	-0.927462	4.13337	0.0420455
plek	ENSDARG00000104325	-0.983433	3.40946	0.0648237
tnfaip3	ENSDARG00000027777	-1.01472	5.23321	0.0221596
zmp:0000000760	ENSDARG00000074745	-1.76897	3.00688	0.0829115
col21a1	ENSDARG00000025320	-1.50701	4.92389	0.0264879
dnph1	ENSDARG00000075730	-0.97641	3.7684	0.0522297
oit3	ENSDARG00000087227	-2.04608	4.27531	0.0386698
ninl	ENSDARG00000098414	-0.825259	3.40838	0.0648662
tnfaip2b	ENSDARG00000058160	-2.1537	23.502	1.25e-06
ttc7a	ENSDARG00000074760	-3.42185	9.75778	0.00178565
epcam	ENSDARG00000040534	-0.880666	4.49921	0.0339105
HTRA2 (1 of many)_8	ENSDARG00000094741	-1.21456	2.77974	0.0954634
gfra1a	ENSDARG00000099732	-1.84576	11.1465	0.000841888
si:ch211-51a6.2	ENSDARG00000030967	-0.879099	3.77104	0.0521472
zgc:193505	ENSDARG00000093584	-1.15879	7.39545	0.00653892
nfkb2	ENSDARG00000038687	-1.43822	10.9436	0.000939252
sertad2b	ENSDARG00000055530	-0.739241	3.0674	0.0798772
AL831745.2	ENSDARG00000094022	-1.6395	3.39827	0.0652648
adam8a	ENSDARG00000001452	-1.55085	13.3111	0.000263846
plaua	ENSDARG00000075265	-1.16515	3.03392	0.0815406
atoh7	ENSDARG00000069552	-1.12657	5.8243	0.0158063
bag3	ENSDARG00000039486	-1.22419	8.59546	0.00337003
ret	ENSDARG00000055305	-0.885495	3.91087	0.0479747
rel	ENSDARG00000055276	-1.77538	15.1984	9.68e-05
fancl	ENSDARG00000007885	-1.06973	3.52189	0.0605632
asrgl1	ENSDARG00000021681	-1.57261	4.39383	0.0360691
ogfrl1	ENSDARG00000061223	-0.870076	3.27182	0.0704795
lbx1a	ENSDARG00000018321	-2.08683	16.4571	4.98e-05
slc2a15a	ENSDARG00000029894	-2.01618	9.41236	0.00215528
CR925797.1	ENSDARG00000098152	-6.60108	11.2013	0.000817411
CR762483.1	ENSDARG00000114454	-3.46463	39.4226	3.41e-10
six4a	ENSDARG00000004695	-0.866671	2.91661	0.0876721
osr1	ENSDARG00000014091	-0.781285	2.98922	0.0838205
plek2	ENSDARG00000012789	-3.00104	21.3046	3.92e-06
zgc:153911	ENSDARG00000002509	-0.813014	3.59612	0.0579145
pacs2	ENSDARG00000078185	-0.798218	2.94024	0.0863979
si:dkeyp-77c8.4	ENSDARG00000093025	-1.06198	2.97341	0.0846434
sgpp1	ENSDARG00000060534	-0.892323	4.26038	0.0390112
nkx3.3	ENSDARG00000069327	-2.53508	19.3127	1.11e-05
nkx2.3	ENSDARG00000039095	-2.25549	16.5708	4.69e-05
si:dkey-221j11.3	ENSDARG00000093304	-2.31043	18.3003	1.89e-05
si:dkeyp-2e4.8	ENSDARG00000005010	-2.06826	7.13317	0.00756708
runx3	ENSDARG00000052826	-1.58123	6.98177	0.00823443
BX324224.1	ENSDARG00000103245	-1.76897	3.00688	0.0829115
rsrp1	ENSDARG00000030440	-0.783995	3.58876	0.0581716
vip	ENSDARG00000078247	-1.28012	3.72247	0.0536849
nid1a	ENSDARG00000068710	-0.902819	4.33638	0.0373062
npas4l	ENSDARG00000116511	-0.954077	4.71309	0.0299338
fgf2	ENSDARG00000104348	-1.47948	7.6776	0.00559106
si:zfos-741a10.3	ENSDARG00000098774	-1.8493	4.50725	0.0337514
FQ311908.1	ENSDARG00000098694	-1.47064	4.66503	0.0307829
pcdh2ab10	ENSDARG00000103906	-1.12875	4.05918	0.0439318
pdgfrb	ENSDARG00000100897	-0.878641	4.06464	0.0437901
cdx1a	ENSDARG00000114554	-1.83431	6.23413	0.0125311
CABZ01073834.1	ENSDARG00000117781	-1.2428	3.49031	0.0617291
casp3b	ENSDARG00000055045	-1.20727	7.3542	0.00669063
dhrs13l1	ENSDARG00000098746	-1.51255	9.05101	0.00262549
lbx2	ENSDARG00000025131	-0.886439	3.84395	0.0499258
fgf24	ENSDARG00000037677	-1.18522	5.92285	0.0149458
bscl2l	ENSDARG00000025912	-2.3118	12.7883	0.000348787
clk4a	ENSDARG00000089372	-0.779163	3.5025	0.0612763
si:ch73-43g23.1	ENSDARG00000100596	-0.70549	2.88789	0.0892476
zgc:92242	ENSDARG00000029443	-1.04397	5.63318	0.0176236
irg1l	ENSDARG00000062788	-1.31546	8.35309	0.00385031
si:ch211-153b23.3	ENSDARG00000104919	-2.16569	14.2894	0.000156748
si:ch211-153b23.4	ENSDARG00000077169	-2.04076	17.2751	3.23e-05
si:ch211-153b23.5	ENSDARG00000058206	-1.40286	10.0369	0.00153436
si:ch211-153b23.7	ENSDARG00000088612	-4.2158	17.5224	2.84e-05
neurl1b	ENSDARG00000099694	-0.728185	3.06864	0.0798164
CR812832.1	ENSDARG00000103278	-1.3536	7.92646	0.00487171
clcf1	ENSDARG00000076140	-1.19136	4.281	0.0385407
slc26a2	ENSDARG00000011618	-0.991481	4.74046	0.0294612
neurog1	ENSDARG00000056130	-1.35438	9.54859	0.00200103
zgc:153146	ENSDARG00000037142	-0.861398	3.08901	0.0788227
fosl1a	ENSDARG00000015355	-0.693352	2.85039	0.0913516
si:dkeyp-11e3.1	ENSDARG00000102058	-1.34675	4.70441	0.0300854
lnx2b	ENSDARG00000071478	-0.875497	3.77537	0.0520125
stard14	ENSDARG00000031929	-0.960268	5.02655	0.0249615
sowahd	ENSDARG00000087152	-1.06198	2.97341	0.0846434
clic2	ENSDARG00000010625	-1.44815	12.0038	0.000530922
urp1	ENSDARG00000093493	-0.928725	4.21103	0.0401619
si:ch211-195b11.3	ENSDARG00000100582	-0.854088	4.17793	0.0409538
ftr86	ENSDARG00000076839	-1.0819	4.91779	0.0265815
p2ry13	ENSDARG00000069944	-1.91296	4.88273	0.0271266
si:ch211-235m3.10	ENSDARG00000097665	-4.25128	17.9441	2.27e-05
cldne	ENSDARG00000043128	-0.844329	4.05285	0.0440968
cldnf	ENSDARG00000043133	-0.911506	3.52159	0.0605742
tgfb1a	ENSDARG00000041502	-0.952411	5.15926	0.0231228
CABZ01086029.1	ENSDARG00000117419	-1.13886	5.22207	0.022302
zgc:153184	ENSDARG00000099645	-1.10006	6.41682	0.0113044
slc25a15a	ENSDARG00000063539	-1.86737	3.42475	0.0642261
lpar6a	ENSDARG00000062552	-0.725341	2.80827	0.0937797
mxf	ENSDARG00000026049	-2.33486	10.8573	0.000984076
pgm2l1	ENSDARG00000014704	-0.895831	3.9167	0.0478086
meis3	ENSDARG00000002795	-1.22392	8.26398	0.00404394
mipep	ENSDARG00000055344	-0.741802	2.70581	0.0999832
egln2	ENSDARG00000062562	-0.796594	2.84871	0.0914473
CR538726.1	ENSDARG00000097179	-2.15033	7.81397	0.00518439
si:dkey-202l22.6	ENSDARG00000102364	-3.38681	36.6931	1.38e-09
tmprss4a	ENSDARG00000103117	-1.09145	5.39007	0.0202516
zgc:172282	ENSDARG00000105059	-1.31352	3.30436	0.0690962
hnf1ba	ENSDARG00000006615	-0.917883	3.39087	0.0655583
plin2	ENSDARG00000042332	-0.850008	3.00626	0.0829437
relb	ENSDARG00000086173	-1.70561	15.3326	9.01e-05
CR848791.3	ENSDARG00000097320	-6.84666	12.9926	0.00031272
CR848791.2	ENSDARG00000096955	-4.06447	15.7985	7.05e-05
BX901923.2	ENSDARG00000104200	-1.0921	4.07405	0.0435468
cadm1b	ENSDARG00000042677	-1.2736	3.39916	0.0652295
zpld1b	ENSDARG00000063372	-0.857867	3.21986	0.0727501
exoc3l2b	ENSDARG00000030782	-1.25977	6.28825	0.0121541
aldh3a2a	ENSDARG00000028259	-0.906144	3.8706	0.0491389
sik2b	ENSDARG00000062315	-1.23064	8.59028	0.00337963
ankk1	ENSDARG00000056921	-1.26489	3.04003	0.0812344
c1qtnf5	ENSDARG00000056134	-1.02631	3.01357	0.0825701
phykpl	ENSDARG00000040566	-1.02005	3.45525	0.0630512
zgc:154093	ENSDARG00000055897	-1.14104	6.51897	0.010673
bbc3	ENSDARG00000069282	-0.886099	3.86774	0.0492227
smtnl	ENSDARG00000055632	-0.915652	4.79387	0.0285613
rflnb	ENSDARG00000093931	-1.04192	5.05585	0.0245429
mnta	ENSDARG00000101859	-1.25427	8.68361	0.00321085
hic1	ENSDARG00000055493	-0.84011	3.42473	0.0642267
scarf1	ENSDARG00000077285	-1.05138	5.22227	0.0222994
pitpnaa	ENSDARG00000039490	-0.790668	3.50098	0.0613327
si:ch211-137a8.2	ENSDARG00000068926	-3.07109	7.25508	0.00707006
rap1gap2a	ENSDARG00000061551	-0.827566	3.06181	0.0801524
serpinh1b	ENSDARG00000019949	-1.03808	6.08514	0.0136323
samsn1a	ENSDARG00000054543	-1.07235	5.0042	0.0252859
BX000438.2	ENSDARG00000098011	-2.18283	11.2444	0.000798644
lgals9l1	ENSDARG00000025903	-0.975355	2.90053	0.0885504
lsr	ENSDARG00000099291	-0.935123	3.88066	0.0488454
si:dkey-30e9.7	ENSDARG00000101697	-0.927078	3.99437	0.0456524
sh3bp5la	ENSDARG00000019160	-0.846538	3.72028	0.0537553
mgat1a	ENSDARG00000012407	-0.865913	4.02342	0.0448727
BX629344.1	ENSDARG00000097289	-0.88146	2.76761	0.0961897
CR387932.1	ENSDARG00000097344	-6.84666	12.9926	0.00031272
CT027718.1	ENSDARG00000097433	-3.19879	13.133	0.000290137
si:dkey-23k10.3	ENSDARG00000097653	-2.38648	8.29146	0.0039832
si:dkey-262k9.2	ENSDARG00000098024	-1.22814	7.22293	0.00719783
zmp:0000001114	ENSDARG00000100088	-0.865724	3.53025	0.0602587
igflr1	ENSDARG00000091650	-1.21033	3.93118	0.0473987
si:ch73-380l3.1	ENSDARG00000075697	-2.7123	5.19885	0.0226018
SGPP2	ENSDARG00000079608	-2.53949	7.30122	0.00689077
kcne4	ENSDARG00000068257	-1.26115	5.99333	0.01436
zgc:85932	ENSDARG00000098239	-0.959066	3.50211	0.0612906
lamtor1	ENSDARG00000076464	-0.809722	2.89754	0.0887151
CU929391.1	ENSDARG00000088039	-3.07109	7.25508	0.00707006
si:ch1073-190k2.1	ENSDARG00000097973	-2.08957	8.40466	0.0037426
si:ch1073-340i21.3	ENSDARG00000088885	-3.18987	27.8031	1.34e-07
si:ch1073-340i21.2	ENSDARG00000096990	-1.81939	10.5125	0.00118567
wu:fb18f06	ENSDARG00000097635	-0.962086	4.54173	0.0330781
ecel1	ENSDARG00000060549	-0.97678	4.21563	0.0400532
si:ch211-201o1.1	ENSDARG00000088689	-0.998921	2.84614	0.0915934
cdcp1a	ENSDARG00000058943	-1.49316	4.39284	0.0360902
ccka	ENSDARG00000070810	-2.53949	7.30122	0.00689077
BX470242.1	ENSDARG00000095808	-6.60108	11.2013	0.000817411
prdm1a	ENSDARG00000002445	-1.30326	9.5464	0.00200343
entpd3	ENSDARG00000035309	-6.76936	12.4041	0.000428394
grb10b	ENSDARG00000035308	-1.14409	6.91516	0.00854681
si:ch73-54f23.4	ENSDARG00000105460	-0.905025	3.67066	0.0553783
ino80e_2	ENSDARG00000101892	-0.826093	2.88192	0.0895794
cxcr3.3	ENSDARG00000070669	-1.34921	6.57559	0.0103386
cxcr3.1_2	ENSDARG00000007358	-2.14275	6.39748	0.0114283
slc2a3b	ENSDARG00000037861	-1.65267	11.936	0.000550596
rasip1	ENSDARG00000074829	-0.71904	2.99501	0.0835214
il11a	ENSDARG00000037859	-1.065	6.21812	0.012645
zgc:174888	ENSDARG00000077176	-0.891429	4.52233	0.0334553
itga10	ENSDARG00000002507	-1.37746	2.79885	0.0943319
BX248082.1	ENSDARG00000105408	-1.2086	8.1171	0.00438496
plekhg6	ENSDARG00000086056	-1.40207	5.13169	0.0234928
tnfrsf1a	ENSDARG00000018569	-0.951552	5.11079	0.0237775
kel	ENSDARG00000076950	-2.70831	8.58756	0.00338467
abcb5	ENSDARG00000021787	-0.71727	2.80277	0.0941015
macc1	ENSDARG00000040717	-0.943348	4.16828	0.0411875
twist1b	ENSDARG00000076010	-1.19607	7.81878	0.0051706
si:dkeyp-86h10.3	ENSDARG00000095615	-2.02753	16.2874	5.44e-05
creb5b	ENSDARG00000070536	-0.991136	4.07887	0.0434226
hoxa2b	ENSDARG00000023031	-0.819861	2.89928	0.0886193
dicp3.3	ENSDARG00000087706	-1.71288	3.76423	0.05236
si:dkey-71b5.7	ENSDARG00000080675	-1.1943	3.99424	0.0456561
si:dkey-71b5.3	ENSDARG00000095522	-1.50772	3.4364	0.0637747
tuft1a	ENSDARG00000061242	-0.702394	2.75345	0.0970449
si:ch211-105c13.3	ENSDARG00000089441	-0.782713	3.07057	0.0797215
si:dkey-79d12.5	ENSDARG00000040284	-1.11962	7.1857	0.00734868
has1	ENSDARG00000042983	-1.37467	4.91753	0.0265854
prss1	ENSDARG00000042993	-3.70379	12.1627	0.000487539
hcst	ENSDARG00000092074	-1.2045	3.26069	0.0709591
si:dkey-29h14.10	ENSDARG00000096959	-2.34827	6.00366	0.0142762
mylipb	ENSDARG00000055118	-0.852481	2.81944	0.093129
zhx2a	ENSDARG00000055162	-0.711677	2.81486	0.0933951
bcl3	ENSDARG00000087832	-3.37019	38.9048	4.45e-10
sgk2b	ENSDARG00000006598	-1.79751	17.3486	3.11e-05
ptpn3	ENSDARG00000055784	-0.804899	2.84603	0.0915996
epb41l4b	ENSDARG00000061398	-1.80021	7.86684	0.00503496
esrp1	ENSDARG00000011245	-0.748992	2.78888	0.0949208
nr4a3	ENSDARG00000055854	-1.6046	14.1245	0.0001711
invs	ENSDARG00000002213	-0.89662	3.45469	0.0630724
steap4	ENSDARG00000055901	-2.467	15.8013	7.04e-05
s100v1	ENSDARG00000070427	-0.942216	4.302	0.0380676
plin6	ENSDARG00000076844	-2.81083	12.3483	0.000441397
CR848841.1	ENSDARG00000094396	-2.03242	5.63849	0.0175703
mcl1b	ENSDARG00000008363	-0.804321	3.71705	0.0538595
tmem79b	ENSDARG00000076861	-1.22022	4.18125	0.0408737
lmna	ENSDARG00000013415	-0.898141	4.62287	0.0315483
tg	ENSDARG00000020084	-1.61885	14.1401	0.000169692
styk1b	ENSDARG00000041947	-1.08283	5.07117	0.0243269
pnrc2	ENSDARG00000053291	-0.716452	3.02682	0.0818984
CR626886.1	ENSDARG00000090097	-1.6834	4.4234	0.0354493
cited4b	ENSDARG00000101009	-0.689056	2.75074	0.0972095
si:ch211-1i11.3	ENSDARG00000104760	-1.26307	5.62886	0.0176671
eva1ba	ENSDARG00000102701	-0.872119	4.19958	0.040434
stk40	ENSDARG00000098135	-0.769818	3.33139	0.0679693
CU499336.2	ENSDARG00000114387	-0.953184	3.30891	0.0689053
bnipl	ENSDARG00000060435	-1.12228	3.77318	0.0520804
gdf6a	ENSDARG00000053479	-0.778819	3.1176	0.0774507
cpne4a	ENSDARG00000101095	-1.02036	4.49394	0.0340152
ppox	ENSDARG00000102167	-1.17964	4.32743	0.0375029
txnipb	ENSDARG00000070000	-1.41411	8.6041	0.00335407
thbs3a	ENSDARG00000077641	-1.00113	3.77401	0.0520548
si:rp71-77l1.1	ENSDARG00000097746	-1.6574	6.98464	0.00822122
si:dkey-33i11.9	ENSDARG00000102555	-1.83999	5.43238	0.0197667
tmem176l.4	ENSDARG00000074390	-0.923476	3.84325	0.0499467
rab25b	ENSDARG00000052954	-1.79386	5.92475	0.0149296
rab11al	ENSDARG00000014340	-1.25729	6.19163	0.0128356
znf385d	ENSDARG00000086162	-0.902417	2.73874	0.0979418
hamp	ENSDARG00000102175	-2.66148	14.7029	0.000125855
si:ch73-90p23.1	ENSDARG00000097901	-1.91129	9.54258	0.0020076
si:dkeyp-97a10.3	ENSDARG00000104656	-2.10988	7.47373	0.00626056
si:ch211-107n13.1	ENSDARG00000062517	-1.11474	6.72956	0.0094828
baalca	ENSDARG00000077775	-1.76897	3.00688	0.0829115
CABZ01083778.1	ENSDARG00000115424	-1.23074	3.15367	0.0757564
cyp1c2	ENSDARG00000101789	-1.15569	5.82558	0.0157947
spint1a	ENSDARG00000102332	-0.907267	4.28202	0.0385174
ccdc9b	ENSDARG00000090013	-1.76897	3.00688	0.0829115
enpp4	ENSDARG00000006877	-1.11185	2.93658	0.0865938
si:ch73-340m8.2	ENSDARG00000040258	-1.71288	3.76423	0.05236
CR628323.3	ENSDARG00000106158	-6.92004	13.5729	0.000229468
smc6	ENSDARG00000091821	-1.11185	2.93658	0.0865938
stx11a	ENSDARG00000044039	-2.2653	8.83122	0.0029612
si:ch211-236p5.3	ENSDARG00000086418	-1.21456	2.77974	0.0954634
egln3	ENSDARG00000032553	-2.07578	9.21911	0.00239502
smyd3	ENSDARG00000058050	-1.14103	3.62441	0.0569376
nfkbiab	ENSDARG00000007693	-1.76814	16.8254	4.1e-05
znf395a	ENSDARG00000060113	-0.703485	2.80432	0.0940105
gsc	ENSDARG00000059073	-1.55859	9.62493	0.00191954
slc16a9a	ENSDARG00000013926	-1.06111	5.72162	0.0167573
pla2g4f.1	ENSDARG00000056535	-3.1484	7.76269	0.00533364
slc22a7b.1	ENSDARG00000056643	-3.80276	13.0959	0.000295936
CU104709.1	ENSDARG00000100925	-1.0028	5.02734	0.0249502
rasgrp3	ENSDARG00000077864	-1.11063	6.08235	0.0136539
ankrd1a	ENSDARG00000075263	-0.880265	4.16755	0.0412054
stac	ENSDARG00000074004	-1.42658	6.06333	0.0138017
trmt61b	ENSDARG00000097465	-0.935557	4.22978	0.0397205
cx35.4	ENSDARG00000042866	-1.04638	4.76105	0.0291109
zgc:193593	ENSDARG00000096843	-1.7827	4.13418	0.0420255
tmem54a	ENSDARG00000059247	-1.01317	4.15092	0.041612
crybg1a	ENSDARG00000031782	-0.699561	2.75972	0.096665
cnksr1	ENSDARG00000032932	-1.63722	6.38134	0.0115326
asap3	ENSDARG00000021896	-2.59482	32.7981	1.02e-08
vgll2b	ENSDARG00000053773	-1.54826	5.64347	0.0175205
ptafr	ENSDARG00000042370	-2.59799	7.73162	0.0054262
luzp1	ENSDARG00000075556	-1.36052	10.3577	0.00128939
traf3	ENSDARG00000022000	-1.74905	14.0126	0.000181587
esrrb_1	ENSDARG00000004861	-0.819526	3.50963	0.0610129
alkal2b	ENSDARG00000042815	-2.41486	6.4369	0.0111774
vsx2	ENSDARG00000005574	-0.947823	4.77376	0.0288966
snap23.2	ENSDARG00000055252	-1.91153	8.35491	0.00384647
sox11a	ENSDARG00000077811	-1.02961	6.16249	0.0130488
elmsan1b	ENSDARG00000053864	-1.68013	15.8898	6.71e-05
si:dkey-16j16.4	ENSDARG00000089862	-1.62782	8.77448	0.00305475
nt5c1ab	ENSDARG00000070590	-1.40207	5.13169	0.0234928
si:ch211-202f3.3	ENSDARG00000052917	-1.82168	9.47599	0.00208179
zgc:162184	ENSDARG00000077217	-1.91296	4.88273	0.0271266
zc2hc1c	ENSDARG00000070526	-1.1206	4.9993	0.0253576
paplna	ENSDARG00000027867	-1.3703	5.1302	0.023513
zgc:113142	ENSDARG00000038969	-7.23958	16.3599	5.24e-05
si:ch211-173a9.6	ENSDARG00000041960	-5.83235	43.8825	3.49e-11
si:ch211-173a9.7	ENSDARG00000087625	-8.94662	39.6928	2.97e-10
unm_sa911	ENSDARG00000034063	-1.31116	2.92075	0.087447
wtip	ENSDARG00000103607	-0.79231	3.19457	0.073883
sdr42e1	ENSDARG00000098838	-1.83999	5.43238	0.0197667
golim4a	ENSDARG00000113393	-0.882697	4.0106	0.045215
cyp1a	ENSDARG00000098315	-2.53959	30.0187	4.28e-08
ptprq	ENSDARG00000008849	-1.87366	6.54402	0.0105237
CABZ01016692.1	ENSDARG00000117675	-1.04406	3.44627	0.0633948
lepa	ENSDARG00000091085	-0.968592	3.85776	0.0495164
zgc:110789	ENSDARG00000052497	-3.03907	11.5155	0.000690184
btbd11b	ENSDARG00000063040	-1.34484	4.92765	0.0264303
tmem263	ENSDARG00000030465	-0.763152	3.24694	0.071557
si:ch211-264e16.1	ENSDARG00000068947	-2.30276	18.5576	1.65e-05
alx1	ENSDARG00000062824	-2.18168	12.0364	0.000521713
CR925798.1	ENSDARG00000095584	-1.61458	5.23167	0.0221792
foxl1	ENSDARG00000008133	-0.959066	3.50211	0.0612906
herpud1	ENSDARG00000024314	-1.23495	8.0429	0.00456823
il34	ENSDARG00000091003	-1.45732	10.108	0.00147628
dennd4a	ENSDARG00000062721	-0.887782	4.44023	0.0351016
wnt2	ENSDARG00000041117	-2.22059	12.5171	0.000403253
synm	ENSDARG00000062350	-1.18673	7.99612	0.00468777
arpin	ENSDARG00000041085	-0.894641	3.11311	0.0776647
ripor1	ENSDARG00000062178	-0.810356	3.82472	0.0505016
lysmd4	ENSDARG00000068702	-0.896619	3.26396	0.0708179
malt3	ENSDARG00000068152	-1.6723	12.1505	0.000490743
nmba	ENSDARG00000068144	-2.12776	4.70539	0.0300682
ppp1r15b	ENSDARG00000068128	-0.999784	3.14698	0.0760676
foxf1	ENSDARG00000015399	-2.23305	20.5255	5.88e-06
uraha	ENSDARG00000100719	-1.23074	3.15367	0.0757564
alx4b	ENSDARG00000074442	-1.47064	4.66503	0.0307829
bcl2l10	ENSDARG00000026766	-0.850808	4.2185	0.0399855
si:ch211-132b12.7	ENSDARG00000068374	-1.86833	9.07873	0.002586
foxg1c	ENSDARG00000068380	-2.47852	6.86954	0.0087677
pglyrp5	ENSDARG00000068382	-2.43863	10.5085	0.00118824
zbtb38	ENSDARG00000100607	-0.899538	4.00376	0.045399
ccnl1a	ENSDARG00000055124	-0.704442	2.91701	0.0876503
cngb1a	ENSDARG00000068242	-1.91196	6.85423	0.00884315
blvrb	ENSDARG00000096829	-1.24539	7.09893	0.00771301
foxa3	ENSDARG00000012788	-1.90076	15.7949	7.06e-05
CABZ01039304.1	ENSDARG00000116487	-1.00103	3.71882	0.0538025
kcnj1a.6	ENSDARG00000088484	-1.76897	3.00688	0.0829115
FO681288.3	ENSDARG00000111043	-1.21456	2.77974	0.0954634
si:zfos-464b6.2	ENSDARG00000054363	-0.773448	3.24443	0.0716668
si:ch1073-450f2.1	ENSDARG00000102443	-2.76046	9.01269	0.00268111
col14a1b	ENSDARG00000076623	-1.18089	5.83223	0.0157352
tnfrsf11b	ENSDARG00000098377	-1.14104	5.34435	0.0207895
gpd1c	ENSDARG00000036942	-1.05605	5.0177	0.0250895
golph3l	ENSDARG00000036943	-1.34925	7.59111	0.0058657
mcl1a	ENSDARG00000009779	-0.732891	3.11492	0.0775782
tgfbr2a	ENSDARG00000059363	-1.31328	8.85236	0.00292709
scxa	ENSDARG00000035695	-1.44409	5.74259	0.0165583
hivep1	ENSDARG00000103658	-1.30755	9.54286	0.00200729
fhl3b	ENSDARG00000104315	-0.79718	2.88111	0.0896242
krt1-19d	ENSDARG00000023082	-0.809537	2.78623	0.0950774
krtt1c19e	ENSDARG00000090268	-0.909894	4.73879	0.0294899
cyt1l	ENSDARG00000036832	-1.06403	6.62099	0.0100784
cyt1	ENSDARG00000092947	-1.07142	6.71366	0.00956772
krt17	ENSDARG00000094041	-0.866873	4.12696	0.0422052
krt91	ENSDARG00000036830	-1.8118	17.0436	3.65e-05
si:ch211-264f5.2	ENSDARG00000078547	-3.30795	14.3179	0.000154388
pdk2b	ENSDARG00000059054	-1.64977	8.53951	0.00347519
CABZ01029822.1	ENSDARG00000086931	-1.1837	3.36097	0.0667586
si:ch1073-127d16.1	ENSDARG00000087674	-0.930706	2.70892	0.0997884
rab25a	ENSDARG00000058800	-0.914946	3.33405	0.0678598
CT573133.2	ENSDARG00000096369	-6.50896	10.5864	0.00113922
s100u	ENSDARG00000071014	-0.803544	3.63547	0.0565605
tuft1b	ENSDARG00000071010	-1.13167	4.56304	0.032669
si:ch211-81a5.1	ENSDARG00000062900	-0.795259	2.77726	0.0956114
styk1a	ENSDARG00000070950	-1.16515	3.03392	0.0815406
cacng7a	ENSDARG00000063006	-1.5622	3.03732	0.0813704
il11b	ENSDARG00000058557	-1.26489	3.04003	0.0812344
si:dkey-240h12.3	ENSDARG00000095458	-1.62718	4.09125	0.0431058
eepd1	ENSDARG00000071116	-1.66592	7.8132	0.0051866
si:ch211-204a13.2	ENSDARG00000104274	-0.873136	4.00665	0.0453211
phactr4a	ENSDARG00000015552	-0.709179	2.92815	0.0870473
snx10a	ENSDARG00000004405	-1.72657	6.08152	0.0136603
spaca4l	ENSDARG00000116617	-0.762049	3.23678	0.0720022
creb5a	ENSDARG00000099002	-1.04245	5.87192	0.0153842
hoxa9a	ENSDARG00000105013	-2.53949	7.30122	0.00689077
hoxa4a	ENSDARG00000103862	-0.87434	4.13076	0.0421103
hoxa5a	ENSDARG00000102501	-1.29576	6.14866	0.0131512
gsdmea	ENSDARG00000086762	-1.46713	6.43656	0.0111795
gpnmb	ENSDARG00000062688	-1.29408	7.92513	0.00487529
kcnh8	ENSDARG00000062640	-2.98941	6.74444	0.00940401
tshz1	ENSDARG00000005026	-1.17232	7.71785	0.00546775
zbtb12.1	ENSDARG00000103949	-1.42041	4.67153	0.0306665
tnfa	ENSDARG00000009511	-1.71288	3.76423	0.05236
si:ch211-152p11.4	ENSDARG00000079705	-1.54826	5.64347	0.0175205
irx4b	ENSDARG00000036051	-1.61482	8.40223	0.0037476
si:ch211-194e15.5	ENSDARG00000061804	-1.52166	10.6153	0.00112155
BX927219.1	ENSDARG00000117432	-2.98941	6.74444	0.00940401
tmem64	ENSDARG00000061723	-1.02281	4.34945	0.0370209
fam84b	ENSDARG00000032859	-1.2045	3.26069	0.0709591
angpt2b	ENSDARG00000053906	-1.89639	13.1077	0.00029408
si:dkey-267n13.1	ENSDARG00000035665	-2.95579	20.5836	5.71e-06
si:dkey-228a15.1	ENSDARG00000095698	-1.09629	5.55848	0.0183914
arpp21	ENSDARG00000061081	-0.95175	4.44434	0.0350172
sesn2	ENSDARG00000070012	-0.845142	3.19507	0.0738605
si:ch211-199g17.2	ENSDARG00000092310	-0.91232	2.91819	0.0875859
tpmt.1	ENSDARG00000055974	-1.22136	4.65654	0.0309355
actc1a_1	ENSDARG00000076126	-3.53875	55.9391	7.48e-14
btr30	ENSDARG00000102591	-2.44345	12.0614	0.000514756
prdm1b	ENSDARG00000098925	-0.828052	3.75908	0.0525216
CU693379.1	ENSDARG00000098777	-0.966485	4.07703	0.0434701
tube1_2	ENSDARG00000096620	-1.02966	3.99909	0.0455247
mmachc	ENSDARG00000043877	-0.957042	2.95083	0.0858334
CABZ01088134.1	ENSDARG00000033587	-1.50772	3.4364	0.0637747
cyp46a1.2	ENSDARG00000004262	-1.04973	3.27679	0.0702664
si:ch211-191a24.4	ENSDARG00000037528	-1.73929	8.18747	0.00421807
igfbp1a	ENSDARG00000099351	-0.765864	3.40698	0.0649213
si:ch211-121a2.4	ENSDARG00000028541	-2.41486	6.4369	0.0111774
si:ch211-59d15.9	ENSDARG00000043687	-1.22022	4.18125	0.0408737
zfp36l1b	ENSDARG00000021443	-0.744991	3.27068	0.0705283
ptger2b	ENSDARG00000037033	-2.23575	10.9112	0.000955843
si:dkey-63j12.4_1	ENSDARG00000089556	-0.998921	2.84614	0.0915934
BX322618.1	ENSDARG00000096508	-1.32665	9.52283	0.00202931
enpp1	ENSDARG00000005789	-0.818666	3.61119	0.057392
rhag	ENSDARG00000019253	-0.996947	5.79698	0.0160537
si:dkey-239i20.2	ENSDARG00000043518	-1.85621	7.82462	0.00515394
nfkbiaa	ENSDARG00000005481	-2.10277	22.7718	1.82e-06
aqp4	ENSDARG00000010565	-2.21742	9.63725	0.0019067
znf521	ENSDARG00000086825	-1.59319	10.7257	0.00105659
tdh	ENSDARG00000002745	-0.979374	5.54937	0.0184873
sox7	ENSDARG00000030125	-0.972277	5.39492	0.0201954
six1b	ENSDARG00000026473	-1.30583	7.77597	0.00529459
slc10a4	ENSDARG00000009131	-1.04172	3.52304	0.0605213
moxd1	ENSDARG00000031136	-1.12131	4.39311	0.0360845
zgc:153896	ENSDARG00000003977	-1.52397	4.09294	0.0430628
stx11b.2	ENSDARG00000042231	-1.28012	3.72247	0.0536849
stx11b.1	ENSDARG00000029290	-1.43589	8.87484	0.00289128
foxq1b	ENSDARG00000055395	-1.54826	5.64347	0.0175205
si:dkey-177p2.6	ENSDARG00000042322	-0.718088	2.96895	0.0848769
chac1	ENSDARG00000070426	-0.733176	3.16758	0.0751135
grem1a_2	ENSDARG00000029546	-2.53949	7.30122	0.00689077
rrm2_2	ENSDARG00000020711	-0.750216	3.30128	0.0692258
sox11b	ENSDARG00000095743	-0.888368	4.63619	0.0313044
si:ch73-257c13.2	ENSDARG00000074305	-1.02818	2.90518	0.0882955
fam84a	ENSDARG00000018921	-1.21149	8.24728	0.00408132
BX296562.2	ENSDARG00000096747	-0.843734	3.21657	0.0728964
sele	ENSDARG00000009123	-1.17365	8.00426	0.00466674
prg4b	ENSDARG00000028163	-6.60108	11.2013	0.000817411
ptgs2b	ENSDARG00000010276	-0.885692	4.09419	0.0430308
prrx1b	ENSDARG00000042027	-0.822354	3.40282	0.0650849
BX279523.1	ENSDARG00000096810	-1.18657	2.91155	0.0879476
lft1	ENSDARG00000019920	-1.5622	3.03732	0.0813704
adgrf6	ENSDARG00000091757	-1.41963	6.20686	0.0127256
si:dkey-30j22.1	ENSDARG00000042829	-0.87978	3.40935	0.0648281
hivep2a	ENSDARG00000039987	-1.04685	6.26113	0.0123416
slc30a2	ENSDARG00000021305	-1.64397	5.97091	0.0145438
pomcb	ENSDARG00000069307	-3.42185	9.75778	0.00178565
ubxn2a	ENSDARG00000087180	-1.21832	3.57694	0.058587
bmf2	ENSDARG00000041414	-1.56459	11.4297	0.000722776
batf	ENSDARG00000011818	-6.76936	12.4041	0.000428394
CR385078.1	ENSDARG00000088490	-1.91296	4.88273	0.0271266
filip1b	ENSDARG00000079634	-0.813887	3.70733	0.0541739
thbd	ENSDARG00000092470	-1.33784	9.01687	0.00267499
tlr5b	ENSDARG00000052322	-0.89763	4.51829	0.0335344
hlx1	ENSDARG00000009134	-1.56012	10.4971	0.00119562
TSTA3 (1 of many)	ENSDARG00000039669	-0.732057	2.94818	0.0859743
hsp90aa1.2	ENSDARG00000024746	-0.820999	3.94048	0.0471373
hsp90aa1.1	ENSDARG00000010478	-1.37868	10.8674	0.000978731
ARSB	ENSDARG00000108788	-1.38364	7.15467	0.0074769
CZQB01146713.1	ENSDARG00000111699	-7.29579	16.8959	3.95e-05
klf4	ENSDARG00000079922	-0.72429	2.83349	0.0923176
CU694481.1	ENSDARG00000100577	-0.877565	4.06192	0.0438607
wdr91	ENSDARG00000015153	-0.79911	2.99285	0.0836328
si:rp71-1h20.9	ENSDARG00000099717	-0.81711	3.52571	0.0604238
zgc:171220	ENSDARG00000102959	-1.02818	2.90518	0.0882955
atp8b1	ENSDARG00000060980	-0.844103	3.49218	0.0616595
ccng2	ENSDARG00000017602	-0.729157	3.03716	0.0813784
si:dkey-93m18.3	ENSDARG00000092664	-1.13776	4.52836	0.0333376
s100z	ENSDARG00000038729	-2.98941	6.74444	0.00940401
f2rl1.1	ENSDARG00000068856	-1.40207	5.13169	0.0234928
si:dkey-163m14.6	ENSDARG00000090041	-1.5622	3.03732	0.0813704
esm1	ENSDARG00000104370	-1.09514	6.0564	0.013856
ccbe1	ENSDARG00000086158	-1.23074	3.15367	0.0757564
grp	ENSDARG00000043074	-2.12776	4.70539	0.0300682
si:dkey-184p9.7	ENSDARG00000092726	-2.33486	10.8573	0.000984076
barhl1b	ENSDARG00000019013	-0.883368	3.73636	0.0532404
amacr	ENSDARG00000057435	-1.04671	3.36436	0.0666214
slc45a2	ENSDARG00000002593	-1.31649	3.95691	0.0466794
BX511186.1	ENSDARG00000057121	-9.85449	58.4724	2.06e-14
lifrb	ENSDARG00000039863	-0.906019	4.22521	0.0398277
nectin3b	ENSDARG00000006604	-1.0389	5.54527	0.0185307
defbl1	ENSDARG00000075161	-1.75603	9.44533	0.00211687
st14b	ENSDARG00000044655	-1.10798	4.7144	0.029911
bicdl2l	ENSDARG00000091669	-1.02463	4.76611	0.0290254
cldnc	ENSDARG00000015955	-1.96079	18.2503	1.94e-05
cldnb	ENSDARG00000009544	-0.951065	5.17862	0.0228664
zgc:136892	ENSDARG00000069505	-0.944735	3.39523	0.0653851
mettl27	ENSDARG00000069507	-1.14822	3.14744	0.0760464
nipal4	ENSDARG00000059365	-1.86353	7.22278	0.0071984
slc3a2b	ENSDARG00000037012	-0.978233	5.49695	0.0190497
hif1al2	ENSDARG00000044550	-1.75497	7.91563	0.00490095
BX936320.1	ENSDARG00000092398	-1.30643	5.9213	0.0149589
gfpt2	ENSDARG00000044094	-1.23761	6.60888	0.0101471
BX072577.1	ENSDARG00000104924	-1.5696	8.32565	0.00390891
cldn2	ENSDARG00000044387	-1.97393	5.25999	0.0218212
pof1b	ENSDARG00000054060	-0.829855	3.74594	0.0529359
hnf1bb	ENSDARG00000022295	-2.47093	10.8405	0.000993013
cdx1b	ENSDARG00000116139	-1.29168	6.61958	0.0100863
FO704810.1	ENSDARG00000087492	-2.53949	7.30122	0.00689077
fnip1	ENSDARG00000102171	-0.754898	3.16724	0.0751294
irf1b	ENSDARG00000043249	-2.22543	25.7416	3.9e-07
pitx1	ENSDARG00000116608	-0.902855	3.98831	0.0458169
CABZ01101813.1	ENSDARG00000115428	-1.20178	5.07492	0.0242744
nuak2	ENSDARG00000063661	-1.20643	7.9369	0.00484366
elf3	ENSDARG00000077982	-1.28826	8.89899	0.00285328
irf6	ENSDARG00000101986	-0.823538	3.36058	0.0667744
znf1179	ENSDARG00000104613	-1.52617	7.8492	0.00508431
si:dkeyp-79b7.12	ENSDARG00000105305	-1.37746	2.79885	0.0943319
znf1157_2	ENSDARG00000095617	-1.7375	4.75795	0.0291633
zgc:112977	ENSDARG00000071741	-1.1247	2.81032	0.0936597
znf1170	ENSDARG00000095397	-2.05575	8.0951	0.00443851
aqp12	ENSDARG00000043279	-1.25214	3.7951	0.0514029
ticam1	ENSDARG00000102493	-0.836864	3.23513	0.0720746
CU207311.1	ENSDARG00000092336	-1.7827	4.13418	0.0420255
tppp	ENSDARG00000104399	-2.87042	17.5181	2.85e-05
si:dkey-19a16.7	ENSDARG00000071644	-0.836043	3.41725	0.0645184
CR352226.5	ENSDARG00000100000	-1.18587	6.34363	0.0117803
fgfr1bl_1	ENSDARG00000075027	-2.7123	5.19885	0.0226018
BX511034.1	ENSDARG00000071629	-1.02332	3.20822	0.073269
BX511034.7	ENSDARG00000104640	-2.38648	8.29146	0.0039832
CABZ01061495.1	ENSDARG00000074844	-0.950679	4.84797	0.0276788
si:ch73-27e22.8	ENSDARG00000116618	-3.62	26.8104	2.24e-07
si:dkey-182g1.2_1	ENSDARG00000109368	-3.42185	9.75778	0.00178565
si:dkey-182g1.2_2	ENSDARG00000052680	-0.986658	3.66236	0.0556548
CR450686.3	ENSDARG00000093787	-1.07078	3.99126	0.0457368
si:dkey-286j17.4	ENSDARG00000093402	-1.61198	10.3123	0.00132145
si:dkey-102c8.3	ENSDARG00000113572	-1.17089	5.28254	0.0215403
tmprss9	ENSDARG00000029841	-2.30638	10.5537	0.00115958
mfsd6a	ENSDARG00000032318	-1.28176	5.15595	0.0231668
aox5	ENSDARG00000071475	-1.56398	9.21736	0.00239731
he1.1	ENSDARG00000023656	-3.33228	49.2508	2.25e-12
he1.2	ENSDARG00000019122	-3.20775	33.6811	6.49e-09
BX936391.1	ENSDARG00000094140	-1.76897	3.00688	0.0829115
klf2a	ENSDARG00000042667	-0.773418	3.51232	0.0609142
lama3	ENSDARG00000071462	-1.95834	8.07991	0.00447587
tjp3	ENSDARG00000002909	-1.525	11.2618	0.000791192
si:ch73-63e15.2	ENSDARG00000016188	-1.74277	16.9356	3.87e-05
BX908731.1	ENSDARG00000099201	-0.904789	3.14716	0.0760592
mef2b	ENSDARG00000093170	-2.04608	4.27531	0.0386698
gatad2ab	ENSDARG00000006192	-0.710699	2.90646	0.0882253
fstl3	ENSDARG00000025670	-1.27362	6.11646	0.0133928
zbtb7a	ENSDARG00000039899	-0.875983	2.94469	0.08616
si:dkey-3k20.1	ENSDARG00000092274	-1.8493	4.50725	0.0337514
crlf1b	ENSDARG00000006368	-1.73878	6.76378	0.00930267
shc2	ENSDARG00000062080	-1.27496	4.77345	0.0289018
si:ch211-129c21.1	ENSDARG00000024775	-1.55344	9.85504	0.00169367
nr5a2	ENSDARG00000100940	-1.04878	4.41052	0.0357179
capn8	ENSDARG00000055715	-1.98565	7.47494	0.00625635
si:dkey-16m19.1	ENSDARG00000097026	-2.90282	6.23117	0.0125521
si:ch73-103b2.1_2	ENSDARG00000099867	-3.70379	12.1627	0.000487539
pdgfba	ENSDARG00000086778	-1.0701	6.11209	0.013426
adra2a	ENSDARG00000040841	-1.31116	2.92075	0.087447
zgc:171679	ENSDARG00000071024	-1.55952	11.3174	0.000767845
trim35-33	ENSDARG00000060838	-1.66522	5.00191	0.0253193
tm4sf4	ENSDARG00000040747	-2.05027	14.5727	0.000134852
arhgef3	ENSDARG00000013834	-1.06703	5.19685	0.0226279
cdh26.2	ENSDARG00000087641	-1.33973	5.66092	0.017347
si:dkey-9l20.3	ENSDARG00000105341	-3.8276	64.2992	1.07e-15
FP102158.1	ENSDARG00000117607	-1.86737	3.42475	0.0642261
zgc:171857	ENSDARG00000058871	-0.930706	2.70892	0.0997884
phlda3	ENSDARG00000037804	-0.75733	3.07197	0.0796527
si:ch211-117c9.2	ENSDARG00000058738	-2.22676	14.01	0.000181844
sox18	ENSDARG00000058598	-1.37682	9.97718	0.00158492
CU137717.1	ENSDARG00000093153	-1.76897	3.00688	0.0829115
krt5	ENSDARG00000058371	-1.26126	9.03317	0.00265124
krt18	ENSDARG00000018404	-0.872828	4.49354	0.0340232
tns2a	ENSDARG00000076292	-0.761675	3.30361	0.0691278
fam217b	ENSDARG00000088505	-1.26489	3.04003	0.0812344
CR354537.1	ENSDARG00000100627	-2.7123	5.19885	0.0226018
BX296551.1	ENSDARG00000009079	-2.03242	5.63849	0.0175703
si:rp71-1k13.6	ENSDARG00000115843	-1.30285	5.4886	0.0191409
si:dkey-147f3.4_2	ENSDARG00000092077	-0.94234	3.33133	0.067972
trim101	ENSDARG00000018264	-1.61965	4.69695	0.0302162
si:ch211-209j10.6	ENSDARG00000093317	-1.91103	11.3137	0.00076936
pard6b	ENSDARG00000003865	-0.81905	2.96567	0.0850492
flna	ENSDARG00000074201	-1.1143	7.2556	0.00706803
gpr157	ENSDARG00000034975	-0.944735	3.39523	0.0653851
plekhn1	ENSDARG00000087844	-0.806598	3.38143	0.0659349
ano11	ENSDARG00000077327	-1.7375	4.75795	0.0291633
wisp2	ENSDARG00000077882	-1.5622	3.03732	0.0813704
dhh	ENSDARG00000037062	-1.40858	10.2291	0.00138246
tnfrsf9a	ENSDARG00000060498	-1.99536	11.5351	0.000682946
si:ch211-197l9.2	ENSDARG00000078244	-1.02209	3.29596	0.0694506
tcf21	ENSDARG00000036869	-1.44777	8.61432	0.0033353
itga5	ENSDARG00000006353	-0.87428	4.41348	0.0356561
hoxc10a	ENSDARG00000070348	-2.27844	5.57028	0.0182678
hoxc3a	ENSDARG00000070339	-1.11614	5.94512	0.0147581
hoxc8a	ENSDARG00000070346	-1.63668	8.12782	0.0043591
hoxc6a	ENSDARG00000070343	-2.99621	11.1045	0.000861172
hoxc5a	ENSDARG00000070340	-1.60817	6.13479	0.0132547
hoxc4a	ENSDARG00000070338	-1.49816	10.4464	0.00122892
BX005254.2	ENSDARG00000094560	-1.25958	4.07247	0.0435874
hoxc1a	ENSDARG00000070337	-2.04135	20.6012	5.66e-06
nfe2	ENSDARG00000020606	-1.57711	5.44544	0.0196195
plekhg5b	ENSDARG00000101752	-0.912521	4.34092	0.0372067
irx7	ENSDARG00000002601	-0.850348	3.21791	0.0728366
cd40	ENSDARG00000054968	-1.43332	4.40773	0.0357764
sall4	ENSDARG00000044485	-0.897934	4.72433	0.0297388
nfatc2a	ENSDARG00000100927	-1.38442	9.90614	0.00164728
LO017845.1	ENSDARG00000115013	-1.21832	3.57694	0.058587
reps2	ENSDARG00000076768	-0.85016	3.70557	0.0542312
si:ch73-217n20.1	ENSDARG00000091584	-1.4503	4.11686	0.0424579
si:ch1073-228j22.1	ENSDARG00000095799	-1.5622	3.03732	0.0813704
NPNT (1 of many)	ENSDARG00000100797	-1.09685	4.0207	0.0449452
tgm1l4	ENSDARG00000101407	-1.0929	3.16097	0.0754186
PPP1R3G	ENSDARG00000104576	-1.07803	3.87794	0.0489247
inhbaa	ENSDARG00000012671	-1.13707	5.35377	0.0206776
klf6a	ENSDARG00000029072	-0.824849	4.01605	0.0450692
fzd8a	ENSDARG00000045444	-1.12847	7.13506	0.00755913
pcolce2b	ENSDARG00000055575	-0.813915	3.03239	0.0816175
pdss1	ENSDARG00000017910	-0.755042	3.1468	0.0760761
zgc:101569	ENSDARG00000038876	-0.835724	2.99403	0.083572
rdh10a	ENSDARG00000058730	-1.35899	10.135	0.00145482
jph1a	ENSDARG00000058603	-0.800111	3.4209	0.0643761
ptgdsb.1	ENSDARG00000027088	-0.745831	2.72258	0.0989378
tnfrsf11a	ENSDARG00000087804	-0.87832	4.30182	0.0380717
map3k20	ENSDARG00000074219	-0.852384	3.8426	0.049966
vill	ENSDARG00000001909	-2.24523	7.15673	0.0074683
pdx1	ENSDARG00000002779	-2.49483	12.6568	0.000374193
si:dkey-225k4.1	ENSDARG00000092045	-1.97393	5.25999	0.0218212
hnf4g	ENSDARG00000071565	-2.27844	5.57028	0.0182678
crhb	ENSDARG00000027657	-1.61458	5.23167	0.0221792
adgrg2a	ENSDARG00000088137	-1.63668	8.12782	0.0043591
skilb	ENSDARG00000022904	-0.947762	4.89754	0.0268949
abca4a	ENSDARG00000057169	-0.829008	2.75286	0.0970806
wu:fj05g07	ENSDARG00000061481	-3.16686	19.533	9.89e-06
cremb	ENSDARG00000102899	-2.02772	11.9427	0.000548612
CABZ01029422.1	ENSDARG00000116438	-0.886968	2.85158	0.0912839
ca2	ENSDARG00000014488	-0.902762	3.6329	0.0566481
slc4a2b	ENSDARG00000052330	-0.810216	3.24534	0.0716269
gbx1	ENSDARG00000071418	-1.13759	5.5687	0.0182843
snai2	ENSDARG00000040046	-0.746434	3.12241	0.0772227
cebpd	ENSDARG00000087303	-1.50357	12.7528	0.000355483
grb7	ENSDARG00000042726	-2.85943	9.85652	0.00169231
dcakd	ENSDARG00000061638	-1.31116	2.92075	0.087447
si:ch211-183d21.1	ENSDARG00000092499	-0.862731	4.0995	0.0428959
h1f0	ENSDARG00000038559	-0.860859	4.37373	0.0364971
zmp:0000000624	ENSDARG00000045254	-1.37334	7.93326	0.00485343
tmem204	ENSDARG00000045273	-0.987103	5.18642	0.022764
eps8l1b	ENSDARG00000003313	-2.0412	9.67574	0.00186717
ntn2	ENSDARG00000076748	-0.950763	2.74919	0.0973038
dnah3	ENSDARG00000068468	-1.91296	4.88273	0.0271266
smyhc2	ENSDARG00000103969	-1.52662	9.76045	0.00178306
serpinb1l3	ENSDARG00000014556	-0.76615	3.03626	0.0814232
avpr1aa	ENSDARG00000077083	-0.933708	4.12552	0.0422409
nansb	ENSDARG00000101164	-1.49316	4.39284	0.0360902
ptpn9a	ENSDARG00000077495	-0.711726	2.78725	0.0950173
cspg4	ENSDARG00000078227	-0.765113	3.20653	0.0733447
muc5.1	ENSDARG00000070331	-1.34377	8.04242	0.00456944
ANPEP (1 of many)_2	ENSDARG00000097285	-1.30134	5.32373	0.021037
CR450808.3	ENSDARG00000103814	-3.1484	7.76269	0.00533364
ccl35.1	ENSDARG00000103466	-1.31827	4.49243	0.0340452
si:ch211-147m6.1	ENSDARG00000109648	-0.99021	4.94486	0.0261684
si:ch211-147m6.2_1	ENSDARG00000074322	-1.22143	7.49099	0.00620085
si:ch211-194m7.4	ENSDARG00000111882	-1.38659	4.43166	0.0352783
fa2h	ENSDARG00000090063	-1.26517	7.35862	0.00667419
cpa4	ENSDARG00000043722	-1.57083	12.7486	0.000356284
cpa2	ENSDARG00000010146	-2.07213	21.9546	2.79e-06
zgc:77158	ENSDARG00000013784	-0.938551	4.44223	0.0350605
cav2	ENSDARG00000052000	-0.913889	4.04593	0.044278
met	ENSDARG00000070903	-0.911183	3.84205	0.0499825
acanb	ENSDARG00000045799	-2.8107	5.71575	0.0168134
ppip5k1b	ENSDARG00000073909	-0.85232	4.04514	0.0442987
dnajb9a	ENSDARG00000052072	-1.58123	6.98177	0.00823443
si:ch211-269c21.2	ENSDARG00000074560	-1.21033	3.93118	0.0473987
sigirr	ENSDARG00000062204	-1.31116	2.92075	0.087447
pkp3a	ENSDARG00000051861	-0.868223	4.02886	0.0447283
si:ch211-91p5.3	ENSDARG00000089227	-1.53695	6.56721	0.0103875
si:ch211-93f2.1_1	ENSDARG00000104818	-1.36738	3.20802	0.0732782
tnni2a.4	ENSDARG00000029069	-0.942302	3.57814	0.0585447
tnnt3a	ENSDARG00000030270	-2.14169	11.5532	0.000676333
myod1	ENSDARG00000030110	-1.72292	9.06934	0.00259931
lamb4	ENSDARG00000039133	-2.3444	15.6665	7.55e-05
duox	ENSDARG00000062632	-1.02174	4.41062	0.0357159
isl2a	ENSDARG00000003971	-1.07713	6.02767	0.0140833
foxb1a	ENSDARG00000089042	-0.890778	3.7263	0.0535619
gcnt3	ENSDARG00000060471	-2.27844	5.57028	0.0182678
BX323824.1	ENSDARG00000097879	-7.05646	14.71	0.000125382
flnca	ENSDARG00000018566	-0.919467	4.97799	0.0256718
ano5a	ENSDARG00000015731	-0.993748	4.92775	0.0264287
gas2a	ENSDARG00000001259	-1.6834	4.4234	0.0354493
lrrk2	ENSDARG00000006169	-0.736054	2.9539	0.0856707
CR354435.5	ENSDARG00000111536	-1.95949	3.84804	0.0498041
nudt7	ENSDARG00000070387	-1.56868	3.76203	0.0524287
